# Supplementary material for: Assessing the influence of distinct culture media on human pre-implantation development using single-embryo transcriptomics
Source: Front Cell Dev Biol. 2023 Jun 26;11:1155634. doi: 10.3389/fcell.2023.1155634 (PMC10330962; doi:10.3389/fcell.2023.1155634)
Supplement: Supplementary file 1 [file Table2.XLSX]

## Sheet: Feuil1
Supplementary Table S2. Statistics on survival after thawing.
	Experiments - day-2
Number of thawed embryos	50
Number of embryos* used to single-embryo RNAseq	31
	Experiments - day-5
Number of thawed embryos	68
Number of embryos* cultured up to day-5	44
Number of blastocysts** used to single-embryo RNAseq	21
*: fully survived embryos at the thawing process
**: blastocysts with at least B2 blastocoel cavity without lysis
