# Supplementary material for: Assessing the influence of distinct culture media on human pre-implantation development using single-embryo transcriptomics
Source: Front Cell Dev Biol. 2023 Jun 26;11:1155634. doi: 10.3389/fcell.2023.1155634 (PMC10330962; doi:10.3389/fcell.2023.1155634)
Supplement: Supplementary file 2 [file Table3.XLSX]

## Sheet: Feuil1
Supplementary Table S3. Composition of the different culture media (from Morbeck et al. (2014), Bouillon et al. (2016) and Material Safety Data Sheet from manufacturers)
		Global	SSM	Ferticult
Salts and ions	Sodium Chloride	+	+	+
	Potassium Chloride	+	+	+
	Magnesium Sulfate	+	+	+
	Calcium Chloride	+	+	+
	Potassium Phosphate	+	+	Not documented
Buffer	Sodium Bicarbonate	+	+	+
Energy Substrates	Glucose	+	+	+
	Sodium Pyruvate	+	+	+
	Sodium Lactate	+	+	+
Essential Amino Acids	Arginine	+	+	-
	Cysteine	+	+	-
	Histidine	+	+	-
	Isoleucine	+	+	-
	Leucine	+	+	-
	Lysine	+	+	-
	Methionine	+	+	-
	Phenylalanine	+	+	-
	Threonine	+	+	-
	Tryptophan	+	+	-
	Tyrosine	+	+	-
	Valine	+	+	-
Non-essential Amino Acids	Alanine	+	+	-
	Asparagine	+	+	-
	Aspartic acid	+	+	-
	Glutamic acid	+	+	-
	Glycine	+	+	-
	Proline	+	+	-
	Serine	+	+	-
	Taurine	-	+	-
Di-peptide		Glycyl-L-Glutamine	Alanyl-L-Glutamine	-
Chelator		EDTA	EDTA	Albumin
Indicator	Phenol Red	+	+	+
Antobiotic	Gentamicin	+	+	+
