# Supplementary material for: Assessing the influence of distinct culture media on human pre-implantation development using single-embryo transcriptomics
Source: Front Cell Dev Biol. 2023 Jun 26;11:1155634. doi: 10.3389/fcell.2023.1155634 (PMC10330962; doi:10.3389/fcell.2023.1155634)
Supplement: Supplementary file 5 [file Table1.XLSX]

## Sheet: Sheet 1
Supplementary Table S1. Clinical characteristics of patients, embryo origin and morphology.
Fertilization method *	Couple	Woman age (WA) **	Paternal age (PA) ***	Diagnosis	Type of COH	Hormonal treatment	Medium used until Day-2	Medium used until day-5	Morphology at day-2 ***	Morphology at blastocyst stage **
cIVF	Couple 1	35	36	Polycystic ovary syndrome	Long GnRH-agonist protocol	Recombinant Follicle Stimulating Hormone (FSH; Gonal-f®)	SSM		4-cell (<15%, T)
cIVF	Couple 1	35	36	Polycystic ovary syndrome	Long GnRH-agonist protocol	Recombinant Follicle Stimulating Hormone (FSH; Gonal-f®)	SSM		4-cell (<15%, T)
ICSI	Couple 2	36	35	Intra-uterine insemination failures	Long GnRH-agonist protocol	Recombinant follicle-stimulating hormone (FSH; Puregon®)	Global		4-cell (<15%, T)
ICSI	Couple 2	36	35	Intra-uterine insemination failures	Long GnRH-agonist protocol	Recombinant follicle-stimulating hormone (FSH; Puregon®)	Global		4-cell (<15%, T)
ICSI	Couple 2	36	35	Intra-uterine insemination failures	Long GnRH-agonist protocol	Recombinant follicle-stimulating hormone (FSH; Puregon®)	Global		4-cell (<15%, T)
ICSI	Couple 2	36	35	Intra-uterine insemination failures	Long GnRH-agonist protocol	Recombinant follicle-stimulating hormone (FSH; Puregon®)	Global		4-cell (<15%, T)
ICSI	Couple 3	32	32	Endometriosis	Long GnRH-agonist protocol	Recombinant Follicle Stimulating Hormone (FSH; Gonal-f®)	Global		4-cell (<15%, T)
ICSI	Couple 3	32	32	Endometriosis	Long GnRH-agonist protocol	Recombinant Follicle Stimulating Hormone (FSH; Gonal-f®)	Global		4-cell (<15%, T)
ICSI	Couple 3	32	32	Endometriosis	Long GnRH-agonist protocol	Recombinant Follicle Stimulating Hormone (FSH; Gonal-f®)	Global		4-cell (<15%, T)
cIVF	Couple 4	33	35	Sperm cryopreservation before gonadotoxic treatment	Long GnRH-agonist protocol	Recombinant Follicle Stimulating Hormone (FSH; Gonal-f®)	Global		4-cell (<15%, T)
cIVF	Couple 4	33	35	Sperm cryopreservation before gonadotoxic treatment	Long GnRH-agonist protocol	Recombinant Follicle Stimulating Hormone (FSH; Gonal-f®)	Global		4-cell (<15%, T)
ICSI	Couple 5	27	39	Oligozoospermia	Long GnRH-agonist protocol	Recombinant follicle-stimulating hormone (FSH; Puregon®)	Ferticult		4-cell (<15%, T)
ICSI	Couple 5	27	39	Oligozoospermia	Long GnRH-agonist protocol	Recombinant follicle-stimulating hormone (FSH; Puregon®)	Ferticult		4-cell (<15%, T)
ICSI	Couple 6	31	33	Oligozoospermia	Long GnRH-agonist protocol	Recombinant Follicle Stimulating Hormone (FSH; Gonal-f®)	SSM		4-cell (<15%, T)
ICSI	Couple 6	31	33	Oligozoospermia	Long GnRH-agonist protocol	Recombinant Follicle Stimulating Hormone (FSH; Gonal-f®)	SSM		4-cell (<15%, T)
ICSI	Couple 6	31	33	Oligozoospermia	Long GnRH-agonist protocol	Recombinant Follicle Stimulating Hormone (FSH; Gonal-f®)	SSM		4-cell (<15%, T)
cIVF	Couple 7	29	27	Intra-uterine insemination failures	Long GnRH-agonist protocol	Recombinant follicle-stimulating hormone (FSH; Puregon®)	SSM		4-cell (<15%, T)
ICSI	Couple 8	36	34	Oocyte donation	Long GnRH-agonist protocol	Recombinant follicle-stimulating hormone (FSH; Puregon®)	SSM		4-cell (<15%, T)
ICSI	Couple 8	36	34	Oocyte donation	Long GnRH-agonist protocol	Recombinant follicle-stimulating hormone (FSH; Puregon®)	SSM		4-cell (<15%, T)
ICSI	Couple 8	36	34	Oocyte donation	Long GnRH-agonist protocol	Recombinant follicle-stimulating hormone (FSH; Puregon®)	SSM		4-cell (<15%, T)
ICSI	Couple 8	36	34	Oocyte donation	Long GnRH-agonist protocol	Recombinant follicle-stimulating hormone (FSH; Puregon®)	SSM		4-cell (<15%, T)
ICSI	Couple 9	25	30	Dysovulation and fertilization failure in IVF	Long GnRH-agonist protocol	Recombinant Follicle Stimulating Hormone (FSH; Gonal-f®)	SSM		4-cell (<15%, T)
ICSI	Couple 9	25	30	Dysovulation and fertilization failure in IVF	Long GnRH-agonist protocol	Recombinant Follicle Stimulating Hormone (FSH; Gonal-f®)	SSM		4-cell (<15%, T)
ICSI	Couple 9	25	30	Dysovulation and fertilization failure in IVF	Long GnRH-agonist protocol	Recombinant Follicle Stimulating Hormone (FSH; Gonal-f®)	SSM		4-cell (<15%, T)
ICSI	Couple 9	25	30	Dysovulation and fertilization failure in IVF	Long GnRH-agonist protocol	Recombinant Follicle Stimulating Hormone (FSH; Gonal-f®)	SSM		4-cell (<15%, T)
cIVF	Couple 10	34	39	Polycystic ovary syndrome	Long GnRH-agonist protocol	Recombinant Follicle Stimulating Hormone (FSH; Gonal-f®)	Ferticult		4-cell (<15%, T)
cIVF	Couple 10	34	39	Polycystic ovary syndrome	Long GnRH-agonist protocol	Recombinant Follicle Stimulating Hormone (FSH; Gonal-f®)	Ferticult		4-cell (<15%, T)
ICSI	Couple 11	35	37	Oligozoospermia	Long GnRH-agonist protocol	Recombinant follicle-stimulating hormone (FSH; Puregon®)	Ferticult		4-cell (<15%, T)
ICSI	Couple 11	35	37	Oligozoospermia	Long GnRH-agonist protocol	Recombinant follicle-stimulating hormone (FSH; Puregon®)	Ferticult		4-cell (<15%, T)
ICSI	Couple 12	35	32	Oligozoospermia	Long GnRH-agonist protocol	Recombinant follicle-stimulating hormone (FSH; Puregon®)	Global		4-cell (<15%, T)
ICSI	Couple 12	35	32	Oligozoospermia	Long GnRH-agonist protocol	Recombinant follicle-stimulating hormone (FSH; Puregon®)	Global		4-cell (<15%, T)
cIVF	Couple 13	37	35	Idiopathic	Long GnRH-agonist protocol	Highly Purified Human Menopausal Gonadotropin (FSH + LH; Menopur®)	Ferticult	Global	4-cell (<15%, T)	B2
cIVF	Couple 14	38	38	Dysovulation	Long GnRH-agonist protocol	Recombinant Follicle Stimulating Hormone (FSH; Gonal-f®)	Ferticult	Global	4-cell (<15%, T)	B2
cIVF	Couple 14	38	38	Dysovulation	Long GnRH-agonist protocol	Recombinant Follicle Stimulating Hormone (FSH; Gonal-f®)	Ferticult	Global	4-cell (<15%, T)	B2
cIVF	Couple 15	34	37	Intra-uterine insemination failures and unique ovary	Long GnRH-agonist protocol	Recombinant follicle-stimulating hormone (FSH; Puregon®)	Ferticult	Global	4-cell (<15%, T)	B3 BB
cIVF	Couple 15	34	37	Intra-uterine insemination failures and unique ovary	Long GnRH-agonist protocol	Recombinant follicle-stimulating hormone (FSH; Puregon®)	Ferticult	Global	4-cell (<15%, T)	B3 BA
cIVF	Couple 15	34	37	Intra-uterine insemination failures and unique ovary	Long GnRH-agonist protocol	Recombinant follicle-stimulating hormone (FSH; Puregon®)	Ferticult	Global	4-cell (<15%, T)	B2
cIVF	Couple 16	27	29	Poor ovarian reserve	Long GnRH-agonist protocol	Recombinant follicle-stimulating hormone (FSH; Puregon®)	Global	Global	4-cell (<15%, T)	B2
ICSI	Couple 17	29	34	Oligozoospermia	Long GnRH-agonist protocol	Recombinant Follicle Stimulating Hormone (FSH; Gonal-f®)	Ferticult	Global	4-cell (<15%, T)	B3 BB
cIVF	Couple 18	34	37	Idiopathic	Long GnRH-agonist protocol	Recombinant Follicle Stimulating Hormone (FSH; Gonal-f®)	Global	Global	4-cell (<15%, T)	B2
cIVF	Couple 19	38	40	Tubal factor infertility	Long GnRH-agonist protocol	Recombinant follicle-stimulating hormone (FSH; Puregon®)	Global	Global	4-cell (<15%, T)	B3 BB
cIVF	Couple 20	37	34	Endometriosis	Long GnRH-agonist protocol	Recombinant Follicle Stimulating Hormone (FSH; Gonal-f®)	Global	Global	4-cell (<15%, T)	B2
cIVF	Couple 21	29	29	Polycystic ovary syndrome	Long GnRH-agonist protocol	Recombinant follicle-stimulating hormone (FSH; Puregon®)	Global	Global	4-cell (<15%, T)	B4 AB
cIVF	Couple 21	29	29	Polycystic ovary syndrome	Long GnRH-agonist protocol	Recombinant follicle-stimulating hormone (FSH; Puregon®)	Global	Global	4-cell (<15%, T)	B3 BB
cIVF	Couple 21	29	29	Polycystic ovary syndrome	Long GnRH-agonist protocol	Recombinant follicle-stimulating hormone (FSH; Puregon®)	Global	Global + methionine supplementation	4-cell (<15%, T)	B2
ICSI	Couple 22	33	32	Poor ovarian reserve + Oligozoospermia	Short GnRH agonist protocol	Recombinant follicle-stimulating hormone and luteinizing hormone (FSH+ LH; Pergoveris®)	Global	Global	4-cell (<15%, T)	B3 BB
ICSI	Couple 22	33	32	Poor ovarian reserve + Oligozoospermia	Short GnRH agonist protocol	Recombinant follicle-stimulating hormone and luteinizing hormone (FSH+ LH; Pergoveris®)	Global	Global + methionine supplementation	4-cell (<15%, T)	B2
ICSI	Couple 23	41	37	Azoospermia (donnor sperm)	Short GnRH agonist protocol	Highly Purified Human Menopausal Gonadotropin (Menopur®)	Global	Global + methionine supplementation	4-cell (<15%, T)	B3 BB
ICSI	Couple 23	41	37	Azoospermia (donnor sperm)	Short GnRH agonist protocol	Highly Purified Human Menopausal Gonadotropin (Menopur®)	Global	Global	4-cell (<15%, T)	B2
ICSI	Couple 24	29	35	Oligozoospermia	Long GnRH-agonist protocol	Recombinant Follicle Stimulating Hormone (FSH; Gonal-f®)	Global	Global + methionine supplementation	4-cell (<15%, T)	B2
ICSI	Couple 24	29	35	Oligozoospermia	Long GnRH-agonist protocol	Recombinant Follicle Stimulating Hormone (FSH; Gonal-f®)	Global	Global	4-cell (<15%, T)	B2
* cIVF: conventional IVF; ICSI: Intra Cytoplasmic Sperm Injection
** at the 4-cell stage with less than 15% of anucleate fragments and regular cleavage (T : typical)
*** The evaluation of blastocysts was based on Gardner and Schoolcraft’s blastocyst grading scale (Gardner and Schoolcraft, 1999). Briefly, this evaluation enumerates the degree of expansion and hatching represented by a numerical value (1–6) followed by the appearance of the key features of the inner cell mass then the trophectoderm in letters (A–C).
