# Supplementary material for: Assessing the influence of distinct culture media on human pre-implantation development using single-embryo transcriptomics
Source: Front Cell Dev Biol. 2023 Jun 26;11:1155634. doi: 10.3389/fcell.2023.1155634 (PMC10330962; doi:10.3389/fcell.2023.1155634)
Supplement: Supplementary file 6 [file Table5.XLSX]

## Sheet: Ferticult - Global
Supplementary Table S5. Single-embryo RNA-sequencing results for all genes (Ferticult-Global comparison)
genes	logFC	AveExpr	t	P.Value	adj.P.Val	B	logCPM
PHLDA1	4.42483	-0.568764	5.84247	5.8012e-07	0.010195	5.61902	-0.213412
ERVK13-1	4.26027	-0.301064	5.0807	7.42873e-06	0.0290532	3.44091	0.110577
IRX3	4.09551	-0.143992	4.91127	1.29913e-05	0.0290532	2.95402	-0.101155
NIPBL-DT	5.30211	1.18901	5.01126	9.34576e-06	0.0290532	3.3117	1.65814
SRARP	3.81718	-0.475698	4.91339	1.29011e-05	0.0290532	2.95192	0.156712
TDRD12	4.31224	0.0226195	5.29387	3.6585e-06	0.0290532	4.03969	-0.207806
VIM	3.82759	0.357258	4.90583	1.32255e-05	0.0290532	2.93456	0.517363
ZBED4	-3.26854	2.89083	-4.94582	1.15958e-05	0.0290532	3.05714	2.60735
AL139384.2	3.564	-1.1363	4.83269	1.68118e-05	0.0295716	2.72052	-0.721936
SLC30A1	3.32669	5.91821	4.83242	1.68269e-05	0.0295716	2.89865	6.17224
C5orf30	4.28149	0.105273	4.71452	2.47266e-05	0.0365349	2.4228	1.07028
ZNF222	-4.145	2.26581	-4.71179	2.4947e-05	0.0365349	2.4201	1.93061
CCNB3	-4.00171	3.43716	-4.66774	2.87878e-05	0.0389167	2.28631	2.72547
NXPH1	-3.98108	1.57623	-4.59654	3.62564e-05	0.042478	2.10349	0.818895
ZNF507	-3.47546	1.67919	-4.59988	3.58664e-05	0.042478	2.09678	1.43098
AC048341.2	4.21041	-0.0260341	4.51592	4.70211e-05	0.04475	1.85544	0.0128725
AC135983.2	3.43207	-0.0441496	4.53627	4.40407e-05	0.04475	1.89354	0.253785
ACCSL	-2.65004	7.46427	-4.53739	4.3882e-05	0.04475	2.01959	7.20081
GNPNAT1	4.08072	2.22611	4.48015	5.2749e-05	0.04475	1.79952	2.32739
SCUBE2	-3.2876	0.0678243	-4.4759	5.34739e-05	0.04475	1.7572	0.690258
TE_CR1-12_AMi	4.13422	0.390975	4.49314	5.05941e-05	0.04475	1.80144	0.827388
BTNL3	3.92961	-0.00491126	4.43582	6.08019e-05	0.0464579	1.62677	0.29057
H3F3AP4	2.86839	4.80157	4.44249	5.95182e-05	0.0464579	1.74137	4.92206
AC127502.1	3.00493	-1.02902	4.37399	7.40741e-05	0.0526901	1.4469	-0.495291
ARHGAP20	-3.31079	0.974113	-4.36723	7.5685e-05	0.0526901	1.45234	1.01981
BNIP2	3.88476	4.36079	4.24929	0.000110009	0.0526901	1.1863	4.40717
CDKN2D	5.25913	2.35882	4.25588	0.000107747	0.0526901	1.18896	2.84539
CLDND1	-3.3019	2.77029	-4.33764	8.31569e-05	0.0526901	1.36466	2.27263
GALNT1	-3.14258	1.32441	-4.33135	8.48357e-05	0.0526901	1.35133	1.2246
HEY1	4.10937	1.80937	4.23782	0.000114066	0.0526901	1.12709	2.31175
HOXA13	3.42734	-1.58935	4.28072	9.96085e-05	0.0526901	1.20379	-0.903128
LMLN	-2.82397	1.42379	-4.33224	8.45961e-05	0.0526901	1.34973	1.13364
MFGE8	4.07542	0.301775	4.22833	0.000117531	0.0526901	1.06771	0.428047
RAVER2	-3.29833	1.68072	-4.22504	0.000118754	0.0526901	1.06105	1.67512
RNF111	-3.59992	4.22139	-4.24762	0.000110593	0.0526901	1.13539	3.7431
ROR2	3.94654	0.766064	4.23144	0.000116385	0.0526901	1.08609	1.45465
SETDB1	-3.07568	2.02575	-4.26439	0.000104888	0.0526901	1.16258	1.81645
SLTM	3.25723	3.63601	4.30077	9.34801e-05	0.0526901	1.32633	3.76745
TMX3	-3.58569	3.21191	-4.2574	0.00010723	0.0526901	1.15117	2.76376
ZNF155	-3.52549	2.71752	-4.22192	0.000119927	0.0526901	1.05296	2.2374
H3F3A	2.55994	6.43346	4.192	0.000131766	0.0551347	0.994613	6.66352
PRPF3	-3.44788	3.60255	-4.194	0.000130942	0.0551347	0.986243	3.46505
AC106774.4	3.97322	5.89874	4.16934	0.000141483	0.0565095	0.931256	6.31909
TTC1	-3.34104	3.00667	-4.17418	0.000139349	0.0565095	0.92457	2.82528
RPS17	4.22653	2.06297	4.15715	0.000146995	0.0574065	0.910438	2.5604
GRIA1	-2.96016	1.53853	-4.06288	0.000197276	0.067979	0.621469	1.62982
PLEKHM3	-3.02995	1.7233	-4.08412	0.000184663	0.067979	0.678766	1.73919
SCAF8	-3.13353	3.30612	-4.06878	0.000193693	0.067979	0.639288	2.57843
SELENOM	4.24346	1.29717	4.07573	0.000189551	0.067979	0.671434	1.67586
SIX2	4.35269	1.10628	4.07869	0.000187812	0.067979	0.683697	1.86577
VAPA	3.71264	3.87866	4.07826	0.00018806	0.067979	0.705372	4.05579
RBMS2	-3.4006	3.03026	-4.05028	0.000205154	0.069334	0.592508	2.79252
HRASLS5	-2.8426	0.22878	-4.03837	0.000212874	0.0705858	0.563946	-0.103827
DNM3-IT1	3.45629	-0.211285	4.01668	0.000227674	0.0727481	0.49215	0.201657
RTL8B	4.02045	0.648004	4.01939	0.000225772	0.0727481	0.509214	0.883058
AC092803.2	3.11911	-1.40049	3.98796	0.000248809	0.0749109	0.417581	-0.727919
ARHGEF11	-2.75324	0.84851	-3.97717	0.000257234	0.0749109	0.395798	0.917446
OTX2	-1.84863	8.19	-3.97368	0.000260019	0.0749109	0.366654	8.12532
TOX	-3.50151	1.59923	-3.98424	0.000251685	0.0749109	0.420703	1.56127
TPT1	1.83111	11.5816	3.99621	0.000242552	0.0749109	0.139399	11.4125
ZNF502	-3.35926	2.89148	-3.99189	0.000245808	0.0749109	0.437606	2.88559
ABI3BP	-2.95605	2.34353	-3.84152	0.000389788	0.075318	0.0380983	1.99774
ADM	4.37916	0.476007	3.82125	0.000414556	0.075318	-0.00990816	0.440015
AL031432.2	3.37441	0.32165	3.91787	0.000308692	0.075318	0.233274	0.762224
BTG2	3.55247	-1.11352	3.8628	0.000365318	0.075318	0.0901573	-0.593673
C2orf69	2.50765	2.95043	3.86235	0.000365821	0.075318	0.111625	2.92015
CBLL1	-3.03937	2.97359	-3.8506	0.000379153	0.075318	0.0651322	2.85353
CTTNBP2NL	-3.20078	4.7928	-3.81553	0.000421826	0.075318	-0.014102	4.37993
DLGAP5	-2.41213	7.36732	-3.81312	0.000424911	0.075318	-0.0400169	7.05541
DNASE2	3.33421	-1.50416	3.89763	0.000328444	0.075318	0.180541	-0.563305
E2F8	-2.65976	1.85085	-3.78489	0.000462862	0.075318	-0.109182	1.42908
ECPAS	-2.74934	2.4507	-3.9174	0.000309139	0.075318	0.234921	2.13132
EGLN1	2.66851	2.19738	3.82691	0.000407492	0.075318	0.0086678	2.03122
ELOBP2	3.88157	1.88234	3.79159	0.00045356	0.075318	-0.0794834	2.13194
FTSJ3	-3.40982	3.42243	-3.88102	0.000345553	0.075318	0.150882	3.64153
GTF3C3	-3.30378	3.25981	-3.80679	0.000433147	0.075318	-0.0456967	3.38911
HERC6	-3.55327	4.41441	-3.82831	0.000405757	0.075318	0.0154824	4.02375
HIVEP1	-3.14319	3.70238	-3.95102	0.000278808	0.075318	0.334381	3.49193
HSP90AB1	-1.92894	8.4943	-3.88537	0.000340994	0.075318	0.106986	8.47112
HUNK	-2.73469	0.900424	-3.87392	0.000353135	0.075318	0.12565	0.40746
IMP3	3.92834	4.65757	3.90219	0.000323892	0.075318	0.210122	4.82156
IRX5	3.97949	3.3715	3.83698	0.000395205	0.075318	0.0453369	3.70473
ISOC2	3.02933	1.82584	3.80877	0.000430563	0.075318	-0.0422624	1.6595
ITM2B	2.52619	3.83664	3.95387	0.000276375	0.075318	0.36277	3.91827
MACROD1	3.116	-0.821739	3.95462	0.000275736	0.075318	0.325938	0.174215
MINDY2	2.55219	4.17053	3.8841	0.000342317	0.075318	0.171133	4.27774
MRM2	-2.41804	2.24093	-3.85319	0.000376172	0.075318	0.0662531	2.16696
NEMP1	-2.69044	3.24413	-3.78501	0.000462683	0.075318	-0.105815	2.84919
NOL8	-3.50583	3.35645	-3.84261	0.000388499	0.075318	0.0473335	3.22666
NQO2	4.13031	1.27961	3.79721	0.000445917	0.075318	-0.0736723	0.910191
OTX1	4.28756	2.6056	3.83792	0.000394078	0.075318	0.0485416	2.88506
PHLDA3	3.05557	-1.29344	3.82469	0.000410253	0.075318	-0.00867851	-0.668348
PLCL1	-3.17714	3.7302	-3.80358	0.000437394	0.075318	-0.0549349	3.23376
SERTAD2	3.52755	2.30358	3.82343	0.000411824	0.075318	0.00909583	2.82173
SIK1B	2.94188	1.69751	3.85351	0.000375809	0.075318	0.072372	1.52903
SLC25A32	3.58253	-0.916677	3.88968	0.000336527	0.075318	0.160601	-0.315296
SMG1P3	3.20628	2.54234	3.79036	0.000455257	0.075318	-0.0804505	2.49815
SNAP91	-2.69653	1.96055	-3.8162	0.00042096	0.075318	-0.0280789	1.40627
SNAPC1	3.0512	2.95387	3.88328	0.000343178	0.075318	0.170682	3.32859
SP4	-3.05084	1.73395	-3.9227	0.000304156	0.075318	0.252476	1.44906
SSBP2	-2.96977	2.54613	-3.82495	0.00040992	0.075318	-0.00417197	2.38729
TANGO6	-2.70139	1.08537	-3.78836	0.000458021	0.075318	-0.0984578	1.24328
TE_LTR6A	2.8733	4.3999	3.83632	0.000396003	0.075318	0.0404828	4.33335
TMEM41B	3.9703	3.16209	3.88197	0.000344552	0.075318	0.167674	3.35907
TNNI3	3.39808	1.60207	3.90421	0.000321891	0.075318	0.212853	1.9374
TPD52L1	2.89979	-0.989421	3.78754	0.000459157	0.075318	-0.0995729	-1.07988
TRPC3	-2.81042	2.09428	-3.89706	0.000329014	0.075318	0.182132	1.98286
TSSC2	3.40105	1.89766	3.79501	0.000448888	0.075318	-0.0691756	2.30774
RIOK2	-3.18724	4.0121	-3.76592	0.000490159	0.0783096	-0.148922	3.74698
SYNGR2	3.10858	1.30862	3.76814	0.000486885	0.0783096	-0.146964	1.65401
CAST	-3.02235	3.42263	-3.75565	0.0005056	0.0792786	-0.179746	3.12347
EPHA1	3.43826	0.964322	3.75001	0.000514269	0.0792786	-0.197445	1.16998
SIRT3	-2.90546	0.975011	-3.75004	0.00051421	0.0792786	-0.195249	0.82775
SNHG7	2.94272	3.20383	3.75807	0.000501923	0.0792786	-0.165305	3.76516
ALDH18A1	-2.93711	3.0998	-3.72957	0.000546898	0.0798335	-0.2494	2.69242
IK	-3.06336	4.35037	-3.73327	0.000540854	0.0798335	-0.230315	4.26733
LINC02105	-2.42428	6.49279	-3.73654	0.000535557	0.0798335	-0.228111	6.02649
LRRC17	-2.20771	4.6702	-3.7269	0.000551301	0.0798335	-0.245989	4.19524
MZF1	3.4153	-1.20171	3.73951	0.000530793	0.0798335	-0.228276	-0.634261
WDR70	-2.36065	4.42626	-3.73977	0.000530372	0.0798335	-0.21166	4.47701
ZNF649	-3.06377	1.705	-3.72656	0.000551869	0.0798335	-0.25704	1.5183
ZNF891	4.06431	0.64101	3.72515	0.00055421	0.0798335	-0.259778	0.791591
AC084121.12	3.53659	2.55796	3.71932	0.000564003	0.0798436	-0.265224	3.0185
BARX1	4.29529	-0.120185	3.7158	0.000569994	0.0798436	-0.28307	0.162759
BCL11A	3.57517	1.00535	3.71112	0.000578065	0.0798436	-0.296745	1.26691
IL6R	3.51628	1.08535	3.71005	0.000579926	0.0798436	-0.297956	1.46549
SH2D4A	-2.3681	5.83659	-3.70912	0.00058154	0.0798436	-0.297037	5.62267
UNCX	3.44665	-0.784312	3.71385	0.000573351	0.0798436	-0.293703	-0.152695
FAM90A5P	3.24696	-0.649794	3.70031	0.000597118	0.0813469	-0.329942	-0.13574
RDH10	2.70424	4.20902	3.69356	0.000609316	0.0818187	-0.33676	3.88096
SSSCA1	3.46895	1.06729	3.69192	0.000612302	0.0818187	-0.344666	1.48321
VASH2	3.26726	-0.673683	3.6907	0.000614548	0.0818187	-0.354514	-0.1863
DROSHA	-3.37808	4.09937	-3.68085	0.000632929	0.0821225	-0.367972	3.93177
LIPC-AS1	-2.76865	2.51519	-3.67931	0.000635857	0.0821225	-0.3802	1.99898
OVOL1	3.97483	2.35925	3.68276	0.000629336	0.0821225	-0.360764	2.8461
PHEX	-2.94422	4.48478	-3.68006	0.00063444	0.0821225	-0.369126	4.07247
SCN1A	-2.6137	1.30588	-3.67704	0.000640195	0.0821225	-0.385984	1.38245
AL031432.3	3.58398	1.03401	3.67253	0.000648862	0.0821886	-0.394464	1.25992
GEMIN2	-2.93481	3.20904	-3.6667	0.000660276	0.0821886	-0.409576	2.8582
HEXIM1	2.76093	4.77725	3.66696	0.000659749	0.0821886	-0.423222	4.83217
RSRP1	3.15325	5.62628	3.6618	0.000669992	0.0821886	-0.462154	5.67575
STK33	-2.92611	1.11633	-3.66019	0.000673226	0.0821886	-0.427441	1.38807
TP53RK	4.21639	3.89358	3.67033	0.000653155	0.0821886	-0.412847	4.53971
UBXN2A	3.90918	0.708843	3.66008	0.000673447	0.0821886	-0.426355	1.08004
GOT1	-2.55112	3.60946	-3.65648	0.000680723	0.0825036	-0.431492	3.62033
LINC02021	-2.32223	2.28013	-3.65206	0.000689738	0.0830237	-0.448266	2.66517
CERS6	-3.06281	1.41527	-3.64085	0.00071316	0.085259	-0.475427	1.08165
PTRHD1	1.77924	5.49336	3.62794	0.00074109	0.0879995	-0.537358	5.4768
SOCS2	2.19203	4.6623	3.62433	0.000749087	0.088352	-0.525521	4.43803
AC106882.1	-2.89825	5.22549	-3.61617	0.000767451	0.0884258	-0.533804	4.77764
AQP11	4.025	-0.182028	3.61512	0.000769838	0.0884258	-0.540592	0.50204
RHOD	3.58598	-1.18224	3.6181	0.00076306	0.0884258	-0.536199	-0.52124
USP43	2.88669	2.97763	3.61741	0.000764634	0.0884258	-0.532124	3.27407
AC084121.11	3.23262	1.48967	3.60922	0.000783429	0.0888257	-0.553698	1.81749
CCT3	-3.04956	5.20755	-3.60967	0.000782396	0.0888257	-0.551429	5.02766
SPAG6	-3.29535	2.84421	-3.60325	0.000797425	0.0890368	-0.570724	2.68401
TSTD2	-2.26694	3.11572	-3.60196	0.00080049	0.0890368	-0.57181	3.32044
ZEB1	-2.66576	0.508491	-3.60408	0.000795463	0.0890368	-0.56945	0.722742
AURKA	-1.89689	8.03453	-3.58831	0.000833485	0.0894142	-0.679647	7.71041
CDKAL1	-2.96428	1.87164	-3.58794	0.00083441	0.0894142	-0.610776	1.98848
PSMA7	2.3623	6.71791	3.59425	0.000818979	0.0894142	-0.703776	7.15946
SH3BGRL3	3.61376	1.04362	3.59319	0.000821555	0.0894142	-0.596228	1.30369
WHAMM	2.94796	1.56526	3.58868	0.000832587	0.0894142	-0.604487	2.18013
ZNF610	-3.14305	2.09898	-3.58988	0.000829622	0.0894142	-0.605136	2.0939
GNPDA2	-2.6945	5.00278	-3.58529	0.000840969	0.0895709	-0.612814	4.52269
CARM1P1	-2.75737	1.25792	-3.57726	0.000861174	0.0901078	-0.637097	1.07116
HSPB11	2.52067	5.28481	3.57882	0.000857221	0.0901078	-0.662526	5.07969
RARS	-3.3169	3.79343	-3.57516	0.00086652	0.0901078	-0.638796	3.85496
ZNF227	-3.30848	3.31716	-3.57523	0.000866345	0.0901078	-0.641027	2.85745
AC109322.1	3.69991	-0.274967	3.53315	0.00098069	0.0902338	-0.74849	0.243512
ARHGEF9	-2.92805	1.71445	-3.54701	0.000941522	0.0902338	-0.713497	1.75263
BIK	5.01785	2.70822	3.5355	0.000973939	0.0902338	-0.743589	2.92855
CBLN1	4.53812	2.15675	3.53948	0.000962598	0.0902338	-0.72929	2.26209
CEP128	-2.82631	2.30251	-3.54098	0.000958379	0.0902338	-0.728847	1.99754
CMTM6	2.17979	4.41936	3.56034	0.000905258	0.0902338	-0.691407	4.34913
DCT	-3.03154	3.5297	-3.55369	0.000923185	0.0902338	-0.694974	3.04893
HAND1	3.50179	0.0253699	3.55345	0.000923842	0.0902338	-0.699254	0.50575
HDGF	-2.44598	1.73767	-3.5467	0.000942371	0.0902338	-0.715429	1.40031
HSP90AB3P	-2.76372	0.405303	-3.54733	0.000940638	0.0902338	-0.712151	0.885777
IDH1	-2.69818	5.47622	-3.55781	0.000912046	0.0902338	-0.685819	4.99912
IFNAR2	3.20843	1.3515	3.55302	0.000924992	0.0902338	-0.696871	1.52479
IRGM	-3.06454	2.31541	-3.54063	0.000959369	0.0902338	-0.72888	1.7123
KCNH5	-2.66641	0.896476	-3.54478	0.000947718	0.0902338	-0.719279	1.1383
NORAD	4.01071	1.49746	3.53404	0.000978128	0.0902338	-0.743513	1.59327
OGT	-3.08803	3.65703	-3.53665	0.000970645	0.0902338	-0.736739	3.55581
SRSF2	3.43026	5.55017	3.54909	0.000935768	0.0902338	-0.757232	5.42963
SRSF6	2.94827	2.83868	3.56267	0.000899055	0.0902338	-0.670141	2.6106
TAF9B	-2.509	2.39578	-3.57023	0.000879227	0.0902338	-0.656362	1.99387
TE_LTR7C	-2.21635	4.44115	-3.54543	0.000945917	0.0902338	-0.715331	4.45693
TRIB1	3.30175	0.153093	3.55856	0.000910032	0.0902338	-0.687419	0.493611
WDR12	-3.11803	3.39058	-3.53426	0.000977492	0.0902338	-0.74327	3.25609
SLC3A1	2.00237	3.59335	3.53071	0.000987743	0.0904093	-0.756566	3.60818
CPSF1P1	3.04364	-0.902887	3.52619	0.00100093	0.0911413	-0.767584	-0.457078
EIF3J	3.09012	4.97698	3.51816	0.0010248	0.0911786	-0.831771	5.23526
GDI2P2	-2.23872	1.29924	-3.5195	0.00102078	0.0911786	-0.784031	1.43618
NCBP2-AS2	4.19416	3.83161	3.52343	0.00100909	0.0911786	-0.792703	4.13791
PRDM15	-2.87994	2.31663	-3.51734	0.00102728	0.0911786	-0.787642	2.24564
STAT1	-2.73952	2.66921	-3.52059	0.00101752	0.0911786	-0.779583	2.28848
F2RL1	3.35257	0.231054	3.51232	0.00104249	0.0912347	-0.801031	0.844707
PPP1R14A	3.34354	-1.22717	3.512	0.00104348	0.0912347	-0.801487	-0.860888
PRR23B	3.77808	2.78382	3.51491	0.00103463	0.0912347	-0.793882	2.96014
IP6K2	-3.0021	2.53922	-3.50995	0.00104977	0.0913304	-0.805839	2.45482
GLYATL1	-2.67129	4.65343	-3.50498	0.00106517	0.0917613	-0.817116	4.31592
MED17	3.30487	-0.538667	3.50633	0.00106095	0.0917613	-0.816247	0.320618
AF274858.1	3.67309	-0.375735	3.50018	0.00108023	0.0926048	-0.830619	0.211485
ZKSCAN2	-2.59475	3.30624	-3.49823	0.00108641	0.0926828	-0.834274	2.85741
TMEM191C	3.30157	0.14223	3.49545	0.00109528	0.0929881	-0.843654	0.253194
DLX2	3.36141	-0.0292519	3.49237	0.00110517	0.0933764	-0.851178	0.21457
ABCC1	-2.35094	2.14326	-3.48994	0.00111307	0.0935934	-0.856399	2.20843
ABBA01000935.2	-2.95059	0.644914	-3.47661	0.00115722	0.093753	-0.888022	0.616399
AC093249.6	2.54752	-1.49232	3.46255	0.00120566	0.093753	-0.923267	-0.965291
AC104046.1	3.74642	1.06247	3.46338	0.00120273	0.093753	-0.92057	1.34885
CSGALNACT2	-2.48459	3.56236	-3.47963	0.00114707	0.093753	-0.879996	3.2315
CTNND1	-2.64026	5.54404	-3.47675	0.00115675	0.093753	-0.895718	5.19915
DACT3	3.26261	-0.579186	3.46769	0.00118774	0.093753	-0.91232	-0.160514
DSEL	4.31614	2.29764	3.46585	0.00119411	0.093753	-0.916179	2.47242
ELOA3C	4.26045	1.20861	3.46306	0.00120386	0.093753	-0.921171	1.72621
ESX1	3.33289	-1.4974	3.46434	0.00119938	0.093753	-0.919906	-0.633663
MCM3	-1.83541	7.26972	-3.47275	0.00117035	0.093753	-0.96837	7.26759
MYL12BP1	3.02712	-1.1262	3.47228	0.00117193	0.093753	-0.900382	-0.626061
OXCT1	-2.98915	0.663408	-3.48337	0.00113462	0.093753	-0.871472	0.964753
PAPOLA	1.61258	6.03971	3.47914	0.00114872	0.093753	-0.9509	6.06893
SDAD1	-2.88021	2.69646	-3.46658	0.00119157	0.093753	-0.913348	2.52054
SSRP1	-2.77284	4.14712	-3.48192	0.00113944	0.093753	-0.874326	4.0343
UBA3	-2.85778	1.88247	-3.46504	0.00119693	0.093753	-0.917535	1.78534
UBE2T	-1.88948	5.58854	-3.47309	0.00116916	0.093753	-0.907256	5.06201
AC113410.3	2.82128	-0.732238	3.4569	0.00122562	0.0939148	-0.939817	-0.249703
METTL13	-2.34476	2.46713	-3.45811	0.00122133	0.0939148	-0.935201	2.1179
RFK	4.22891	4.5383	3.45953	0.00121628	0.0939148	-0.970028	4.67588
SRSF10	2.10433	4.50274	3.45593	0.00122911	0.0939148	-0.967798	4.63751
SPCS3	3.41806	0.313042	3.45211	0.00124283	0.0941443	-0.950634	0.454425
WDR78	2.70794	-1.41616	3.45218	0.00124257	0.0941443	-0.948912	-0.943932
TMEM191A	3.46808	1.15333	3.44935	0.00125284	0.0944951	-0.955386	1.52289
AC025171.5	3.79601	4.61698	3.44469	0.00126991	0.0949628	-1.01474	4.87564
C9orf64	3.2184	1.44826	3.44325	0.00127525	0.0949628	-0.971389	1.24867
CEBPD	3.32882	-0.376063	3.44596	0.00126526	0.0949628	-0.965632	0.119945
CDKN1C	3.54259	1.65987	3.44092	0.0012839	0.0952036	-0.97652	2.0043
FKBP11	2.54152	-1.81063	3.43509	0.0013058	0.0952205	-0.990585	-1.19577
MFSD1	3.27175	1.08556	3.43848	0.00129301	0.0952205	-0.983516	0.917636
TSPAN13	3.35302	2.5332	3.43558	0.00130396	0.0952205	-0.990378	2.35088
UNC13C	-1.73903	7.96779	-3.43572	0.00130342	0.0952205	-1.07623	7.48852
CMTR1	-2.55062	2.86424	-3.43333	0.0013125	0.0953137	-0.995267	2.8291
RAB1A	2.12995	6.93814	3.42569	0.00134189	0.0968012	-1.14519	7.08161
ZNF215	-3.27285	3.46476	-3.42515	0.001344	0.0968012	-1.01521	3.1312
TUBB6	3.57394	0.401435	3.42355	0.00135024	0.0968538	-1.02003	0.751162
AC092168.2	2.7389	-1.22994	3.41235	0.00139475	0.0979395	-1.04817	-0.535223
ANK3	-2.94514	4.53434	-3.41369	0.00138935	0.0979395	-1.04495	4.10882
EIF1AX	2.45133	6.36398	3.40693	0.00141678	0.0979395	-1.17109	6.52369
GADD45A	3.68746	4.92266	3.41642	0.00137841	0.0979395	-1.10264	5.29392
GCNT3	-2.58703	5.81088	-3.40829	0.00141121	0.0979395	-1.07983	5.75779
NCAPD2P1	-2.75737	3.39111	-3.40695	0.00141668	0.0979395	-1.06008	3.25669
PSMD10	-2.90496	2.98783	-3.41496	0.00138423	0.0979395	-1.04046	2.81731
TTF2	-2.54982	3.61537	-3.40587	0.00142111	0.0979395	-1.06281	3.3269
ZBTB8A	2.36743	-1.74815	3.41773	0.0013732	0.0979395	-1.0335	-1.28269
ZNF143	-2.92485	4.84327	-3.40671	0.00141769	0.0979395	-1.06781	4.83003
BUD31	2.82282	3.34569	3.40119	0.00144045	0.0984995	-1.09187	3.70014
SYT9	-2.54314	1.63503	-3.40213	0.00143654	0.0984995	-1.07258	1.45178
NOL7	2.84878	3.71339	3.39656	0.00145987	0.0994406	-1.11327	4.13397
FOXC1	3.52957	1.38775	3.39062	0.00148509	0.0998686	-1.10021	1.4292
LINC00839	3.36786	-0.198715	3.39211	0.00147871	0.0998686	-1.0972	0.583713
NARS	-2.85765	3.11487	-3.38973	0.00148888	0.0998686	-1.10237	2.91736
SRA1	2.58672	1.10393	3.39266	0.00147637	0.0998686	-1.09554	1.41652
AQR	-2.55005	4.04176	-3.38627	0.00150382	0.0999528	-1.11229	3.81419
EMSY	-2.6605	2.618	-3.38029	0.00152995	0.0999528	-1.12562	2.49609
NMB	3.22104	-1.10577	3.38043	0.00152933	0.0999528	-1.12585	-0.273142
PCDHA13	2.74411	-1.75359	3.38451	0.00151147	0.0999528	-1.11519	-1.01024
PPP2R2B	-2.56024	2.69987	-3.38558	0.0015068	0.0999528	-1.1127	2.53689
SLC26A4-AS1	2.8886	-1.86454	3.38123	0.00152581	0.0999528	-1.12323	-1.09949
SSU72P5	2.18036	5.21357	3.38413	0.00151311	0.0999528	-1.171	5.20657
DOP1A	-2.96579	5.22666	-3.37792	0.00154042	0.100264	-1.14162	5.0559
KCNN4	2.79772	0.253958	3.37289	0.00156291	0.100307	-1.14522	0.38972
NLGN4X	-2.67597	1.9355	-3.37422	0.00155692	0.100307	-1.14059	1.72944
NREP	-2.71563	2.4394	-3.37506	0.00155316	0.100307	-1.13844	2.25959
PHC3	-2.68953	2.48426	-3.37267	0.0015639	0.100307	-1.14433	2.13835
KCNV1	2.36367	-1.7551	3.3695	0.00157819	0.100855	-1.15206	-1.32049
AC106872.5	-3.04969	2.80959	-3.35997	0.00162204	0.10128	-1.17512	2.35683
AC134684.8	3.04544	1.49559	3.35929	0.00162519	0.10128	-1.17812	2.14105
ANKRD13C	2.44581	2.67623	3.36116	0.00161648	0.10128	-1.1771	2.74112
EEF1AKMT2	3.21928	1.13973	3.36401	0.00160333	0.10128	-1.16528	1.36706
ESRP1	-2.18174	6.61146	-3.36426	0.00160216	0.10128	-1.20995	6.31588
PRDM8	3.04054	0.438207	3.36025	0.00162073	0.10128	-1.17554	0.431731
RAD1P1	2.78235	-1.10444	3.36169	0.00161404	0.10128	-1.17104	-0.720597
AL365232.1	3.11627	0.38559	3.34576	0.00168951	0.101897	-1.20997	0.631532
AVPI1	2.18708	5.12931	3.33776	0.00172868	0.101897	-1.29144	5.25879
COG4	-2.51957	1.89741	-3.33619	0.00173648	0.101897	-1.23288	2.3445
EBLN1	-3.14057	4.86601	-3.34518	0.00169236	0.101897	-1.21722	4.48647
EED	3.19997	1.16214	3.35306	0.00165451	0.101897	-1.19196	1.25327
GAB1	-2.25658	6.74768	-3.34802	0.00167861	0.101897	-1.24759	6.21287
HACD3	2.97665	-0.60394	3.34129	0.00171131	0.101897	-1.22094	-0.27192
HADHB	-2.87335	2.26182	-3.33785	0.00172827	0.101897	-1.22887	2.3209
MRTFB	-2.51722	3.30263	-3.34479	0.00169424	0.101897	-1.21221	3.0192
ORC3	-3.01416	1.42452	-3.3356	0.00173944	0.101897	-1.23435	1.73342
PHF21B	2.85601	0.00200849	3.35077	0.00166545	0.101897	-1.19813	0.606424
PKHD1	-2.85357	2.4849	-3.33717	0.00173163	0.101897	-1.23051	2.30452
RTRAF	1.60862	9.36301	3.35229	0.00165821	0.101897	-1.47071	9.21758
STRBP	-3.00139	4.50492	-3.35156	0.00166167	0.101897	-1.19915	4.20878
TE_L1M5	1.22525	7.86946	3.33628	0.00173602	0.101897	-1.4049	7.76429
TE_LTR85b	-2.58905	1.88072	-3.34746	0.00168134	0.101897	-1.20563	1.63495
TEKT4	3.64438	-1.28158	3.34423	0.00169698	0.101897	-1.2134	-0.732943
WEE2	-1.57887	9.58082	-3.33672	0.00173384	0.101897	-1.42892	9.11113
AC004895.1	3.08428	-1.38445	3.32456	0.0017952	0.1021	-1.261	-0.806015
AC012615.1	3.90857	1.14509	3.33279	0.00175346	0.1021	-1.24172	1.55087
ASL	3.30406	-0.116958	3.32596	0.00178806	0.1021	-1.25771	0.43363
BAZ1A	2.09658	7.38561	3.32875	0.00177382	0.1021	-1.41449	7.33453
LINC00863	3.60082	2.88316	3.33189	0.00175801	0.1021	-1.25481	2.95263
NSDHL	-2.4143	3.83049	-3.32535	0.00179118	0.1021	-1.26326	3.91084
NVL	-2.5232	1.65274	-3.3297	0.00176903	0.1021	-1.24861	1.74752
PARD6B	3.04021	2.27698	3.331	0.00176246	0.1021	-1.24863	2.3547
PPP1R2	2.56784	6.09091	3.3273	0.00178119	0.1021	-1.37232	6.39466
N4BP2L2	-2.98606	2.86501	-3.31963	0.00182068	0.103215	-1.27311	2.72834
RNF34	-1.37779	9.38419	-3.31745	0.00183203	0.103366	-1.4951	9.26423
ZDHHC6	-2.57501	1.34435	-3.31686	0.00183511	0.103366	-1.27959	1.2707
BX284668.5	2.38201	-0.467579	3.30403	0.00190353	0.103517	-1.31109	-0.122396
CCDC43	2.13616	2.07295	3.30178	0.00191576	0.103517	-1.31744	2.10333
CHRNA6	2.26395	-1.52927	3.30673	0.00188894	0.103517	-1.30427	-1.0534
DDB1	-2.16538	4.768	-3.31212	0.0018601	0.103517	-1.30724	4.8208
GADD45B	3.04209	3.21082	3.30195	0.00191484	0.103517	-1.34033	3.6629
GEMIN5	-1.48813	8.5264	-3.31118	0.0018651	0.103517	-1.45936	8.5249
IRX4	3.33432	0.521183	3.30096	0.00192026	0.103517	-1.31787	0.85682
MOCS2	-2.52298	1.4397	-3.30479	0.00189942	0.103517	-1.30873	0.820237
PFKM	-2.66678	0.0418205	-3.31232	0.00185906	0.103517	-1.29095	0.244569
PLXNA4	-2.29587	3.78466	-3.307	0.00188751	0.103517	-1.30621	3.63883
TPRX2P	3.78225	2.37607	3.31053	0.00186859	0.103517	-1.30297	2.61854
TUBB2A	3.3307	2.20961	3.31376	0.00185147	0.103517	-1.29344	2.52999
VPS45	-2.82635	2.42962	-3.30311	0.00190855	0.103517	-1.31289	2.50289
ZNF707	3.47987	2.89274	3.30276	0.00191044	0.103517	-1.32933	3.12468
TIGIT	-2.55227	3.33166	-3.29924	0.00192968	0.103707	-1.32238	2.81839
AC004453.1	-2.11314	-0.222509	-3.27735	0.00205356	0.104091	-1.37484	-0.040936
AC087752.3	2.61623	-1.28077	3.27859	0.00204636	0.104091	-1.37143	-0.656262
AC106774.2	3.07728	6.14268	3.28274	0.00202239	0.104091	-1.4944	6.46849
AKAP6	-2.70071	1.81734	-3.28045	0.00203557	0.104091	-1.36722	1.76122
AP004607.7	3.54042	0.0115585	3.28102	0.00203232	0.104091	-1.3659	0.473428
CCR3	-2.6577	1.57467	-3.28614	0.00200297	0.104091	-1.35359	1.33702
DCC	-2.56062	2.79802	-3.28895	0.00198704	0.104091	-1.34691	2.48412
ESR1	2.4175	-1.5913	3.28568	0.00200555	0.104091	-1.35554	-1.05387
FAM90A3P	2.9788	0.870038	3.28258	0.00202333	0.104091	-1.36212	1.25672
HABP2	-1.57805	6.84145	-3.27486	0.00206816	0.104091	-1.47087	6.95432
HAND2	2.72194	-1.16488	3.28438	0.00201301	0.104091	-1.3576	-0.715857
MBD3L4	2.81516	4.97332	3.27467	0.00206929	0.104091	-1.46013	5.32891
MRPL34	2.55692	3.11538	3.2815	0.00202951	0.104091	-1.38204	3.3361
MRRF	-2.66287	3.4571	-3.27853	0.00204673	0.104091	-1.37328	3.26114
NCAPH	-2.90274	4.22241	-3.28521	0.00200825	0.104091	-1.36042	3.91978
PATL2	-2.286	6.04948	-3.27608	0.00206097	0.104091	-1.42106	5.94182
RAB11A	1.3402	6.57193	3.29379	0.00195982	0.104091	-1.45542	6.67245
RHEB	2.26979	5.04951	3.27517	0.00206631	0.104091	-1.44385	5.06622
SNHG12	3.46115	2.0271	3.28213	0.0020259	0.104091	-1.37101	2.58484
TE_MER57E3	2.95836	1.86626	3.2932	0.00196311	0.104091	-1.34011	2.24947
TPPP	3.64129	-0.518544	3.2874	0.00199578	0.104091	-1.35054	0.166261
TSEN34	3.01378	3.79296	3.27522	0.00206602	0.104091	-1.43297	4.55335
WDFY2	2.65078	5.43541	3.27402	0.00207306	0.104091	-1.48566	5.89742
AC009623.1	-2.93912	1.00277	-3.273	0.00207911	0.104098	-1.38566	0.591936
FAM90A4P	2.98507	2.09494	3.27025	0.00209538	0.104371	-1.39855	2.44707
PIP4P2	2.93271	-0.282135	3.27007	0.00209644	0.104371	-1.39179	0.193758
AC010342.1	-2.10278	0.543139	-3.2608	0.00215221	0.104739	-1.4141	0.268306
AP001527.2	2.81641	-1.15842	3.25918	0.00216214	0.104739	-1.41794	-0.730124
ATP5MF	-2.09631	1.74161	-3.26362	0.00213512	0.104739	-1.40717	1.74883
DTL	-2.96404	3.9673	-3.25814	0.00216853	0.104739	-1.42315	3.53392
JADE1	-2.46679	2.11702	-3.25916	0.00216225	0.104739	-1.41799	1.99224
KIF3C	-2.53719	3.47547	-3.25799	0.00216939	0.104739	-1.42331	3.34203
LAMP3	2.54802	2.28082	3.26697	0.00211494	0.104739	-1.40515	2.40599
MALSU1	2.94869	4.4655	3.26005	0.00215682	0.104739	-1.4617	4.28486
MBD3L5	2.98168	6.32756	3.26673	0.00211639	0.104739	-1.54477	6.64088
RAB27A	-2.12072	3.10819	-3.26463	0.00212901	0.104739	-1.40625	3.03719
TMEM132D	-2.27923	3.36047	-3.26088	0.00215177	0.104739	-1.41677	3.38603
AP005435.1	3.44093	-0.524925	3.25408	0.00219358	0.105089	-1.43014	0.0972423
FP236383.3	2.45359	2.64251	3.25467	0.00218993	0.105089	-1.43254	2.23429
PAPSS1	-2.55662	4.52519	-3.25295	0.00220057	0.105089	-1.44465	4.39022
SSU72P3	1.89532	5.5188	3.25363	0.00219636	0.105089	-1.51005	5.47185
TBC1D23	-2.96984	4.3152	-3.25098	0.00221286	0.10539	-1.44212	3.81202
VCL	-2.39527	2.54635	-3.24717	0.00223681	0.106242	-1.44675	2.37438
B3GNTL1	2.99599	-0.852379	3.24298	0.0022635	0.106749	-1.45658	-0.720352
PRUNE2	-2.54288	1.95622	-3.24263	0.00226569	0.106749	-1.45737	1.86894
SPINT2	1.63449	7.34577	3.24371	0.00225878	0.106749	-1.62878	7.37075
ABCA7	2.97521	-0.938927	3.22791	0.00236177	0.106773	-1.49257	-0.809767
AGAP10P	2.8545	-0.182478	3.22899	0.00235457	0.106773	-1.48923	0.279979
AJUBA	3.71459	1.00372	3.23912	0.00228826	0.106773	-1.46738	1.40883
ARHGAP27	3.04813	-0.878922	3.23856	0.00229192	0.106773	-1.46669	-0.133728
ATXN7L2	-2.44391	1.04386	-3.23604	0.00230826	0.106773	-1.47356	0.992761
CKBP1	3.11395	-1.39925	3.23039	0.00234531	0.106773	-1.48645	-0.641606
ELOA3D	3.8752	1.0418	3.22586	0.00237548	0.106773	-1.50152	1.72598
GLRX2	3.28734	0.348642	3.22308	0.00239414	0.106773	-1.50387	0.598508
GPX1	2.39094	5.94186	3.23872	0.00229088	0.106773	-1.58682	6.19681
GSK3B	-2.15082	2.75246	-3.22347	0.00239146	0.106773	-1.50359	2.60655
GUCY1A2	-2.67677	2.7293	-3.23275	0.00232976	0.106773	-1.48133	2.42547
IQCJ	-2.38776	0.803932	-3.22902	0.00235437	0.106773	-1.49015	0.461213
KPNB1	-2.42531	4.31184	-3.22958	0.00235069	0.106773	-1.49744	4.06749
MAP1LC3B	2.50804	7.37645	3.23368	0.00232365	0.106773	-1.66422	7.30899
NAF1	3.38499	4.07344	3.22561	0.00237713	0.106773	-1.54849	4.32116
PDZK1	-2.47526	2.03358	-3.23294	0.00232851	0.106773	-1.48047	2.07309
PIGHP1	3.66002	-0.00514762	3.22223	0.00239988	0.106773	-1.50643	0.761479
RANBP9	-2.62663	5.86089	-3.22269	0.00239678	0.106773	-1.54113	5.6136
RNF103-CHMP3	2.99995	-1.24014	3.22495	0.00238152	0.106773	-1.49918	-0.569193
SLC7A6OS	3.55764	2.67872	3.23749	0.00229879	0.106773	-1.48431	2.78462
VDAC2	2.15234	6.17559	3.22574	0.00237627	0.106773	-1.63253	6.54174
VWA5A	-2.54663	4.39051	-3.23432	0.00231946	0.106773	-1.4862	4.16911
FOXD3	3.00946	0.525054	3.21824	0.00242694	0.107418	-1.51468	0.546824
PRAME	3.21769	0.951945	3.21798	0.00242876	0.107418	-1.51652	1.4765
RPS20	1.16397	9.37094	3.2174	0.00243272	0.107418	-1.82978	9.42546
AC027020.1	2.59264	-0.981322	3.21279	0.00246445	0.107622	-1.52862	-0.900169
AC074117.1	2.6339	-0.800529	3.21061	0.00247959	0.107622	-1.53273	-0.398902
AL121899.1	2.35746	-1.71497	3.21	0.00248386	0.107622	-1.53812	-1.28653
AL358613.1	2.91254	-1.6259	3.20982	0.00248512	0.107622	-1.53556	-0.762946
CITED4	2.74758	-0.721083	3.20877	0.00249244	0.107622	-1.53763	-0.701792
PCGF1	-2.40227	4.64485	-3.21249	0.00246654	0.107622	-1.54463	4.51848
PPP3CB	-2.37466	3.74292	-3.20919	0.00248953	0.107622	-1.54085	3.41854
RPH3A	-2.31854	4.61512	-3.21549	0.00244578	0.107622	-1.53788	4.48507
TULP4	2.20119	2.85757	3.21409	0.00245544	0.107622	-1.54045	3.01793
TADA1	-2.96686	2.55539	-3.20697	0.00250507	0.107902	-1.54273	2.19926
FOXR1	1.81148	6.17177	3.20478	0.00252054	0.108303	-1.67386	6.35794
RRM2B	2.21961	3.99008	3.20358	0.00252902	0.108385	-1.58454	3.95134
TRIP10	2.91154	1.56917	3.20277	0.00253478	0.108385	-1.55746	2.17318
ALPP	3.10624	0.682066	3.20164	0.00254285	0.108466	-1.5544	0.93166
B4GALNT1	2.80341	-1.78364	3.19538	0.00258787	0.108802	-1.57181	-1.10447
HMG20A	-2.65798	2.78593	-3.197	0.00257614	0.108802	-1.56674	2.71744
HPF1	1.94232	9.14074	3.19719	0.00257483	0.108802	-1.88465	9.24555
OR5A1	-2.85825	0.21305	-3.19641	0.00258042	0.108802	-1.56886	0.69393
RAB5IF	2.72566	1.28608	3.19558	0.00258643	0.108802	-1.56919	1.3431
TGFB1I1	3.04985	0.86021	3.19569	0.00258563	0.108802	-1.56879	1.24291
AL442067.1	2.86113	-0.789162	3.19277	0.0026069	0.10934	-1.57459	-0.0487463
AMDHD2	3.54378	-0.190155	3.18897	0.00263483	0.109501	-1.5852	0.835792
AP3B1	-2.71093	2.8454	-3.18886	0.00263564	0.109501	-1.58599	2.69231
ARSG	2.55729	-1.21013	3.18951	0.0026308	0.109501	-1.58325	-0.768353
YWHAB	2.04047	8.69546	3.18914	0.00263353	0.109501	-1.88102	8.87142
C8orf88	2.38442	-1.64859	3.18726	0.00264748	0.109663	-1.59145	-1.13694
TMEM19	2.50464	-1.43434	3.18664	0.00265203	0.109663	-1.59167	-1.16388
AC004471.1	3.21192	-1.1107	3.18375	0.00267358	0.110295	-1.59664	-0.600247
TRIM60P14	-2.40521	0.842368	-3.18241	0.00268368	0.110452	-1.60016	0.893929
BMPR1B-DT	3.15393	-0.612056	3.18128	0.00269214	0.110541	-1.6021	-0.0815775
SHCBP1L	3.50937	-0.647908	3.18029	0.00269963	0.11059	-1.60481	-0.217086
ADGRA1	2.70081	-1.40897	3.17269	0.0027576	0.110628	-1.62308	-0.789357
FRG1EP	2.51756	-0.431591	3.17253	0.0027588	0.110628	-1.62162	0.0501432
ID4	3.105	0.602135	3.17581	0.00273365	0.110628	-1.61473	0.784474
PHF6	-2.60554	3.07678	-3.17321	0.00275359	0.110628	-1.62338	2.89014
PPIAP47	2.4296	-1.46195	3.17292	0.00275579	0.110628	-1.62362	-1.06811
RARRES2P4	2.90263	-1.94933	3.17426	0.00274551	0.110628	-1.62101	-1.03029
SGF29	2.27094	3.16539	3.17193	0.00276349	0.110628	-1.65825	3.76407
SIK1	2.65433	1.12228	3.17241	0.00275976	0.110628	-1.62262	1.02022
UBE2G1	1.9293	6.14655	3.17378	0.00274917	0.110628	-1.73868	6.08942
YTHDF2	1.71331	4.44098	3.17688	0.0027255	0.110628	-1.67558	4.9069
TIGD6	2.547	0.948242	3.1679	0.0027947	0.11137	-1.63291	0.969271
TIMM21	-2.56957	1.89337	-3.1687	0.00278853	0.11137	-1.63237	1.62411
AL135925.1	3.50742	2.20107	3.16319	0.00283171	0.112082	-1.65666	2.37767
CASC1	-2.77168	2.68626	-3.16464	0.00282032	0.112082	-1.64252	2.3358
FIGLA	2.31464	5.941	3.16382	0.00282672	0.112082	-1.77497	6.21225
BCL2L11	3.15403	3.77755	3.16213	0.00284011	0.112087	-1.69019	3.84282
ENOPH1	2.24017	4.31311	3.16125	0.00284706	0.112087	-1.70762	4.52887
GCKR	2.32374	-1.09148	3.16076	0.00285097	0.112087	-1.65034	-0.746762
GPRC5B	3.26444	-0.00239893	3.1593	0.00286258	0.112187	-1.65336	-0.0227777
PGD	-1.85952	5.78368	-3.15884	0.00286629	0.112187	-1.71764	5.99918
C6orf48	2.19344	3.9586	3.15732	0.00287842	0.112412	-1.69698	3.95531
AC008556.1	3.96913	1.16644	3.154	0.00290517	0.112457	-1.6695	1.18988
CLDN12	-2.94123	4.03354	-3.15503	0.00289688	0.112457	-1.66983	3.60808
MIR320A	2.46102	-1.54364	3.15415	0.00290397	0.112457	-1.6678	-0.978981
RPL27A	1.17727	8.21839	3.15615	0.00288788	0.112457	-1.92057	8.54843
AURKAP2	-2.16258	-1.01836	-3.15224	0.00291952	0.112764	-1.67366	-0.458536
AC004987.3	2.26606	0.517207	3.14262	0.0029987	0.1129	-1.691	0.530656
AC124319.2	2.94237	-1.13488	3.12432	0.00315509	0.1129	-1.73547	-0.478627
ATP6V1E1	-2.74227	2.52542	-3.13818	0.00303592	0.1129	-1.70457	2.40601
C5orf34	-2.54599	2.43784	-3.14519	0.00297736	0.1129	-1.68775	2.32589
C8orf33	3.948	3.92647	3.14117	0.00301082	0.1129	-1.75645	4.16888
CGB5	2.34543	-1.4383	3.12329	0.0031641	0.1129	-1.73782	-0.71395
CTNNA2	-2.19045	1.61731	-3.14591	0.00297141	0.1129	-1.68493	1.48253
CYP1B1	3.23124	-1.18939	3.14315	0.00299426	0.1129	-1.69149	-0.40274
DAD1	-2.21675	1.84208	-3.12288	0.0031677	0.1129	-1.73853	1.42163
ECD	-2.36987	1.66533	-3.12493	0.00314967	0.1129	-1.73425	1.45488
ETS1	-2.40459	1.27553	-3.13977	0.0030226	0.1129	-1.70021	0.932285
EYA3	-2.45047	1.81762	-3.12977	0.00310767	0.1129	-1.72303	1.52217
FOPNL	-2.25663	1.87905	-3.12408	0.00315711	0.1129	-1.73603	1.47902
FZD10	2.24027	-1.53206	3.14966	0.00294052	0.1129	-1.6799	-1.12383
GALNTL6	3.83914	2.95695	3.14145	0.00300845	0.1129	-1.71296	2.66569
GATA6	3.6474	2.62957	3.13436	0.00306834	0.1129	-1.73103	2.74997
GLRX	-2.02951	3.09982	-3.12799	0.0031231	0.1129	-1.73212	3.21152
GTDC1	-2.71274	1.95939	-3.12489	0.00315008	0.1129	-1.73499	1.57926
ING1	3.44668	4.89529	3.13894	0.00302955	0.1129	-1.80077	5.33714
IRX6	2.15046	-1.75338	3.14129	0.00300982	0.1129	-1.69846	-1.1008
ITPRIPL2	2.85204	-0.432364	3.13112	0.00309604	0.1129	-1.71867	-0.194773
KDM4A	-2.13895	1.65074	-3.12161	0.00317888	0.1129	-1.74142	1.45044
MBD3L2	2.78406	8.38236	3.12002	0.00319285	0.1129	-2.07048	8.90348
MBD3L3	2.85038	6.90178	3.13226	0.00308626	0.1129	-1.93573	7.46695
MED23	-2.68178	3.68004	-3.14419	0.00298562	0.1129	-1.69527	3.52667
MSANTD3	-2.27389	1.13591	-3.1257	0.00314303	0.1129	-1.7329	0.803006
NDUFB11	2.47882	3.00447	3.12529	0.00314656	0.1129	-1.76216	3.34448
NHP2	2.43535	3.54656	3.12922	0.00311243	0.1129	-1.7646	3.8524
NLRP8	-2.18624	5.12486	-3.12031	0.00319036	0.1129	-1.77564	4.90772
NPY4R	2.57458	-1.62393	3.12072	0.00318673	0.1129	-1.74437	-0.735422
PGRMC1	3.89888	3.84483	3.14843	0.0029506	0.1129	-1.72328	3.74125
PIGH	2.96079	3.56352	3.12953	0.00310977	0.1129	-1.76305	3.65296
PLEKHA8P1	-2.44846	0.987962	-3.13148	0.00309302	0.1129	-1.71985	0.889519
PLGRKT	2.02095	4.53289	3.13241	0.00308498	0.1129	-1.78591	4.81413
PPM1E	-2.75103	2.98973	-3.1358	0.00305606	0.1129	-1.71052	2.55466
PPP1R2P10	2.96977	-0.167417	3.12819	0.00312138	0.1129	-1.72527	0.110934
PVT1	2.97174	-0.356123	3.12823	0.00312102	0.1129	-1.72546	0.101732
SBDSP1	3.94683	1.89822	3.12245	0.00317146	0.1129	-1.74923	1.94659
SRSF8	2.4536	5.44687	3.13416	0.00307008	0.1129	-1.80873	5.41632
TBCC	2.20952	6.7113	3.13994	0.00302111	0.1129	-1.87433	6.95505
TRUB1	2.28581	1.57191	3.12207	0.00317482	0.1129	-1.74668	2.12847
ZNF652	-2.75805	4.13738	-3.1296	0.00310917	0.1129	-1.73669	4.20626
DDX58	-2.74717	2.01183	-3.11758	0.00321451	0.112984	-1.75229	2.14278
NMI	2.59173	-0.831986	3.11897	0.00320216	0.112984	-1.74685	-0.43876
POLD3	-2.52229	3.08382	-3.11811	0.00320983	0.112984	-1.75274	2.83288
AC092919.2	2.5283	-1.85658	3.11242	0.00326083	0.113104	-1.76714	-1.20799
DUT	3.2512	3.59682	3.11453	0.00324178	0.113104	-1.80732	3.96075
LSM2	2.84584	3.08271	3.1162	0.00322685	0.113104	-1.7829	3.22423
MTND2P28	1.96442	11.6846	3.1124	0.00326098	0.113104	-2.31792	11.4947
SORT1	-2.50987	3.61822	-3.11387	0.00324777	0.113104	-1.76616	3.43647
UBAC1	1.61729	6.06073	3.11448	0.00324226	0.113104	-1.87945	6.07646
WHAMMP3	2.42513	-1.29451	3.11218	0.003263	0.113104	-1.76326	-0.646762
NINJ1	3.58893	0.420392	3.11098	0.00327384	0.113257	-1.76675	0.368873
STK4	-2.19288	3.19221	-3.10981	0.0032844	0.113399	-1.77336	3.04438
INTS12	-2.67411	1.74245	-3.10725	0.00330782	0.113504	-1.77651	1.83596
KRT10	3.06219	-0.776	3.10665	0.00331328	0.113504	-1.77632	-0.378758
MBTD1	-2.25163	1.37619	-3.10828	0.00329839	0.113504	-1.77309	1.14977
PRCC	-2.36189	3.14443	-3.10723	0.00330795	0.113504	-1.77886	2.94874
GRB2	3.93743	2.7383	3.10514	0.00332712	0.113664	-1.81117	3.18025
RPL13	2.25168	7.27608	3.10473	0.00333089	0.113664	-2.0118	7.68988
CETN2	-2.43639	2.91651	-3.10318	0.00334524	0.113712	-1.78564	2.3227
KLF10	3.29474	3.18397	3.10352	0.00334207	0.113712	-1.80977	3.09576
RNF151	2.42489	-1.84914	3.101	0.00336545	0.114178	-1.79396	-1.08906
ROBO2	-2.24048	2.16133	-3.10023	0.00337258	0.1142	-1.79183	2.17468
AIFM1	-2.30737	4.92404	-3.09659	0.00340668	0.114726	-1.83176	4.90863
H3.Y	3.53196	6.80045	3.09648	0.0034077	0.114726	-2.02777	7.37159
LINC00862	2.42091	-0.942298	3.09665	0.00340609	0.114726	-1.79905	-0.531415
DDX24	-2.28333	4.92869	-3.09571	0.00341496	0.114751	-1.83464	4.93531
KTI12	3.12325	0.660952	3.09454	0.00342598	0.114901	-1.80742	1.5497
MCRIP2	2.57458	1.25888	3.09384	0.00343262	0.114905	-1.8093	1.7256
INSM1	2.97873	-1.12127	3.09245	0.00344576	0.114907	-1.80976	-0.597787
VTCN1	-2.57818	2.64766	-3.09254	0.00344498	0.114907	-1.81087	2.48111
BCL7C	2.75813	-1.36758	3.09148	0.00345501	0.114997	-1.8111	-0.510456
MAP3K7CL	-2.02405	5.45454	-3.09059	0.00346354	0.115063	-1.85199	5.05976
BTBD10	-2.72913	5.26434	-3.08938	0.00347515	0.115231	-1.84976	5.10105
MYCL	2.57319	-1.15003	3.08662	0.00350168	0.115892	-1.82212	-0.477869
CTNNAL1	3.14545	3.06879	3.08368	0.00353011	0.116221	-1.85473	3.03957
HEATR5B	-2.6265	3.24182	-3.08354	0.00353146	0.116221	-1.83549	3.28445
HOTAIR	2.35056	-1.25299	3.08489	0.00351836	0.116221	-1.82614	-0.590247
AC036111.2	2.74721	0.983953	3.07803	0.00358553	0.116397	-1.84378	1.35807
C1orf198	3.40269	0.686706	3.07945	0.00357146	0.116397	-1.84063	0.94923
COL25A1	3.39069	0.553442	3.07872	0.00357868	0.116397	-1.84258	1.09835
FAM238C	2.84953	-0.820843	3.0778	0.00358776	0.116397	-1.84203	-0.225819
GABPB1-IT1	2.90683	-0.441004	3.07692	0.00359643	0.116397	-1.84422	-0.215907
SDHAF1	2.77618	1.89143	3.07895	0.00357637	0.116397	-1.8483	2.09248
SLC25A14	-2.54558	2.54378	-3.07703	0.00359532	0.116397	-1.84586	2.16211
SPATA13	2.48391	-1.23993	3.07755	0.00359018	0.116397	-1.84251	-0.409305
ZNF772	-2.43667	1.10006	-3.07985	0.00356759	0.116397	-1.8403	0.9999
PRRC1	-2.60257	3.54155	-3.07464	0.0036191	0.116915	-1.85592	3.19159
AP004833.2	2.86074	0.56428	3.07178	0.00364765	0.117406	-1.85721	1.03861
NBEAP1	3.24526	1.6622	3.07221	0.00364339	0.117406	-1.86696	2.23975
SLC25A4	2.89654	0.421173	3.06829	0.00368287	0.118323	-1.86401	0.852983
AC012306.2	3.43387	2.4813	3.06172	0.00374991	0.120257	-1.90664	2.88588
IWS1	-1.64973	7.50339	-3.06091	0.00375825	0.120305	-2.02058	7.33658
AC036111.1	3.28743	-0.377229	3.05809	0.00378741	0.12058	-1.88844	0.0370421
HK2	1.8531	3.69574	3.0592	0.00377592	0.12058	-1.92555	3.77276
SLC14A1	-2.82357	1.31205	-3.05818	0.00378648	0.12058	-1.88947	1.86159
TE_MLT1L-int	-2.7759	3.11773	-3.05719	0.00379674	0.120658	-1.89367	2.78205
ZNF664	-2.17688	3.0889	-3.05515	0.00381807	0.121117	-1.89786	2.64373
SIN3A	-1.72352	7.79466	-3.05339	0.00383653	0.121304	-2.05574	7.71031
ZNF788P	-2.28891	3.20844	-3.05327	0.00383778	0.121304	-1.90306	2.84231
USP21	-2.22244	3.4934	-3.04988	0.0038736	0.122216	-1.91551	3.34307
ZNF408	2.33093	3.12637	3.04698	0.00390455	0.122972	-1.95101	3.53092
FOXM1	-2.21309	3.13091	-3.04583	0.00391684	0.123139	-1.92308	3.15482
BUB1	-2.29725	6.04137	-3.04238	0.00395399	0.124085	-1.98691	5.8179
RAPH1	2.15223	3.9442	3.04158	0.00396267	0.124136	-1.9892	4.32466
CRSP8P	2.60683	1.43971	3.03952	0.00398502	0.124614	-1.93717	1.9049
DYNC1I2P1	-1.96016	0.839891	-3.03815	0.00399999	0.124859	-1.93388	0.726572
PPP4R1	-2.49176	4.48644	-3.03653	0.00401782	0.125194	-1.96184	4.46168
IMPA1	-2.89053	2.9605	-3.03551	0.00402898	0.125319	-1.94347	2.63042
DLG3	-2.1367	3.87088	-3.03386	0.00404724	0.125665	-1.95583	3.60613
PLEKHA8	-2.15935	1.62356	-3.03296	0.00405717	0.125751	-1.94567	1.47967
EIF1AXP1	2.45651	1.95303	3.0313	0.00407565	0.125788	-1.95993	2.17578
GPAT2	2.36848	0.779838	3.0315	0.00407342	0.125788	-1.94958	1.31706
RNF125	1.9591	4.18095	3.03092	0.00407985	0.125788	-2.00275	4.07368
AC007541.1	2.56661	-1.23177	3.01132	0.0043038	0.126681	-1.99672	-0.716645
AC093673.1	3.10816	-0.355958	2.99686	0.00447641	0.126681	-2.02665	0.370301
AC106774.1	3.30872	0.396571	2.99766	0.00446662	0.126681	-2.02721	0.894173
AL449105.4	2.54324	-1.41607	3.00649	0.00436077	0.126681	-2.00677	-0.534596
ALG2	2.12437	3.93045	3.01002	0.00431904	0.126681	-2.05482	4.07145
ARGLU1	3.07868	1.90421	3.01355	0.00427775	0.126681	-2.00762	2.47135
ARL4A	2.36142	2.20196	3.02367	0.0041614	0.126681	-1.97533	2.14136
ATG4A	-2.70011	2.27706	-2.99934	0.00444627	0.126681	-2.02403	2.00182
BMP15	-2.32779	4.95341	-3.01442	0.00426762	0.126681	-2.01968	4.68784
C4orf46	3.3421	0.925852	3.00518	0.00437625	0.126681	-2.01183	1.27544
CDV3	1.75827	5.50018	3.01314	0.00428251	0.126681	-2.11447	5.78362
CENPP	2.03245	7.26577	2.99984	0.00444027	0.126681	-2.24085	7.30983
CHEK2P2	2.4569	0.772658	3.013	0.00428417	0.126681	-1.99069	1.16445
COG2	-2.31802	1.46947	-3.02497	0.00414659	0.126681	-1.96462	1.44598
CXCL14	3.41182	2.47089	2.99693	0.00447551	0.126681	-2.05813	2.89373
DLG5	2.48542	0.389859	3.00475	0.00438138	0.126681	-2.00831	1.00118
DYNC1I2	-1.98032	5.27056	-2.99832	0.00445866	0.126681	-2.07539	5.20424
EIF1	1.12823	9.81553	3.02675	0.00412659	0.126681	-2.35156	9.88574
ENSA	-2.32214	3.55502	-3.00017	0.00443625	0.126681	-2.02898	3.2985
ERCC6L	-2.60266	3.44358	-3.00285	0.00440409	0.126681	-2.02335	3.42485
FANCI	-2.23282	4.01764	-3.00223	0.00441157	0.126681	-2.02969	3.6525
GDE1	2.63315	1.54011	3.01808	0.00422527	0.126681	-1.98684	1.86617
H2AFV	3.23449	4.07249	2.99641	0.00448178	0.126681	-2.10271	4.27902
HHLA2	-2.23852	6.33788	-3.02146	0.00418654	0.126681	-2.05031	6.18735
ID2	3.17032	4.15205	3.0083	0.00433932	0.126681	-2.07759	4.46896
INPP1	-2.38708	2.53424	-2.99894	0.0044511	0.126681	-2.02463	2.25713
LIN54	2.33791	3.34685	3.0071	0.0043535	0.126681	-2.03695	3.2242
LINC02204	-2.54163	4.47837	-3.01797	0.00422659	0.126681	-1.99592	3.91369
LUC7L	3.06433	2.01459	3.00711	0.00435335	0.126681	-2.0161	2.14264
MED20	-2.67098	3.63216	-3.01649	0.00424358	0.126681	-1.99133	3.35068
MOSPD2	-2.43537	2.59931	-3.01489	0.00426216	0.126681	-1.98898	2.3529
NUP107	-2.78418	4.06461	-3.00223	0.00441153	0.126681	-2.0287	3.82098
PEBP1	1.91206	6.13515	3.00716	0.00435274	0.126681	-2.16786	6.44292
PRDX4	2.22603	1.61594	3.01134	0.00430362	0.126681	-2.00196	1.96379
PRR20G	3.02282	6.8339	2.99965	0.00444251	0.126681	-2.24825	7.2006
RAB2A	2.39522	5.39443	2.99675	0.00447764	0.126681	-2.14502	5.42413
RAB6A	2.33069	3.65477	3.02592	0.00413596	0.126681	-2.00959	3.7939
RBM45	1.96354	2.42565	2.99651	0.0044806	0.126681	-2.04103	2.36277
RPA1	-1.70496	6.72909	-3.02503	0.00414598	0.126681	-2.0657	6.51406
RRM2	1.46396	7.32487	2.99979	0.0044409	0.126681	-2.23947	7.46204
RSF1	1.84176	4.35415	3.01213	0.0042943	0.126681	-2.06873	4.67857
SACM1L	-2.43593	4.42601	-3.01435	0.00426846	0.126681	-2.00596	4.03812
SLC5A11	-2.33089	2.06533	-3.00212	0.00441289	0.126681	-2.01696	2.08011
SMIM10L1	2.12109	-1.1292	3.01332	0.00428042	0.126681	-1.99217	-0.822862
SSTR2	2.83534	-0.360026	3.0055	0.00437248	0.126681	-2.00617	0.449833
TET1	3.10595	0.558375	3.01947	0.00420934	0.126681	-1.97739	1.15953
THSD7A	-2.39835	3.92365	-3.00433	0.00438637	0.126681	-2.0249	3.73667
TMA16	2.55472	0.697764	3.00545	0.0043731	0.126681	-2.00746	1.1081
TMEM223	2.35493	-0.662512	2.99626	0.00448366	0.126681	-2.02727	-0.325616
WASH5P	2.04546	-1.04496	3.01017	0.00431727	0.126681	-1.99541	-0.359972
WDR48	-2.55536	3.03819	-3.02277	0.00417163	0.126681	-1.97271	2.75945
ZNF654	2.1765	4.09532	3.00791	0.00434394	0.126681	-2.05749	4.08518
CSTF1	-1.90595	5.67024	-2.99565	0.00449112	0.126689	-2.09384	5.51736
VCPKMT	3.36485	1.64179	2.99488	0.00450052	0.12675	-2.04433	2.00435
EGR3	2.50704	-1.55042	2.99095	0.00454875	0.126909	-2.04592	-0.973447
GET4	2.56012	-1.6575	2.99278	0.00452621	0.126909	-2.0386	-0.618314
PGM1	-2.21699	1.27318	-2.99089	0.00454948	0.126909	-2.04221	1.04445
RHOXF1	3.09754	-1.57325	2.99175	0.00453887	0.126909	-2.04427	-0.975299
UBE2N	1.43915	5.55957	2.99339	0.00451873	0.126909	-2.13656	5.35241
XPO7	-2.65141	3.42944	-2.99225	0.00453273	0.126909	-2.04735	3.38354
POLE4	2.07732	3.37479	2.98983	0.00456255	0.127072	-2.08795	3.66356
DEDD	-2.20551	3.73334	-2.98617	0.00460803	0.127563	-2.06436	3.53862
INPP4B	-2.10449	1.45815	-2.98697	0.0045981	0.127563	-2.05048	1.04198
NF1	-2.01726	5.20447	-2.98666	0.00460202	0.127563	-2.09663	5.03388
ZNF623	-2.27973	2.7916	-2.98608	0.00460921	0.127563	-2.05479	2.50601
EDC3	-2.26946	2.55309	-2.9848	0.00462517	0.127602	-2.05832	2.64744
TOM1L2	-2.13748	1.79131	-2.98534	0.00461849	0.127602	-2.05381	1.59356
GRHL1	-2.51229	3.43978	-2.98346	0.00464204	0.127867	-2.06623	3.24055
DPF3	-2.07237	2.24763	-2.98212	0.00465888	0.12813	-2.0621	2.14666
ANKRD50	4.00868	1.94123	2.97813	0.00470951	0.128318	-2.08359	1.84258
DNAJC9	1.72882	5.12065	2.98	0.00468578	0.128318	-2.16549	5.21276
NOP53	2.04934	5.13134	2.97893	0.00469938	0.128318	-2.17107	5.15808
PARD3-AS1	2.69611	-1.26515	2.97924	0.00469537	0.128318	-2.06783	-0.470236
RNF138	1.70547	5.8341	2.97854	0.00470435	0.128318	-2.20035	5.89155
UQCRC2	-2.25007	5.39504	-2.98075	0.00467621	0.128318	-2.11942	5.40249
CA10	-2.21783	1.03496	-2.97673	0.00472736	0.128406	-2.07483	0.760825
CYP26B1	2.26583	-1.31149	2.97678	0.00472682	0.128406	-2.07501	-0.834884
AL356056.3	2.31546	-1.13205	2.97276	0.0047784	0.128995	-2.08119	-0.408224
AP006587.6	2.44252	0.955508	2.97373	0.00476593	0.128995	-2.08142	1.33053
TCF12	2.55971	0.0479193	2.97304	0.00477484	0.128995	-2.07826	0.34895
ZNF669	3.05281	1.14002	2.9736	0.00476757	0.128995	-2.08485	1.60723
PPP1R11	-2.10424	0.790161	-2.97137	0.00479638	0.129084	-2.087	0.455975
SLC8A1	-2.56883	1.9463	-2.9717	0.00479216	0.129084	-2.08634	1.83827
EIF4A3	2.77645	7.62587	2.96949	0.00482092	0.129348	-2.36247	7.81655
SNRNP25	2.57119	3.63465	2.96968	0.00481835	0.129348	-2.15781	4.1953
ANKRD36B	2.48057	-1.18718	2.96751	0.00484675	0.129452	-2.09727	-0.928097
C11orf96	2.32016	-1.80271	2.96655	0.00485937	0.129452	-2.10508	-1.30704
RNF14	-1.76534	5.63749	-2.96646	0.0048605	0.129452	-2.15367	5.25183
RPAIN	-2.17889	1.37622	-2.96637	0.00486163	0.129452	-2.09683	1.70451
S100A10	2.90012	0.130261	2.96638	0.00486155	0.129452	-2.09443	0.245022
CCDC77	-2.73394	2.88661	-2.96524	0.0048766	0.129654	-2.1044	2.85547
ARL4C	1.64575	4.69647	2.96184	0.00492146	0.129764	-2.19835	5.02849
C1orf226	-2.45644	3.39764	-2.96296	0.00490669	0.129764	-2.11353	3.32994
CDS1	1.80614	4.49009	2.96047	0.00493979	0.129764	-2.18113	4.46685
DHODH	2.24969	0.958009	2.96088	0.00493427	0.129764	-2.11188	1.58331
FAM90A1	2.4336	3.83432	2.96157	0.00492509	0.129764	-2.18182	4.38644
HCG11	2.4686	-0.567706	2.96078	0.00493559	0.129764	-2.10808	-0.411942
MARCH3	2.88169	2.51663	2.96156	0.00492524	0.129764	-2.12976	2.5494
PCCA	-2.35885	2.17649	-2.96271	0.00490992	0.129764	-2.10593	1.80276
AKTIP	-2.06369	5.94252	-2.95309	0.00503897	0.130028	-2.19015	5.49902
AL157888.1	2.71162	-1.34797	2.95857	0.00496517	0.130028	-2.11441	-0.439371
ARHGEF12	-2.33467	4.51861	-2.95314	0.00503831	0.130028	-2.15462	4.41178
BUD13	-2.17391	3.98961	-2.95063	0.00507254	0.130028	-2.15449	4.01837
DIMT1	2.90896	2.70957	2.95262	0.00504544	0.130028	-2.15688	2.9208
DSG2-AS1	-2.58488	1.78939	-2.94963	0.00508624	0.130028	-2.13584	1.43555
DSN1	-2.06402	3.1687	-2.94929	0.00509083	0.130028	-2.13932	2.6551
GPX4	2.90122	3.28353	2.95442	0.005021	0.130028	-2.16852	3.43558
LINC01291	2.25091	0.88268	2.95775	0.00497619	0.130028	-2.11433	1.08192
LTBP1	-2.62704	3.95808	-2.95007	0.00508019	0.130028	-2.1496	3.83797
NLRX1	2.35031	-1.52821	2.95725	0.00498289	0.130028	-2.12097	-0.954227
RMI2	2.21067	2.68958	2.95301	0.00504011	0.130028	-2.14553	2.56663
RUFY2	2.63142	0.283625	2.95367	0.00503114	0.130028	-2.12205	0.584673
SELENOH	1.59564	7.04131	2.95214	0.00505199	0.130028	-2.33907	7.17163
SYNJ2	-1.62304	4.34671	-2.95082	0.0050699	0.130028	-2.15991	4.14048
SYT1	-2.08469	2.03342	-2.95564	0.00500447	0.130028	-2.12078	1.68322
TENT5A	2.83265	4.12151	2.9503	0.00507706	0.130028	-2.19724	4.09463
TMEM60	-2.51501	2.74298	-2.95845	0.0049668	0.130028	-2.11738	2.4254
TRIM77	-2.63554	4.25878	-2.95255	0.00504642	0.130028	-2.15398	4.40656
ZPLD1	-2.64254	0.792943	-2.94878	0.00509783	0.130028	-2.14028	0.75458
AC022182.3	-1.87136	0.301131	-2.94481	0.00515271	0.130503	-2.14604	0.333064
BUB1B	-2.52706	4.98113	-2.94619	0.00513361	0.130503	-2.18202	4.90362
CIART	-2.27915	3.14937	-2.94488	0.00515172	0.130503	-2.15318	3.11982
TH	3.34071	-0.286484	2.94474	0.0051536	0.130503	-2.14619	0.342917
ZC3HC1	-2.19589	3.76086	-2.94481	0.00515263	0.130503	-2.16451	3.86997
LGALS7B	2.52416	-1.01183	2.94407	0.00516289	0.13055	-2.14581	-0.367197
AC079760.2	-2.22842	1.30582	-2.94106	0.0052049	0.131047	-2.15418	1.1419
AL031280.1	2.99852	-0.721312	2.94124	0.00520243	0.131047	-2.15216	-0.090606
SLC3A2	2.56752	4.1278	2.94151	0.00519858	0.131047	-2.24389	4.72039
AC093525.6	2.74915	-1.51392	2.92945	0.00536983	0.131181	-2.18298	-0.870122
C1orf52	2.93258	2.80151	2.93162	0.00533866	0.131181	-2.2047	2.94206
CAAP1	1.78197	4.29449	2.93614	0.0052742	0.131181	-2.23693	4.44771
CDKN1A	2.69556	3.58234	2.93875	0.00523737	0.131181	-2.21564	3.77405
CENPK	-2.50444	1.41507	-2.93518	0.00528781	0.131181	-2.1696	0.743896
GHITM	-2.17652	3.97538	-2.93223	0.00532984	0.131181	-2.19086	3.74577
LINC01518	2.26385	-1.54676	2.93704	0.00526152	0.131181	-2.16461	-0.827955
LINC02240	-2.29268	2.11105	-2.93054	0.00535413	0.131181	-2.17821	2.00887
LRRC73	2.50305	-1.47496	2.92913	0.00537443	0.131181	-2.18276	-0.766355
MRM1	2.46564	-1.74381	2.92994	0.00536268	0.131181	-2.1871	-1.12102
MRPS34	2.90859	2.26645	2.93365	0.00530962	0.131181	-2.19655	2.65679
PLCE1	-2.1993	4.42586	-2.93086	0.00534957	0.131181	-2.20862	4.44213
RBM6	-2.13145	3.24599	-2.9352	0.00528749	0.131181	-2.17761	3.28264
RPL17	2.13516	0.570613	2.93794	0.00524879	0.131181	-2.15705	0.898842
SCX	3.18797	-0.928812	2.93323	0.00531558	0.131181	-2.17151	-0.0956252
SLC16A1	2.22428	4.74797	2.93228	0.00532919	0.131181	-2.26143	4.71973
SNHG10	3.01211	0.129346	2.93861	0.00523923	0.131181	-2.1573	0.509466
STAB2	-2.20848	3.08277	-2.93508	0.00528922	0.131181	-2.17343	2.96053
TE_MIR1_Amn	1.22994	6.17887	2.93315	0.00531677	0.131181	-2.32041	6.20457
TRIM27	2.62066	0.954397	2.93626	0.00527255	0.131181	-2.16291	0.894006
WDR45	2.21734	2.48108	2.93026	0.00535806	0.131181	-2.20848	3.04593
ZNF135	-2.59276	1.12459	-2.93003	0.00536144	0.131181	-2.1816	0.875013
UNC45A	2.16548	-1.2366	2.92859	0.00538212	0.131186	-2.18576	-1.04196
AC006974.1	-2.4317	0.757733	-2.92785	0.00539283	0.131265	-2.18619	0.661677
AP001324.1	2.21284	2.7185	2.9265	0.00541248	0.131329	-2.21782	3.13993
KLHL18	-2.20595	4.59568	-2.92613	0.00541785	0.131329	-2.22683	4.76143
TWNK	-2.05827	0.607146	-2.92659	0.00541116	0.131329	-2.18628	0.791109
AC011247.2	2.64928	-1.02316	2.92472	0.00543839	0.131553	-2.19196	-0.751678
UBE2C	2.20834	7.03969	2.92447	0.00544207	0.131553	-2.4588	7.74858
AC108860.2	2.46329	-1.12489	2.91809	0.00553586	0.131993	-2.20508	-0.660447
AC140063.1	-2.46251	1.7749	-2.91956	0.00551404	0.131993	-2.20422	2.32154
CDC45	-1.79405	5.00035	-2.918	0.00553717	0.131993	-2.26784	5.26694
CGB7	2.50988	-0.813551	2.91763	0.00554269	0.131993	-2.20388	-0.340684
CHCHD2	1.74353	7.40859	2.91762	0.00554287	0.131993	-2.47543	7.90777
IARS2	-2.52193	4.01537	-2.92191	0.00547955	0.131993	-2.21348	3.77621
LIMA1	-2.17744	6.85734	-2.91915	0.00552009	0.131993	-2.30166	6.40197
MYC	3.29334	4.34513	2.92176	0.00548173	0.131993	-2.2999	4.82161
PPIAP16	-1.9375	0.144232	-2.92048	0.00550045	0.131993	-2.2009	0.640982
PSEN1	-2.29175	3.1008	-2.91872	0.00552651	0.131993	-2.20963	2.90798
SLC9A3-AS1	2.45456	-0.648547	2.92088	0.00549462	0.131993	-2.19513	-0.109593
CCNA2	1.50843	8.50485	2.9159	0.00556846	0.132039	-2.52507	8.56595
DCTN1	-2.03365	3.51182	-2.91593	0.00556791	0.132039	-2.23181	3.89885
DISP1	-2.39294	1.448	-2.91327	0.00560778	0.132039	-2.21719	1.29134
EPS8L2	2.27806	-1.75158	2.91617	0.00556443	0.132039	-2.21811	-1.12401
ETS2	2.23267	-1.29331	2.91455	0.00558861	0.132039	-2.2191	-1.04245
HDAC2	2.18657	5.21258	2.91246	0.00561997	0.132039	-2.34998	5.57508
HRG	-2.03417	1.25863	-2.91363	0.00560232	0.132039	-2.21426	1.20897
RNF20	-2.73901	4.37566	-2.91378	0.00560015	0.132039	-2.23947	4.29379
SLC39A12	-2.35529	0.779572	-2.91444	0.00559023	0.132039	-2.21662	0.377608
SMC1A	-2.22024	3.68508	-2.91255	0.00561848	0.132039	-2.23743	3.86918
CDKL2	2.66162	-1.25809	2.91144	0.00563528	0.132046	-2.21825	-0.424399
ZNF438	-2.34667	1.88463	-2.91164	0.00563226	0.132046	-2.2203	1.81005
KRI1	2.31098	1.78094	2.91052	0.00564921	0.132092	-2.2357	2.31181
SLC35F2	2.77681	2.63214	2.91031	0.00565227	0.132092	-2.25647	3.0192
THRB	-2.33068	3.68815	-2.90873	0.00567621	0.132475	-2.23716	3.34774
UBE2E2	1.87425	3.41697	2.90561	0.00572374	0.133407	-2.28077	3.63936
BTG4	-1.95348	6.20358	-2.90363	0.00575408	0.13376	-2.32021	5.85775
RFWD3	-2.24609	3.47629	-2.90396	0.00574912	0.13376	-2.25058	3.48985
NAP1L1	1.44136	9.89326	2.90009	0.00580887	0.134545	-2.68189	9.98754
PLCG2	-1.89184	3.90003	-2.89996	0.00581085	0.134545	-2.26736	3.82704
SMG8	-2.39765	1.37883	-2.90024	0.0058064	0.134545	-2.24584	1.26548
ELOB	2.11279	2.44233	2.89642	0.00586594	0.135642	-2.28181	2.90052
RUSC1	-2.13016	1.5304	-2.89352	0.00591157	0.136343	-2.25985	1.87199
ZNF679	3.45259	1.41619	2.8935	0.00591177	0.136343	-2.26808	1.70854
FASTKD2	-2.65936	3.55189	-2.89125	0.00594738	0.136805	-2.27718	3.50237
NUMB	-1.92311	5.8331	-2.89145	0.00594429	0.136805	-2.34105	5.64704
PHF21A	-2.20971	2.93725	-2.89024	0.00596347	0.136817	-2.27493	3.03389
USP34	-2.0892	6.12267	-2.89031	0.00596232	0.136817	-2.35862	6.11779
HDC	-1.89709	6.01379	-2.88906	0.00598228	0.136891	-2.35758	5.94632
TXNRD1	-2.51198	2.56204	-2.88914	0.00598099	0.136891	-2.27186	2.33324
AC007318.1	1.98025	3.02517	2.88784	0.0060017	0.137124	-2.31264	3.36454
ADAMTSL3	-2.06562	2.80699	-2.88696	0.00601583	0.137124	-2.2807	2.85015
ZNF587B	-2.28451	0.370406	-2.88733	0.00600976	0.137124	-2.27684	0.434969
ATMIN	-2.12662	4.81675	-2.88644	0.00602406	0.137133	-2.31583	4.61418
PPARGC1A	-2.28869	0.714949	-2.88561	0.00603751	0.137262	-2.27955	0.732439
ABHD13	3.01324	0.432339	2.88385	0.00606576	0.137726	-2.28116	1.03639
ANKRD12	2.95152	1.37461	2.88077	0.00611564	0.138621	-2.29509	1.71302
NSRP1	-2.13743	1.29584	-2.88045	0.00612098	0.138621	-2.2883	1.2597
ZSCAN21	-2.39285	1.90364	-2.87946	0.0061371	0.138808	-2.29253	1.86636
ZC2HC1C	-2.35574	0.521272	-2.8776	0.00616742	0.139314	-2.29773	0.700745
AC069148.1	2.52654	-0.43497	2.87131	0.00627142	0.139748	-2.3051	-0.121518
AHCYL2	-2.44017	2.4583	-2.87269	0.00624842	0.139748	-2.30944	2.58164
ALAS1	-2.11658	4.94852	-2.8717	0.00626489	0.139748	-2.36602	5.15404
CWC15	2.43258	4.72565	2.87349	0.00623514	0.139748	-2.39916	4.72506
HDGFL1	-2.01688	2.99827	-2.87573	0.00619814	0.139748	-2.30175	2.48938
MGAT1	2.57529	3.25358	2.87067	0.00628205	0.139748	-2.36099	3.52913
MRPL42	1.74829	1.99293	2.87404	0.00622608	0.139748	-2.31224	2.12883
MT-ND2	1.78233	14.7311	2.87068	0.00628199	0.139748	-3.28051	14.4797
OR10G3	1.82304	-1.75172	2.87341	0.0062366	0.139748	-2.31877	-1.47372
SLC2A1	2.85955	1.59072	2.87128	0.00627198	0.139748	-2.31815	1.8814
SLC6A6	-1.89214	2.8538	-2.87144	0.00626921	0.139748	-2.31628	2.94452
TEK	-2.72833	2.73019	-2.87457	0.0062174	0.139748	-2.3055	2.49784
MARS	-1.83666	5.06251	-2.86857	0.00631715	0.140212	-2.36982	4.99534
VCY	2.58235	-1.58788	2.86847	0.00631889	0.140212	-2.32103	-0.935353
COX5B	1.94316	6.10695	2.86747	0.00633564	0.140407	-2.49278	6.29245
CSDE1	-1.48725	8.2724	-2.86591	0.00636189	0.140551	-2.53631	8.13006
CTC1	-2.35658	1.39324	-2.86395	0.00639519	0.140551	-2.32557	1.46214
GBX2	3.5798	3.75845	2.86529	0.00637237	0.140551	-2.3939	3.93918
LRRC37B	-2.26527	0.799629	-2.86322	0.00640758	0.140551	-2.32889	0.679476
NPY4R2	2.30303	-1.73281	2.86482	0.00638037	0.140551	-2.32562	-0.78323
PIAS1	-2.14584	5.10228	-2.86411	0.0063924	0.140551	-2.38908	5.34342
PTAR1	3.46799	1.47792	2.86283	0.00641415	0.140551	-2.33768	1.75067
PTPRD	-2.36561	3.92149	-2.86309	0.00640968	0.140551	-2.34604	3.79
TRAPPC6B	1.87261	2.56426	2.86462	0.00638378	0.140551	-2.34594	2.66834
ANKRD46	-2.61394	2.5217	-2.86089	0.00644727	0.140839	-2.33418	2.14138
ASAH2	-2.42183	2.78986	-2.86065	0.00645131	0.140839	-2.33438	2.19403
P2RX5-TAX1BP3	2.29707	-1.55763	2.86157	0.00643562	0.140839	-2.33453	-0.762646
EIF4BP3	-1.99341	0.120036	-2.85845	0.0064891	0.140964	-2.33851	0.281345
ELOVL6	-2.51356	1.91176	-2.85853	0.00648775	0.140964	-2.33784	1.5687
GMEB1	-1.97872	4.10881	-2.85894	0.0064807	0.140964	-2.36976	4.2947
TARS	-2.05818	4.59717	-2.85959	0.00646941	0.140964	-2.37588	4.59853
USP10	-2.19739	4.40157	-2.85781	0.00650008	0.141028	-2.37139	4.30046
DLG2	-2.16988	1.96555	-2.85655	0.00652171	0.141322	-2.34184	1.93003
VMA21	2.02959	4.66579	2.85578	0.00653516	0.141439	-2.43213	4.57473
AC084121.5	2.75552	2.10805	2.84925	0.00664899	0.141756	-2.3893	2.83916
AC109635.4	2.38151	2.99782	2.84375	0.00674646	0.141756	-2.40804	3.08827
AC233724.11	2.47039	-0.99457	2.85076	0.00662248	0.141756	-2.35312	-0.560434
AL359762.1	2.75719	-0.328494	2.83841	0.00684227	0.141756	-2.37873	-0.0799675
ANKRD35	3.52844	1.51031	2.8357	0.00689137	0.141756	-2.39628	1.62
BLK	-2.12225	0.550415	-2.84132	0.0067899	0.141756	-2.37668	0.796191
DHX32	-2.14516	1.03222	-2.84628	0.00670141	0.141756	-2.36523	0.620431
DLX3	2.53217	-1.38045	2.84921	0.00664978	0.141756	-2.35938	-0.77902
DNAJC3	1.72659	5.43195	2.84737	0.00668214	0.141756	-2.50009	5.65573
EIF2A	-1.79181	6.85216	-2.85398	0.00656636	0.141756	-2.47285	6.63792
EML5	-2.22223	3.13471	-2.84011	0.00681163	0.141756	-2.38381	2.87903
FARP2	2.52634	3.76569	2.84664	0.00669506	0.141756	-2.42833	3.81395
FBXW5	2.64623	-1.32795	2.84498	0.0067245	0.141756	-2.36695	-0.549798
FKBP15	-2.29286	1.4782	-2.84917	0.00665049	0.141756	-2.35776	1.63005
GSKIP	-2.15941	3.98257	-2.83555	0.00689399	0.141756	-2.41291	3.92846
GTF2E1	-2.08103	1.61598	-2.84585	0.00670901	0.141756	-2.36467	1.64374
GTSF1	-1.78165	5.43	-2.83999	0.00681373	0.141756	-2.43496	4.97478
IGFBP3	-2.26164	4.74879	-2.84087	0.00679786	0.141756	-2.40952	4.31762
IMPG1	-2.2342	-0.0292416	-2.83605	0.00688498	0.141756	-2.39207	0.0324346
ITGAM	2.59184	-0.62441	2.84543	0.00671644	0.141756	-2.36476	-0.450488
LBH	2.96177	4.37753	2.84878	0.00665729	0.141756	-2.45035	4.48036
LIPM	-2.80221	1.27707	-2.85303	0.00658284	0.141756	-2.35258	1.54906
MMP15	2.29547	-1.50549	2.84031	0.00680802	0.141756	-2.38866	-1.14033
MMP9	2.66472	-0.340021	2.84521	0.00672047	0.141756	-2.3627	0.530002
NAA11	-2.41011	4.09531	-2.83895	0.00683252	0.141756	-2.4035	3.92226
NCF2	-2.14	1.24074	-2.83979	0.00681737	0.141756	-2.37868	1.00326
PHPT1	2.06452	2.53281	2.83644	0.00687788	0.141756	-2.42106	3.05475
PI4KAP1	2.10291	0.858512	2.84646	0.0066983	0.141756	-2.36039	1.06793
PLEKHG2	2.87954	-0.458182	2.85084	0.00662105	0.141756	-2.35392	-0.615282
POLR3B	-2.37448	3.97499	-2.84731	0.0066832	0.141756	-2.38544	3.96051
PPP1R14BP2	2.77065	-0.745528	2.85249	0.00659226	0.141756	-2.34772	-0.126659
PRELID1	2.8955	0.954554	2.83581	0.00688921	0.141756	-2.38855	1.18639
PYURF	3.45267	2.89072	2.8366	0.00687496	0.141756	-2.42476	2.95048
RNASEH2C	2.04122	4.79384	2.84767	0.00667693	0.141756	-2.4692	4.96894
RPL7P35	2.82103	-0.831895	2.8385	0.00684063	0.141756	-2.37972	-0.425009
RPRD1B	3.43093	1.25162	2.83762	0.00685648	0.141756	-2.39171	1.57945
STAG3L4	3.33774	0.831662	2.85014	0.00663338	0.141756	-2.35746	1.16524
SUMO1	-2.01967	4.06706	-2.84364	0.00674839	0.141756	-2.38637	3.53734
TE_LTR1C3	-1.76829	3.57054	-2.83541	0.00689663	0.141756	-2.40777	3.61157
TULP3	-1.55099	6.63325	-2.84181	0.006781	0.141756	-2.50972	6.70932
TWSG1	2.63654	2.95036	2.84339	0.00675282	0.141756	-2.40146	2.78659
UBLCP1	-2.36015	2.83977	-2.83717	0.00686471	0.141756	-2.38754	2.47811
VAV3	-2.52593	4.01545	-2.85148	0.00660982	0.141756	-2.37146	3.78493
NDUFA2	1.9946	3.09288	2.83467	0.00691002	0.141865	-2.43594	3.46115
RAB3GAP2	-2.12897	5.13002	-2.83304	0.00693991	0.142313	-2.4466	4.98652
FBLIM1	2.08466	-1.20887	2.83205	0.00695787	0.142515	-2.40101	-1.01748
DOK6	-1.84671	0.0622652	-2.83056	0.00698532	0.142716	-2.40059	-0.00586095
GNG11	2.70324	0.872657	2.83029	0.00699024	0.142716	-2.40029	1.343
ZNF644	2.26446	0.868561	2.8302	0.00699206	0.142716	-2.39905	1.3042
AL390038.1	2.26514	-1.69367	2.82872	0.00701934	0.1429	-2.41482	-1.28361
RP9	1.88451	3.68188	2.82751	0.00704174	0.1429	-2.46506	3.8267
SF3A3	-2.21654	5.62275	-2.82925	0.00700943	0.1429	-2.47487	5.55676
SLC25A5-AS1	2.1467	-1.51622	2.8281	0.00703086	0.1429	-2.40895	-1.00092
TRIP12	-1.53707	7.67588	-2.82788	0.0070348	0.1429	-2.58358	7.46392
BICRAL	-2.19902	1.18797	-2.8268	0.00705483	0.143001	-2.40668	1.49867
EPB41L4A-AS1	2.3568	5.01957	2.82544	0.00708018	0.143349	-2.54693	5.46176
RPL36AP48	2.4037	0.442579	2.82494	0.00708947	0.143372	-2.40536	0.667945
PKP4-AS1	-2.26398	2.28704	-2.82336	0.00711903	0.143804	-2.41518	2.03629
PPCS	2.27528	1.1232	2.82288	0.00712816	0.143824	-2.41436	1.32452
AP000580.1	2.88194	-0.968469	2.8187	0.00720698	0.143839	-2.42276	-0.112009
GABARAPL2	1.98191	6.34826	2.82053	0.0071723	0.143839	-2.61184	6.48053
GOLGA5	-1.87334	4.50163	-2.82043	0.00717426	0.143839	-2.45979	4.38752
HEATR6	1.83896	-1.59792	2.82002	0.00718191	0.143839	-2.43714	-1.4669
HNRNPDL	1.82612	7.27182	2.8213	0.00715772	0.143839	-2.68229	7.61118
MT-CO1	1.52039	16.2165	2.8205	0.00717282	0.143839	-3.53879	15.9341
OLFML1	-2.53305	4.00118	-2.8185	0.00721076	0.143839	-2.45383	4.22438
QTRT2	-1.98274	1.91799	-2.81957	0.00719047	0.143839	-2.42127	1.50844
SNRNP48	2.34417	3.05585	2.81926	0.00719627	0.143839	-2.46623	3.22959
VIPAS39	-2.44962	2.06737	-2.81859	0.00720893	0.143839	-2.42587	1.97654
PADI6	-1.71101	6.91709	-2.81776	0.00722467	0.143953	-2.56571	6.7945
TE_LTR9A1	-2.20358	2.7822	-2.81682	0.00724266	0.144148	-2.43267	2.59717
ID3	2.68766	2.67571	2.81517	0.00727404	0.144479	-2.47046	2.98195
RNF2	1.9233	5.74546	2.81508	0.00727574	0.144479	-2.59116	5.8948
NEO1	-1.71631	6.02026	-2.814	0.00729649	0.144727	-2.53812	6.0486
KIF9	-2.45135	1.81506	-2.81345	0.00730709	0.144774	-2.43722	1.96204
CDC5L	-2.35551	3.60455	-2.81158	0.00734301	0.145293	-2.45392	3.40848
CNOT6LP1	-1.89022	0.204048	-2.8108	0.0073581	0.145293	-2.442	0.358877
LYPLA1	2.94399	0.94226	2.81084	0.00735726	0.145293	-2.44019	0.92155
RBMX2P5	-1.93354	0.15284	-2.81028	0.00736811	0.145328	-2.44408	0.677937
PALM	2.68209	-1.32931	2.80958	0.00738171	0.145433	-2.44829	-0.925861
NBEAL1	-2.17563	1.83104	-2.80908	0.00739129	0.145459	-2.44514	1.53827
C18orf25	1.67646	3.95355	2.80832	0.00740611	0.145527	-2.50716	3.85909
DSCR9	3.30334	1.52129	2.80739	0.00742428	0.145527	-2.4607	1.68342
THBS4	-1.99934	5.11298	-2.8072	0.00742791	0.145527	-2.523	5.4205
UQCRFS1	1.94765	7.1878	2.80752	0.00742174	0.145527	-2.70426	7.39735
AC025678.3	2.17998	-1.25132	2.79732	0.0076229	0.145614	-2.47356	-0.811227
AC138207.7	2.34623	-1.57553	2.80586	0.00745414	0.145614	-2.4588	-0.891642
CHRNA5	2.33599	1.8274	2.80527	0.00746567	0.145614	-2.46196	1.93828
CNTRL	-2.10906	3.30307	-2.80336	0.0075032	0.145614	-2.46648	2.97053
CPS1	-2.20134	3.17486	-2.79971	0.00757517	0.145614	-2.47451	2.9677
FAM19A2	-2.58613	1.78497	-2.80451	0.00748046	0.145614	-2.4578	1.62511
GRHL3	-2.00685	2.43978	-2.80304	0.00750935	0.145614	-2.4648	2.79135
IQCD	-2.43287	2.75124	-2.79884	0.00759254	0.145614	-2.47931	3.2727
LINC01481	2.54815	0.422615	2.80611	0.00744916	0.145614	-2.44599	0.265583
MCPH1-AS1	-2.1718	2.86181	-2.80026	0.00756432	0.145614	-2.47217	2.92719
MT-RNR2	1.66154	15.0763	2.80001	0.00756935	0.145614	-3.44797	14.4564
NCALD	-2.30709	1.77928	-2.80371	0.00749615	0.145614	-2.4574	1.6984
NRN1	2.37547	0.738744	2.79741	0.00762109	0.145614	-2.46898	1.16183
PCP4L1	1.22402	9.02538	2.8002	0.00756562	0.145614	-2.82499	8.95237
PDCD4	2.37181	1.11338	2.799	0.0075894	0.145614	-2.46719	1.4164
PKP2	-2.17177	1.22213	-2.79816	0.00760617	0.145614	-2.47059	0.973757
RNF152	2.47599	0.0324143	2.79971	0.00757523	0.145614	-2.45962	0.118065
SF3B3	-2.16725	4.20308	-2.7979	0.00761116	0.145614	-2.50354	4.28247
ST7L	2.24417	-0.0725688	2.80031	0.00756336	0.145614	-2.45741	0.180191
TRIM49D2	2.72976	5.92738	2.80061	0.00755738	0.145614	-2.64839	6.14983
TRIM56	2.33071	-1.35608	2.80057	0.00755813	0.145614	-2.46484	-0.682408
TUT4	2.38902	0.673578	2.79818	0.00760565	0.145614	-2.46262	0.619278
ZNF461	-2.70675	2.43681	-2.79856	0.00759809	0.145614	-2.4713	2.01043
USH2A	-2.40061	2.01529	-2.79642	0.00764087	0.145799	-2.47381	1.91638
ABHD11	2.60134	1.07209	2.78945	0.0077814	0.145815	-2.49062	1.43669
AC012085.1	2.9168	-0.187797	2.78898	0.00779105	0.145815	-2.48684	0.62659
ATP11B	-2.1031	2.86075	-2.79324	0.00770477	0.145815	-2.48209	2.36482
ATP6V1D	-2.20375	4.03519	-2.78937	0.00778307	0.145815	-2.51116	3.82717
CEP85L	2.28367	4.12883	2.79375	0.00769442	0.145815	-2.55498	4.07893
CREM	2.62069	2.33602	2.79264	0.00771681	0.145815	-2.50146	2.34
ETV5	1.63215	4.62811	2.79353	0.00769892	0.145815	-2.57511	4.7438
FAM192A	-2.0379	3.10172	-2.79055	0.00775906	0.145815	-2.49685	3.15843
FAM90A11P	2.32625	1.53146	2.79291	0.00771134	0.145815	-2.49671	2.22229
GATA6-AS1	2.79698	0.954953	2.78942	0.00778205	0.145815	-2.48486	0.766861
MECOM	-2.60773	1.25659	-2.79592	0.00765079	0.145815	-2.47749	1.35426
NLRP11	-1.32636	10.4203	-2.79179	0.00773402	0.145815	-2.85866	9.99406
PEX12	-2.0706	2.36709	-2.79005	0.00776921	0.145815	-2.48696	2.01427
SATB2	2.10516	3.9488	2.79289	0.00771172	0.145815	-2.56012	4.21364
SLC25A3	2.07594	8.30205	2.79064	0.00775725	0.145815	-2.83942	8.61689
SMG1P2	1.98392	2.83854	2.79075	0.0077551	0.145815	-2.51948	2.97976
ZFPM2	1.55993	6.35225	2.79007	0.00776883	0.145815	-2.6563	6.16211
ZNF525	-2.17575	2.66554	-2.79226	0.00772452	0.145815	-2.48321	2.21634
RWDD1	1.9706	3.53409	2.78809	0.00780918	0.145858	-2.54342	3.56152
TPD52L2	1.77541	4.14368	2.78805	0.00780998	0.145858	-2.58283	4.59378
IL4I1	2.99875	-0.611609	2.78556	0.00786099	0.146499	-2.49548	0.508234
TECTA	-1.9769	6.49519	-2.78579	0.00785628	0.146499	-2.61195	6.3638
AC136759.1	2.37852	1.60174	2.78464	0.00787999	0.146618	-2.5068	1.77934
GOLPH3L	-2.48161	2.48833	-2.78359	0.00790161	0.146618	-2.50312	2.23831
RNF185	-2.44772	2.29508	-2.784	0.00789307	0.146618	-2.502	2.1998
TE_MLT1H2	-1.68242	5.69275	-2.78323	0.00790908	0.146618	-2.58072	5.43659
WNT3A	2.43951	-1.47758	2.78419	0.00788929	0.146618	-2.50073	-0.660946
COX19	2.51038	-0.901695	2.78112	0.0079527	0.147023	-2.50279	-0.353027
MBD3L2B	2.51627	5.50193	2.78096	0.00795599	0.147023	-2.67658	5.90287
XPA	2.49273	0.125714	2.78127	0.00794951	0.147023	-2.50425	1.06683
ZCCHC17	-1.90822	4.07533	-2.77954	0.00798557	0.147414	-2.54345	4.11658
AC113608.1	1.86894	-1.56238	2.77305	0.00812193	0.14742	-2.53297	-1.16508
AL391005.1	1.92633	-1.85404	2.77892	0.00799843	0.14742	-2.52659	-1.42116
AL691432.2	2.12298	-1.56977	2.77226	0.00813862	0.14742	-2.53186	-0.949233
DAPP1	-2.16182	0.472098	-2.77257	0.00813213	0.14742	-2.527	0.360211
E2F5	-2.16371	-0.503129	-2.77732	0.00803204	0.14742	-2.52355	-0.376939
EBF3	2.50972	1.86792	2.77494	0.00808193	0.14742	-2.53041	1.90951
FAHD2B	1.97937	2.81943	2.77479	0.00808518	0.14742	-2.57546	3.59407
HBZP1	2.51096	-1.25382	2.77738	0.00803081	0.14742	-2.51974	-0.870728
HMCN1	-2.27222	4.34605	-2.77189	0.00814651	0.14742	-2.56425	4.41609
INGX	2.63623	-1.24301	2.77397	0.00810249	0.14742	-2.52444	-0.840861
MPLKIP	2.81877	3.17141	2.7718	0.00814837	0.14742	-2.58002	3.39181
NLRP9	-1.51941	8.39858	-2.77076	0.00817045	0.14742	-2.7857	8.49729
NME4	2.20544	1.37901	2.77349	0.00811253	0.14742	-2.52164	1.28438
PEBP4	-2.21132	1.30953	-2.7716	0.00815256	0.14742	-2.52578	1.31173
PGAM1	3.26924	2.19692	2.77845	0.00800842	0.14742	-2.5491	2.8723
PODXL2	2.80239	-0.824097	2.77454	0.00809049	0.14742	-2.51743	-0.103765
RABGGTB	-2.35117	2.77648	-2.77078	0.00817005	0.14742	-2.53891	3.12453
RASSF3	-1.65754	4.17968	-2.771	0.0081655	0.14742	-2.55306	3.7316
SLC35E4	3.13842	1.79794	2.77651	0.00804891	0.14742	-2.53297	2.03811
TPRG1	-2.58089	2.60062	-2.77357	0.0081108	0.14742	-2.52468	2.13169
UBXN4	1.85551	5.25056	2.77616	0.00805634	0.14742	-2.64949	5.37633
YTHDC2	-2.28139	1.55997	-2.77276	0.00812796	0.14742	-2.5248	1.15299
HOXB2	2.88489	0.202038	2.77034	0.00817958	0.147434	-2.52517	0.403597
AGAP14P	2.80012	0.11955	2.76747	0.00824083	0.147611	-2.53219	0.483329
CDK5RAP1	-1.96375	3.12141	-2.76785	0.00823273	0.147611	-2.54644	3.15433
E2F4	-2.42696	2.20674	-2.76844	0.00822004	0.147611	-2.53572	2.30472
FNBP4	2.39068	3.58264	2.7689	0.00821015	0.147611	-2.58818	3.52507
GPATCH8	-2.23078	2.56744	-2.76877	0.00821302	0.147611	-2.53778	2.65106
H2AFX	1.55121	5.48312	2.76713	0.0082482	0.147611	-2.66285	5.3061
UBR5	-2.1089	4.98129	-2.76775	0.00823482	0.147611	-2.58849	4.86946
NR3C1	-2.30071	1.30075	-2.76599	0.00827261	0.147897	-2.53896	1.31336
BLM	-2.24115	2.11731	-2.76257	0.00834672	0.148696	-2.54735	2.12835
HELT	3.03922	-1.0658	2.76253	0.00834743	0.148696	-2.54726	-0.547757
SFMBT1	-1.91354	2.8134	-2.76246	0.00834902	0.148696	-2.55062	2.57629
TRIM48	3.16474	4.48633	2.76236	0.00835114	0.148696	-2.66269	4.71346
SDF2	-2.05769	1.11955	-2.76114	0.00837771	0.149018	-2.54842	1.02417
SSU72P4	2.50626	4.97613	2.76068	0.00838786	0.149048	-2.67763	5.10913
KIF5B	1.59373	7.61395	2.7599	0.00840482	0.149069	-2.82797	7.65046
RING1	2.42684	-0.454133	2.75984	0.00840602	0.149069	-2.54591	-0.134834
AGO1	-2.45042	1.3487	-2.75855	0.00843432	0.149149	-2.55784	1.19583
MYRF	2.29511	-1.88217	2.75896	0.00842536	0.149149	-2.56766	-1.26291
OSBPL8	1.94131	4.2655	2.75847	0.008436	0.149149	-2.63536	4.24496
AL365205.1	2.01193	-1.32397	2.75628	0.00848421	0.149851	-2.56108	-0.799576
CYB5B	-2.21089	2.46289	-2.75543	0.00850303	0.149882	-2.56306	2.2375
TAF2	-2.08048	2.43418	-2.75555	0.0085004	0.149882	-2.56322	2.28496
COA6	2.92312	0.779882	2.75121	0.00859669	0.150051	-2.57176	1.25953
FAM90A6P	2.51915	1.02162	2.75399	0.00853484	0.150051	-2.56724	1.43265
FBXO38	-2.17394	3.79007	-2.75099	0.00860154	0.150051	-2.59336	3.73072
HOXA7	2.50198	2.03172	2.75125	0.0085959	0.150051	-2.6021	2.77881
HSDL2	-2.10414	0.261543	-2.75137	0.00859316	0.150051	-2.57191	0.415671
LINC01138	2.18152	-0.805541	2.75453	0.00852296	0.150051	-2.5602	-0.489221
NAALADL2	-1.96686	0.624876	-2.75097	0.00860204	0.150051	-2.57163	0.580628
ROS1	-2.24106	4.22089	-2.75077	0.00860656	0.150051	-2.60657	4.26785
RTL8C	3.01443	2.52557	2.75194	0.00858047	0.150051	-2.59863	2.59567
TAF11L2	2.41461	-0.0771914	2.75144	0.00859164	0.150051	-2.56297	0.617742
TPST1	4.08781	2.5132	2.75305	0.00855582	0.150051	-2.59204	2.15123
ROBO4	-2.11454	1.38784	-2.7494	0.00863726	0.150437	-2.57375	1.27118
DPF2	-2.17303	4.02057	-2.74847	0.00865816	0.150652	-2.60621	4.01538
ASAP3	2.3078	0.91491	2.74782	0.00867278	0.150757	-2.57309	0.947007
TMEM30A	2.34101	3.23169	2.74743	0.00868149	0.150759	-2.611	2.79911
CNOT1	-2.32269	4.27093	-2.74698	0.00869168	0.150787	-2.60683	3.94011
LINC01467	-2.31789	2.43583	-2.74583	0.00871758	0.151087	-2.58544	2.51318
NIF3L1	-2.35622	3.27349	-2.745	0.00873631	0.151226	-2.59655	3.2983
USP13	-2.30122	3.19831	-2.74471	0.00874279	0.151226	-2.59161	2.81163
BRD8	-2.14427	3.08678	-2.7427	0.00878848	0.151235	-2.60092	3.21401
CSTF2	-1.67077	4.61974	-2.74252	0.00879269	0.151235	-2.64746	4.75074
DENND2A	2.31781	-0.327409	2.74247	0.00879382	0.151235	-2.58488	-0.272426
MTMR2	-2.23664	4.13059	-2.74304	0.00878091	0.151235	-2.61694	3.9893
PPP1R2B	2.24905	0.154052	2.74414	0.00875585	0.151235	-2.57752	0.331894
TMEM160	2.64259	-1.29011	2.74242	0.00879492	0.151235	-2.58842	-0.388165
AL353719.1	2.74407	-1.3203	2.74032	0.00884295	0.151619	-2.5936	-0.503661
PLAUR	2.20095	-1.19244	2.7405	0.00883871	0.151619	-2.59183	-0.599346
PSMG1	1.45866	7.58053	2.74031	0.00884317	0.151619	-2.87834	7.80923
SF3B2	-1.98763	5.25326	-2.73977	0.00885551	0.151683	-2.67841	5.54077
KIF2C	-2.09122	4.73882	-2.73725	0.00891354	0.151937	-2.65787	4.90138
MELK	-2.01164	5.77536	-2.7375	0.00890783	0.151937	-2.67421	5.3336
MRPS30	2.53504	2.85481	2.73849	0.008885	0.151937	-2.64508	3.17371
SPRY1	2.4105	0.237118	2.7376	0.00890541	0.151937	-2.59258	0.659141
SPTBN2	2.31134	-0.743105	2.73737	0.00891075	0.151937	-2.59788	-0.484667
AC068282.1	2.12838	-1.09886	2.73617	0.00893849	0.152159	-2.60662	-0.932515
AL008723.1	1.9962	-1.35807	2.73593	0.00894392	0.152159	-2.61056	-1.06929
PAX6	2.768	2.69376	2.73436	0.00898036	0.152192	-2.64007	2.75134
PNPT1	-2.23035	3.35306	-2.73488	0.00896827	0.152192	-2.62201	3.3901
SOWAHD	2.91961	0.453548	2.73436	0.00898047	0.152192	-2.60223	0.311268
TRIR	2.47387	3.7917	2.7352	0.00896099	0.152192	-2.70031	4.34791
ITGB3BP	-2.23008	1.38579	-2.73196	0.00903644	0.152993	-2.61241	1.15538
CDK6	2.75279	-0.143384	2.72911	0.00910313	0.153089	-2.6125	0.345127
ELMO2	-1.86833	5.79783	-2.73029	0.00907541	0.153089	-2.70726	5.69899
MYEF2	-2.25153	1.76169	-2.73058	0.00906853	0.153089	-2.61538	1.74015
OGDHL	-2.12385	1.41101	-2.72921	0.00910074	0.153089	-2.61726	1.37976
PAFAH1B1	-2.38995	3.0196	-2.72981	0.00908666	0.153089	-2.62371	2.86613
PATL1	-2.30119	2.96833	-2.7308	0.00906348	0.153089	-2.62025	2.73393
STAG1	-2.02748	3.96461	-2.72982	0.00908647	0.153089	-2.64655	3.98166
AC008940.1	-1.58101	6.58001	-2.72769	0.0091366	0.153409	-2.74035	6.17188
FTHL17	2.12969	0.0802995	2.72683	0.00915703	0.153409	-2.6139	0.467495
KHDC1	2.97679	3.76123	2.72719	0.00914847	0.153409	-2.69819	3.87787
SIGIRR	2.42603	0.599671	2.7272	0.00914828	0.153409	-2.62986	1.82567
RNF10	-1.74916	5.67253	-2.72622	0.00917144	0.153489	-2.72457	5.78584
TSPAN3	2.71264	0.843914	2.72589	0.00917927	0.153489	-2.62002	0.685919
ZNF341	2.23168	0.315372	2.72552	0.009188	0.153489	-2.61932	0.868514
MIR9-3HG	2.56944	-0.334428	2.72511	0.00919766	0.153504	-2.61977	0.296947
ANXA5	1.84073	3.55208	2.72443	0.00921383	0.153628	-2.68891	3.70516
CA12	-2.20906	1.3949	-2.72248	0.00926043	0.15412	-2.63137	1.4293
GNL2	-2.25504	3.43728	-2.72236	0.0092633	0.15412	-2.65072	3.4913
HIST2H2BD	2.77833	1.76101	2.71964	0.00932847	0.15412	-2.65136	1.984
IQUB	-2.28821	4.90111	-2.71917	0.00933982	0.15412	-2.68316	4.5664
NSMCE4A	1.45913	8.66563	2.72032	0.00931228	0.15412	-2.98577	8.56537
OOSP1	-2.12182	0.773403	-2.72158	0.00928188	0.15412	-2.63427	0.817312
POP4	1.82574	3.02073	2.71966	0.00932811	0.15412	-2.67164	2.88427
SSU72P8	2.97629	4.59406	2.71982	0.00932411	0.15412	-2.74539	4.50599
TAF13	2.94055	2.63283	2.7195	0.00933197	0.15412	-2.6707	2.71902
TXNDC16	2.6292	1.13061	2.72134	0.00928768	0.15412	-2.6316	0.997794
ZNF641	-2.07077	1.97101	-2.72179	0.009277	0.15412	-2.63216	1.59959
EMC2	-2.48373	3.16828	-2.71661	0.00940172	0.154604	-2.65168	2.79431
EXOC4	-1.96995	3.69459	-2.71555	0.0094274	0.154604	-2.66978	3.65338
LINC01128	-1.79112	5.4674	-2.71651	0.00940422	0.154604	-2.73022	5.46862
NUP88	-1.80846	4.88362	-2.71569	0.00942392	0.154604	-2.71345	5.00379
PIMREG	2.71761	0.404516	2.71555	0.00942738	0.154604	-2.64097	0.624276
THY1	2.0492	-1.5304	2.71617	0.00941226	0.154604	-2.6459	-0.737231
ZNF200	-2.00447	4.00381	-2.71541	0.00943075	0.154604	-2.6745	3.82649
ABI1	-2.48335	3.27195	-2.71468	0.00944852	0.154607	-2.66041	3.16654
ZDHHC24	2.57467	0.461953	2.71488	0.00944377	0.154607	-2.64568	0.994009
KPTN	3.61692	1.70876	2.71411	0.00946257	0.154693	-2.67934	2.50284
MAFA	2.39288	-0.904027	2.71329	0.00948241	0.154873	-2.65125	-0.536106
PPP2CA	1.46008	7.2343	2.71225	0.00950786	0.155001	-2.90808	7.29941
YIPF4	3.0211	0.784191	2.7125	0.00950185	0.155001	-2.65162	0.75969
CABYR	-2.1955	4.06322	-2.7111	0.00953601	0.155172	-2.68191	3.82978
IKBIP	2.58859	2.29469	2.7112	0.00953368	0.155172	-2.69016	2.71366
GRAMD1B	2.64789	0.325941	2.71015	0.0095594	0.155409	-2.65213	0.331348
SLC16A11	2.35772	-1.58423	2.7097	0.00957067	0.155448	-2.66955	-1.08521
ZPR1	-2.01434	2.61631	-2.70923	0.00958216	0.155491	-2.65946	1.90087
ACYP1	2.1385	3.5965	2.70875	0.00959396	0.155539	-2.71639	3.41358
IFRD1	2.11438	4.62676	2.70815	0.00960874	0.155635	-2.75686	4.46947
SLC34A2	3.01722	5.68921	2.70712	0.00963442	0.155907	-2.87101	6.2428
AL049840.4	2.17283	-0.665654	2.70514	0.00968361	0.156214	-2.6649	-0.39242
ARHGAP19	-2.01285	2.33435	-2.70488	0.00969002	0.156214	-2.67047	2.25505
CCDC6	-1.43631	6.75845	-2.70469	0.00969462	0.156214	-2.81336	6.50103
ELOA2	2.52939	0.254795	2.70457	0.00969782	0.156214	-2.66798	1.18337
UBR1	-2.62269	2.35989	-2.70526	0.00968054	0.156214	-2.67244	2.36232
HSD17B1	2.30531	-1.4158	2.70256	0.00974798	0.156591	-2.68507	-1.03316
PRAMEF20	3.08302	1.34699	2.70274	0.00974354	0.156591	-2.68728	1.87701
TE_LTR53B	-1.82042	1.10478	-2.70326	0.00973036	0.156591	-2.66979	1.00322
EPB41L4A	-2.15227	1.99378	-2.70202	0.00976147	0.156665	-2.67532	1.92973
DPH2	-2.0877	1.74184	-2.70146	0.00977556	0.156748	-2.67521	1.5628
AC007376.1	-1.90271	-0.414955	-2.70089	0.00978998	0.156822	-2.68848	-0.558118
ATAD1	-2.02755	4.85149	-2.6998	0.00981745	0.156822	-2.73027	4.61381
C15orf40	2.46519	0.0295172	2.69868	0.00984557	0.156822	-2.6753	0.111107
CDK15	-2.15577	0.607422	-2.69831	0.009855	0.156822	-2.68585	0.425884
DNAH14	2.72253	-0.509068	2.69766	0.00987143	0.156822	-2.67995	-0.0116602
HIST2H2BC	2.78102	2.10432	2.69755	0.00987428	0.156822	-2.70814	2.36832
MIR1244-2	1.86011	2.75576	2.6991	0.00983499	0.156822	-2.7091	2.68071
PKD1P6	2.24357	-1.46169	2.6975	0.00987566	0.156822	-2.6884	-0.688903
PROSER1	-1.80227	7.72912	-2.69739	0.00987832	0.156822	-2.87987	7.51927
RBMXP2	-1.70609	-0.346094	-2.69954	0.00982384	0.156822	-2.68248	-0.0578235
SPATA33	2.57558	0.8557	2.69864	0.00984663	0.156822	-2.68162	1.275
STX17	-2.17477	1.58175	-2.69671	0.00989569	0.156956	-2.68615	1.53853
SLC35D1	-2.42599	3.64458	-2.69626	0.00990718	0.156996	-2.69746	2.97983
AL049870.3	2.67505	0.176254	2.69536	0.00993005	0.157107	-2.68385	0.128427
COX6B1	-1.7809	4.65716	-2.69292	0.0099923	0.157107	-2.74585	4.53508
DDX11	-2.14555	3.01229	-2.6946	0.00994925	0.157107	-2.70182	3.05389
DYNC2H1	-2.49284	3.30474	-2.69283	0.00999462	0.157107	-2.70472	3.07227
LINC01068	2.15579	-1.38018	2.69346	0.00997854	0.157107	-2.6989	-0.899454
LRRC4	-2.12512	2.90105	-2.69302	0.00998977	0.157107	-2.70342	2.89266
MORF4L1P1	-1.98772	1.40524	-2.6951	0.00993664	0.157107	-2.68839	1.52445
SNX19	-2.07003	2.87914	-2.69367	0.00997314	0.157107	-2.69594	2.36014
TNFRSF8	2.29299	-0.734503	2.69319	0.00998535	0.157107	-2.6882	-0.246697
PRAMEF6	2.66504	5.2883	2.69201	0.0100158	0.157298	-2.88077	5.92826
CLSTN2	-1.78418	3.71645	-2.6907	0.0100495	0.157499	-2.72935	3.81767
HSD17B4	-2.10455	4.23718	-2.69065	0.0100507	0.157499	-2.73989	4.32957
SMC4	2.01062	5.47285	2.69047	0.0100554	0.157499	-2.8358	5.23571
AJ011932.1	2.39178	-0.431183	2.68972	0.0100747	0.157514	-2.69399	0.373228
DPRX	-2.19965	-0.0379456	-2.68939	0.0100833	0.157514	-2.70528	0.292558
TMEM115	-1.80636	1.85326	-2.69002	0.010067	0.157514	-2.7004	2.09426
AC233724.9	2.7407	6.27285	2.68847	0.0101071	0.157747	-2.93344	6.59923
SRSF11	1.57315	7.2611	2.68797	0.0101201	0.157809	-2.97727	7.44899
PLEKHF1	2.48897	-1.82484	2.68747	0.010133	0.15787	-2.72054	-1.18872
IL16	-1.98506	1.72513	-2.68699	0.0101455	0.157923	-2.70627	1.84439
RPL13A	0.795882	10.2376	2.68665	0.0101544	0.157923	-3.22538	10.5614
RGS17	1.89535	-1.44372	2.68423	0.0102175	0.158765	-2.72396	-1.11878
DCAF5	-1.89561	4.61507	-2.68297	0.0102505	0.159137	-2.7692	4.65339
ANXA2R	2.52431	-0.167397	2.68218	0.0102712	0.159177	-2.71024	0.679624
FAM160B1	-2.15461	0.999014	-2.68247	0.0102636	0.159177	-2.71721	1.07162
AGAP7P	2.1272	-0.433178	2.68101	0.010302	0.159361	-2.71158	0.00140745
DYNC2LI1	-2.27512	2.26166	-2.6807	0.0103103	0.159361	-2.72057	1.88793
MAP3K9	1.59653	3.24821	2.68116	0.010298	0.159361	-2.76977	3.45419
KLHL24	1.98632	1.99995	2.67951	0.0103416	0.159704	-2.73009	1.83953
CHD1	2.22954	2.8325	2.67848	0.0103688	0.159974	-2.77523	3.26624
MT-TP	1.76796	7.11127	2.67817	0.0103773	0.159974	-2.93804	6.59403
PHACTR1	-1.58165	3.42779	-2.6774	0.0103978	0.16015	-2.7584	3.76459
SOX13	-1.71507	4.10278	-2.67632	0.0104265	0.160452	-2.77129	4.14993
ALPG	3.47815	5.51088	2.67498	0.0104621	0.160535	-2.90052	5.53145
EIF5A2	3.16191	2.54267	2.67443	0.010477	0.160535	-2.76315	2.51734
EPS8	-2.26605	1.73849	-2.67466	0.0104708	0.160535	-2.73307	1.55739
FRMD3	-2.48506	3.57763	-2.67489	0.0104647	0.160535	-2.74775	3.34151
LINC00599	2.70639	0.0369628	2.6744	0.0104776	0.160535	-2.72709	0.466877
ATP2B4	-2.30248	4.63439	-2.67291	0.0105178	0.160597	-2.78306	4.52818
EPB41L5	-1.34597	6.0858	-2.67289	0.0105182	0.160597	-2.85326	5.90403
PIP5K1B	-2.13951	2.34902	-2.67373	0.0104956	0.160597	-2.73644	2.15948
TANC2	-1.91417	3.52623	-2.67307	0.0105133	0.160597	-2.75525	3.35598
FBXL7	-2.1335	3.08202	-2.67251	0.0105285	0.160614	-2.74432	2.7529
TUSC8	1.97659	-1.54874	2.67172	0.0105497	0.160798	-2.74587	-0.925831
ZAR1	1.40277	5.41963	2.67137	0.0105591	0.160802	-2.87328	5.2981
GRIK2	-2.02847	1.98514	-2.66933	0.0106142	0.161502	-2.74254	1.31862
ATP2A2	-1.56097	5.90133	-2.66736	0.0106679	0.162179	-2.86187	5.90851
AC026412.1	2.446	2.87186	2.66599	0.0107052	0.162508	-2.78355	2.62474
ATP1A1	-1.7708	5.96657	-2.66304	0.0107861	0.162508	-2.85883	5.72271
ELP5	-2.0001	2.22058	-2.66387	0.0107633	0.162508	-2.76134	2.68498
FBXL19	2.37263	0.591399	2.66526	0.0107252	0.162508	-2.75074	1.11418
ISCA2	2.5653	1.54855	2.66283	0.010792	0.162508	-2.76591	1.72167
LANCL2	-2.1598	2.65338	-2.66246	0.010802	0.162508	-2.76039	2.20402
NKX2-2	2.2992	-0.959748	2.66381	0.0107649	0.162508	-2.75898	-0.806063
NR6A1	-1.92012	2.79003	-2.66225	0.0108078	0.162508	-2.7699	2.9196
RAB30	-2.15713	1.85891	-2.66315	0.0107831	0.162508	-2.75654	1.57668
SBDS	3.16866	2.99031	2.66321	0.0107814	0.162508	-2.81282	3.21938
SMC6	-2.6094	1.89716	-2.66218	0.0108098	0.162508	-2.76286	2.1252
VPS13B	-1.93463	5.05216	-2.66451	0.0107457	0.162508	-2.82643	5.12883
ZNF267	-2.32156	2.59803	-2.66487	0.010736	0.162508	-2.7567	2.32068
C9orf116	2.22022	-1.35287	2.65935	0.0108881	0.163127	-2.76305	-0.45515
PDE6C	-2.42546	3.3306	-2.66001	0.0108698	0.163127	-2.78007	3.35448
RPLP0	0.78133	11.1814	2.65977	0.0108764	0.163127	-3.35984	11.2656
URB1-AS1	2.68407	-0.628844	2.65949	0.0108841	0.163127	-2.75983	0.0710205
ABRAXAS2	-1.99439	3.55865	-2.65835	0.0109158	0.163338	-2.78139	3.18075
SEMA6C	2.77536	-0.03857	2.65817	0.0109208	0.163338	-2.7617	0.14012
TNRC6A	-1.80068	3.62233	-2.65777	0.010932	0.163367	-2.79365	3.60815
ACTG1P9	-1.90195	-0.983974	-2.65666	0.0109629	0.163411	-2.77936	-0.405131
COPS2	-2.23986	4.3169	-2.65713	0.0109499	0.163411	-2.80551	4.14103
NIN	-1.97048	2.96127	-2.65679	0.0109593	0.163411	-2.77718	2.70165
BECN2	2.70277	-0.0320491	2.65424	0.0110305	0.163587	-2.77164	-0.150645
EID2B	2.10456	-1.18734	2.65492	0.0110115	0.163587	-2.78612	-1.22188
F13A1	-2.05659	1.66826	-2.65436	0.0110274	0.163587	-2.77456	1.63622
FLCN	-1.93587	1.6172	-2.65534	0.0109997	0.163587	-2.77176	1.48076
NQO1	2.53575	0.178745	2.65584	0.010986	0.163587	-2.7663	0.754976
SPG21	-2.12431	3.81623	-2.65437	0.0110269	0.163587	-2.79698	3.50568
RNF113B	2.43254	-1.0464	2.65372	0.0110453	0.163638	-2.77015	-0.0716916
TE_L1MEb	-1.84903	3.34691	-2.65346	0.0110526	0.163638	-2.79091	3.05813
ATG5	1.5324	4.31202	2.65206	0.0110921	0.163689	-2.87606	4.46256
FUT4	2.33202	0.634754	2.65169	0.0111026	0.163689	-2.77239	0.500942
MIR22HG	2.25557	0.949467	2.65215	0.0110895	0.163689	-2.78019	1.37737
RFX1	2.23423	-0.191749	2.65176	0.0111006	0.163689	-2.77363	0.0101316
S100PBP	-2.22271	3.17407	-2.65181	0.011099	0.163689	-2.79102	2.91399
ELP3	-2.01368	4.26834	-2.65016	0.0111457	0.164187	-2.82379	4.17078
AC084121.6	2.73564	1.18886	2.64918	0.0111736	0.164209	-2.7984	1.8226
CD8B2	1.85649	-1.52552	2.64912	0.0111752	0.164209	-2.80013	-1.25494
ZNF235	-2.18159	0.952838	-2.64915	0.0111744	0.164209	-2.78748	0.991711
ARRDC2	2.81974	0.782884	2.64793	0.0112091	0.164341	-2.78793	1.22329
BIN3	-1.93659	1.9442	-2.64777	0.0112136	0.164341	-2.79019	2.19744
CFAP52	2.02035	-1.32115	2.64749	0.0112217	0.164341	-2.79035	-0.670847
MKRN1	1.80648	6.64955	2.64772	0.0112152	0.164341	-3.04233	7.03242
CASC10	2.70743	-0.512357	2.64696	0.0112367	0.164425	-2.78601	0.084561
AC091271.1	2.08876	-1.0122	2.64446	0.0113084	0.165061	-2.80297	-0.958906
ING2	2.73273	1.90015	2.6446	0.0113045	0.165061	-2.80189	1.59661
PSMC2	-2.02471	4.33103	-2.64462	0.0113038	0.165061	-2.84075	4.37067
XYLT1	-1.97372	3.09598	-2.64395	0.0113232	0.165141	-2.81108	3.12671
C16orf91	3.19276	3.1803	2.63956	0.0114499	0.166631	-2.88158	3.67986
CTCFL	-2.14129	4.08823	-2.6399	0.0114403	0.166631	-2.85255	4.40134
IFT46	-2.40613	2.97406	-2.63886	0.0114704	0.166631	-2.81433	2.68073
TMEFF2	1.9207	3.78706	2.63921	0.0114602	0.166631	-2.88336	3.89211
ZNF622	3.26392	4.87344	2.63878	0.0114728	0.166631	-2.94967	5.04477
CAMK2N1	2.35675	-0.808958	2.63714	0.0115204	0.167127	-2.80606	-0.194593
PSMA3	-1.55343	5.62135	-2.6367	0.0115334	0.167127	-2.89796	5.26156
SUZ12P1	2.56016	-0.346282	2.63663	0.0115355	0.167127	-2.8057	0.0464881
AC120114.1	1.81677	-2.0321	2.63616	0.0115492	0.167146	-2.83561	-1.4507
HMGN2P5	1.70321	0.212227	2.63554	0.0115674	0.167146	-2.80341	0.20616
NCAPD3	-1.80793	4.04719	-2.63578	0.0115605	0.167146	-2.84691	3.85617
ZNF609	-2.04726	1.60226	-2.63529	0.0115749	0.167146	-2.81341	1.36178
ADIPOR1	2.03488	4.58929	2.6315	0.0116866	0.167401	-2.93448	4.60207
AKAP17A	2.71489	3.79361	2.63003	0.01173	0.167401	-2.93139	4.36381
ARIH1	-1.65958	5.84743	-2.63161	0.0116832	0.167401	-2.93476	5.8343
ASTN2	-1.77143	3.57715	-2.6269	0.0118235	0.167401	-2.86077	3.65609
BMS1	-2.44832	3.31415	-2.62986	0.0117351	0.167401	-2.84163	3.31148
BNC1	-2.20688	2.57426	-2.62666	0.0118307	0.167401	-2.8375	2.49437
CYC1	2.18359	1.89844	2.63328	0.011634	0.167401	-2.8458	2.4999
GSTT2	2.4002	-1.13161	2.62721	0.0118143	0.167401	-2.82971	-0.343391
LACC1	2.76582	1.53546	2.63116	0.0116965	0.167401	-2.83297	1.74338
NCOA6	-1.49851	6.60328	-2.62933	0.0117509	0.167401	-2.97328	6.45072
PAXBP1-AS1	2.4898	-0.661184	2.62769	0.0117997	0.167401	-2.82812	-0.347144
PLPP4	-1.74671	1.7094	-2.63105	0.0116998	0.167401	-2.82121	1.58617
PRKCI	2.80362	2.20354	2.63111	0.0116979	0.167401	-2.83982	1.96171
RAD9A	2.24565	1.15935	2.62764	0.0118013	0.167401	-2.83308	1.51644
RBM4B	-1.80486	4.16643	-2.63176	0.0116788	0.167401	-2.85903	3.97285
RGS16	1.81255	3.82434	2.62809	0.0117879	0.167401	-2.93574	4.60433
RNF169	-2.13997	0.961706	-2.62696	0.0118216	0.167401	-2.83437	0.579048
RNF7	2.54701	2.43547	2.6308	0.0117073	0.167401	-2.8574	2.65208
SERTAD1	3.2894	3.33224	2.63237	0.0116606	0.167401	-2.90531	3.97606
SLC6A3	2.82818	0.187653	2.62878	0.0117673	0.167401	-2.82408	0.557263
SPERT	2.5071	0.527998	2.63176	0.0116787	0.167401	-2.81791	1.0057
TE_LTR9D	-1.83825	1.77021	-2.62876	0.0117678	0.167401	-2.82682	1.66767
TMEM106A	-2.11187	1.58631	-2.62848	0.0117761	0.167401	-2.82865	1.67893
UTP23	2.51851	0.883376	2.62711	0.0118171	0.167401	-2.83421	1.42307
XRCC6P2	-1.88326	0.0057138	-2.63118	0.0116959	0.167401	-2.82422	0.528799
NCF1C	2.74647	-0.740844	2.62617	0.0118453	0.167473	-2.83106	-0.0152255
GAB2	-1.92673	5.05535	-2.62311	0.0119375	0.167507	-2.91363	5.0469
GADD45G	3.08283	-1.35948	2.62384	0.0119154	0.167507	-2.83899	-0.43289
GPR4	2.21122	-1.63171	2.62454	0.0118943	0.167507	-2.85091	-1.21797
LINC00310	1.90998	-1.37242	2.62315	0.011936	0.167507	-2.84832	-1.03053
NECAP2	-1.77065	4.44645	-2.62318	0.0119353	0.167507	-2.88425	4.20736
ODF2	-1.82284	3.94329	-2.6235	0.0119255	0.167507	-2.88171	4.13804
PDE7A	-2.07799	3.2235	-2.62292	0.011943	0.167507	-2.85273	3.00735
PSMC1	-2.0663	2.32106	-2.62485	0.011885	0.167507	-2.83833	2.13782
REEP5	2.6159	1.04433	2.62375	0.011918	0.167507	-2.8365	1.08657
SRP68	-1.50171	6.49066	-2.62312	0.011937	0.167507	-2.97025	6.14655
KRAS	2.98187	-0.131271	2.62166	0.0119811	0.167747	-2.84016	0.231881
LRRC23	2.38226	-0.322265	2.62162	0.0119823	0.167747	-2.8356	0.181729
MGAT5	-1.82153	4.2851	-2.62141	0.0119887	0.167747	-2.88505	4.11995
CCDC189	2.55625	-0.407574	2.62106	0.0119994	0.167762	-2.83931	0.0727208
AL021937.3	1.72313	-1.78278	2.61925	0.0120543	0.168262	-2.86563	-1.31061
GOPC	1.87198	4.45389	2.61933	0.0120519	0.168262	-2.9441	4.30745
AC015871.1	-1.94886	-0.7753	-2.61834	0.012082	0.168515	-2.86255	-0.570559
MRPL16	2.89167	2.08231	2.61752	0.0121073	0.168704	-2.88521	2.60077
SLC35B1	1.55411	6.6094	2.61727	0.0121147	0.168704	-3.09544	6.9249
NHSL1	-1.85431	2.79127	-2.61639	0.0121419	0.168948	-2.86095	2.64468
DNA2	-2.63353	2.08332	-2.61568	0.0121635	0.168982	-2.85883	1.84095
ITSN2	-2.28325	2.94299	-2.61574	0.0121616	0.168982	-2.86775	3.03042
KIF1A	-2.07469	2.52094	-2.61518	0.0121789	0.169062	-2.85953	2.36853
AC007255.1	-2.00894	1.35046	-2.61322	0.0122394	0.169231	-2.85984	0.976966
FOSL1	2.58687	-0.527575	2.61328	0.0122374	0.169231	-2.8559	-0.144318
PIM2	2.44555	-0.851516	2.61198	0.0122778	0.169231	-2.86203	-0.49244
PMAIP1	2.79369	3.25228	2.61348	0.0122314	0.169231	-2.93395	3.7017
RAD51	2.24161	0.619946	2.61271	0.0122552	0.169231	-2.85624	0.903619
THOC7	1.87906	6.1943	2.61398	0.0122161	0.169231	-3.0701	6.34337
TMEM163	-1.78596	4.66203	-2.61207	0.0122751	0.169231	-2.91457	4.39851
UIMC1	-1.9173	4.87103	-2.61234	0.0122667	0.169231	-2.93053	4.89226
UNC13A	2.07022	-1.42305	2.61338	0.0122345	0.169231	-2.86835	-0.878133
TE_LTR28	-1.84398	0.220187	-2.61146	0.012294	0.169322	-2.86689	0.196912
NCKIPSD	-2.38215	2.75761	-2.61089	0.0123115	0.16943	-2.87362	2.7182
AMOT	-1.88674	5.38111	-2.61023	0.012332	0.169579	-2.94619	5.17849
COX5A	2.17133	5.24439	2.60957	0.0123527	0.169598	-3.01331	5.17427
PROCA1	2.28852	0.915688	2.6098	0.0123454	0.169598	-2.86438	1.13182
SMAD3	-2.00559	2.43211	-2.60813	0.0123977	0.170084	-2.87398	2.25465
PCED1CP	2.58105	-1.55807	2.60776	0.0124091	0.170107	-2.87896	-0.830613
TMBIM4	1.75801	-1.0948	2.60727	0.0124244	0.170185	-2.88177	-0.936307
ADAT3	2.67034	-1.11	2.60575	0.0124721	0.170674	-2.87251	-0.0930772
SRSF9	1.65474	1.96422	2.60551	0.0124796	0.170674	-2.88797	2.02694
HIST2H3A	2.6036	0.3256	2.60485	0.0125005	0.170827	-2.87235	0.619357
ZNF45	-2.18432	1.30484	-2.60408	0.0125246	0.171024	-2.88077	1.20641
AC009102.1	-2.12883	0.361314	-2.60163	0.0126023	0.171818	-2.88874	0.358357
BLMH	-1.70484	4.66177	-2.60193	0.0125929	0.171818	-2.93658	4.36984
FIP1L1	-1.51195	4.24511	-2.60008	0.0126516	0.172315	-2.93236	4.08341
GCSH	2.03969	-1.52798	2.59962	0.0126662	0.172315	-2.89773	-0.978039
STYX	2.76572	2.36788	2.59956	0.0126682	0.172315	-2.91829	2.43643
ABCA17P	2.2342	1.15593	2.59775	0.012726	0.172459	-2.89141	1.2981
AC078819.1	2.12529	-1.7454	2.59342	0.0128653	0.172459	-2.91158	-0.813824
ACAT1	1.39731	4.65235	2.59374	0.012855	0.172459	-3.02875	5.06493
ANGPTL6	1.9119	-1.67476	2.59517	0.0128088	0.172459	-2.91576	-1.20497
ANKAR	2.08681	-1.10028	2.59422	0.0128394	0.172459	-2.90045	-0.622357
ATP5PF	1.58154	4.28302	2.59526	0.012806	0.172459	-2.99518	4.40218
GABRP	-2.02268	0.021871	-2.59384	0.0128516	0.172459	-2.90564	0.0376299
KCNIP4	-1.87529	1.08196	-2.59692	0.0127525	0.172459	-2.89379	0.664593
KTN1-AS1	1.99733	1.71498	2.59598	0.0127828	0.172459	-2.90942	2.0238
PFKFB2	-2.08091	3.61722	-2.59751	0.0127337	0.172459	-2.9171	3.57104
PRKCA	-1.89356	0.8101	-2.59672	0.0127589	0.172459	-2.89528	0.744248
QARS	-1.48077	5.98448	-2.59768	0.0127282	0.172459	-3.03236	6.25986
RAB25	-2.19616	3.35544	-2.59622	0.012775	0.172459	-2.92465	3.70461
RPL15P18	-1.82735	0.724774	-2.5936	0.0128593	0.172459	-2.89899	1.51589
RPL8	1.05622	10.8897	2.59727	0.0127413	0.172459	-3.51154	11.264
SH3BP5L	-1.8979	1.1383	-2.59579	0.0127887	0.172459	-2.89487	1.09996
TBL2	2.02631	-0.654463	2.59879	0.0126928	0.172459	-2.88613	-0.381236
TRIM6	-1.88279	3.84901	-2.59459	0.0128274	0.172459	-2.92464	3.5047
WDCP	-2.63165	1.70412	-2.59373	0.0128551	0.172459	-2.90509	1.32411
SMG9	-2.04324	0.821666	-2.59268	0.0128892	0.172648	-2.90238	1.1106
ABCG4	-1.83259	1.27236	-2.59088	0.0129475	0.172765	-2.90466	1.41174
AC008105.1	1.95508	-1.02001	2.59005	0.0129746	0.172765	-2.90984	-0.671474
AC068446.2	2.51871	-0.625362	2.58829	0.0130322	0.172765	-2.90719	-0.131215
CASZ1	1.98565	-1.43603	2.58759	0.013055	0.172765	-2.92152	-0.858094
CLPS	-2.12337	0.615741	-2.59022	0.012969	0.172765	-2.91054	0.732053
DDX4	-2.3189	4.45217	-2.58858	0.0130226	0.172765	-2.95823	4.41887
EIPR1	-1.67799	4.08885	-2.58944	0.0129945	0.172765	-2.96155	4.33129
FXR1	-2.04483	3.69273	-2.58797	0.0130425	0.172765	-2.95102	4.05429
HINT1	1.40466	9.1629	2.59093	0.012946	0.172765	-3.337	9.26509
HMGCR	-2.23992	3.39939	-2.59004	0.0129748	0.172765	-2.92175	3.05164
ICAM5	2.59181	-0.164852	2.59183	0.0129167	0.172765	-2.89956	0.0117509
NDUFC2	2.08854	0.12438	2.58759	0.0130552	0.172765	-2.90323	0.157711
PAQR5	-1.91743	1.18333	-2.58924	0.013001	0.172765	-2.9088	0.868652
RAB33B	2.03174	1.72338	2.58764	0.0130535	0.172765	-2.91572	1.58582
RGL3	1.86604	-1.33099	2.59123	0.0129362	0.172765	-2.92025	-1.17674
TTC31	-1.87307	1.28049	-2.58858	0.0130225	0.172765	-2.91004	0.97052
DDX54	2.00178	5.04533	2.58671	0.013084	0.172886	-3.08114	5.51814
STAMBP	-2.07357	2.36211	-2.58688	0.0130784	0.172886	-2.91672	2.15822
EIF5	1.71014	7.671	2.58631	0.0130971	0.172929	-3.24821	7.99036
PDCD10	-1.96913	1.8677	-2.58486	0.0131446	0.173251	-2.91797	1.50475
RPS16	0.84108	9.14253	2.58507	0.0131378	0.173251	-3.34376	9.35738
TPX2	-1.58631	5.66233	-2.58454	0.0131553	0.173251	-3.02199	5.53282
ZNF558	-2.23054	1.79597	-2.58437	0.0131609	0.173251	-2.92133	1.86692
SH3GL2	-2.13615	2.18515	-2.58383	0.0131787	0.173355	-2.92314	2.1995
ASXL3	-1.96584	2.8738	-2.58032	0.0132952	0.173611	-2.93647	2.65301
ATP5MC1P4	-1.86617	-0.608025	-2.58266	0.0132174	0.173611	-2.93364	-0.405873
BZW2	1.99759	3.63494	2.5814	0.0132592	0.173611	-2.99336	3.58866
CD38	-2.01232	0.953832	-2.58027	0.0132969	0.173611	-2.93077	0.587295
DIP2A-IT1	2.47131	-0.933831	2.58125	0.0132642	0.173611	-2.92181	-0.188063
HERC2P9	1.69436	-0.972739	2.58048	0.01329	0.173611	-2.92914	-0.694737
IER5	2.75765	2.55063	2.58264	0.013218	0.173611	-2.9535	2.4703
LINC01511	-1.88077	2.65142	-2.5804	0.0132924	0.173611	-2.94106	2.95174
RPS2	1.68864	11.371	2.5814	0.0132594	0.173611	-3.62643	11.7603
TRARG1	1.9881	-1.39569	2.58075	0.0132809	0.173611	-2.92831	-0.599601
SSR2	-2.06301	3.23821	-2.57961	0.013319	0.173769	-2.9478	3.23828
PPWD1	-2.11738	4.51154	-2.57872	0.0133487	0.174028	-2.98104	4.41967
AC130364.1	2.06338	-1.40637	2.57739	0.0133931	0.17422	-2.93866	-0.769208
ALDH3B2	2.05865	-1.56387	2.57762	0.0133854	0.17422	-2.94518	-1.08831
MRPL45	-2.04418	1.71876	-2.57788	0.0133768	0.17422	-2.93265	1.70901
ARFGEF2	-1.9006	4.38094	-2.57677	0.013414	0.174363	-2.99002	4.46159
HMGN4	1.43877	3.88046	2.57548	0.0134574	0.174592	-3.0132	3.93345
SMCR8	-2.03527	1.58961	-2.57536	0.0134615	0.174592	-2.93803	1.64196
TATDN2	1.91191	1.86312	2.57544	0.0134589	0.174592	-2.95563	2.15958
AC068137.1	2.36234	-1.1149	2.57432	0.0134967	0.174662	-2.93751	-0.293914
ACAP3	2.71673	-0.349492	2.57473	0.0134826	0.174662	-2.93406	0.270784
FAM162A	1.92655	-0.0610395	2.57456	0.0134885	0.174662	-2.9285	0.140209
MCEE	1.8508	-1.78628	2.57309	0.0135383	0.174943	-2.96061	-1.28702
TE_MER4D0	-1.97008	1.55326	-2.57329	0.0135315	0.174943	-2.94133	1.13974
AC233724.10	1.99891	-1.35154	2.57221	0.0135681	0.175015	-2.95714	-1.00449
BANF1P2	1.95349	-1.48872	2.57069	0.0136197	0.175015	-2.96308	-1.16275
GTF2H1	-2.0959	3.27204	-2.57131	0.0135987	0.175015	-2.97171	3.51115
LINC02365	2.23518	0.292392	2.57034	0.0136316	0.175015	-2.94001	0.641343
MRPS26	1.81037	6.06885	2.57077	0.013617	0.175015	-3.17137	6.43645
NFKB1	-2.06207	1.20495	-2.5709	0.0136127	0.175015	-2.94672	1.31773
PIGA	-2.38142	3.12176	-2.57028	0.0136336	0.175015	-2.95739	2.76072
ZMYM4	-1.99435	3.44055	-2.57032	0.0136323	0.175015	-2.96448	3.0854
ZNF271P	-2.15082	1.31996	-2.57036	0.0136308	0.175015	-2.9496	1.16
GNB3	-2.16199	-0.224577	-2.56902	0.0136767	0.17521	-2.95704	0.303514
ITGB1BP1	1.89191	4.0855	2.56896	0.0136787	0.17521	-3.04196	4.0888
TNFAIP8L1	2.76689	-0.581091	2.56905	0.0136757	0.17521	-2.94691	0.357347
ADAR	-1.96397	6.31385	-2.56587	0.0137847	0.175499	-3.08754	6.1871
CRLS1	1.3616	6.65537	2.56586	0.0137852	0.175499	-3.19037	6.71365
DICER1	-2.12517	3.62827	-2.56482	0.013821	0.175499	-2.9814	3.42848
HNRNPM	1.88227	6.97653	2.56501	0.0138146	0.175499	-3.26517	7.54084
KIF19	2.8003	0.886047	2.5672	0.0137392	0.175499	-2.96567	1.56599
NHLRC2	-1.96832	3.5496	-2.56793	0.0137142	0.175499	-2.97043	3.14815
PEAK1	-1.81672	3.81536	-2.56704	0.0137444	0.175499	-2.98388	3.55959
RPS15	1.34163	9.14104	2.56539	0.0138014	0.175499	-3.42451	9.59503
SPAST	1.79946	3.23171	2.56523	0.0138067	0.175499	-3.00412	3.05355
SRPRA	-2.03468	3.54678	-2.56557	0.0137952	0.175499	-2.97715	3.26896
SYTL2	-1.96375	4.17964	-2.56683	0.0137519	0.175499	-2.99467	4.00074
TE_MamGypLTR1d	-1.74776	1.58541	-2.56769	0.0137223	0.175499	-2.95095	1.35646
EIF2S2	1.31074	4.82223	2.5641	0.0138459	0.175688	-3.08193	4.88064
CACNA2D1	-1.91854	4.07694	-2.56322	0.0138764	0.175815	-2.99282	3.67374
FBXW9	2.32138	0.956817	2.56229	0.0139088	0.175815	-2.97084	1.65314
MDM1	-1.96933	2.20063	-2.56155	0.0139343	0.175815	-2.9715	2.43471
MPC2	1.88572	4.44008	2.5615	0.0139359	0.175815	-3.07284	4.42743
NTRK2	-1.87827	2.01229	-2.5625	0.0139015	0.175815	-2.96421	1.8354
PRIM2	-2.00742	2.78623	-2.56199	0.0139192	0.175815	-2.97279	2.62049
TE_AluYk11	1.78841	-0.144694	2.56306	0.0138817	0.175815	-2.95191	0.158437
TP53INP1	-1.90641	2.8032	-2.56222	0.013911	0.175815	-2.97131	2.55375
AC123595.1	2.36663	-1.27116	2.55939	0.0140096	0.175877	-2.97675	-0.798529
ATP1B3	1.67936	5.8564	2.56049	0.0139711	0.175877	-3.16524	6.04728
NLGN1	-2.40452	1.86744	-2.56038	0.013975	0.175877	-2.97111	1.91032
PAOX	2.08705	1.30471	2.55935	0.0140109	0.175877	-2.98166	1.81494
RNF38	-1.31554	7.74215	-2.56072	0.0139631	0.175877	-3.19423	7.52748
TMEM191B	2.32062	-0.126115	2.55979	0.0139956	0.175877	-2.96152	0.216119
TTC21B	-1.9638	0.879282	-2.55951	0.0140054	0.175877	-2.97014	0.928296
AC005550.2	1.81431	-1.91346	2.55728	0.0140834	0.176033	-2.99272	-1.2868
AC023078.6	-1.92246	-0.101779	-2.5573	0.0140828	0.176033	-2.98313	-0.221468
NKX2-3	2.48022	-0.413148	2.55839	0.0140448	0.176033	-2.96709	-0.101741
PDPK2P	1.83295	6.8327	2.55823	0.0140503	0.176033	-3.24882	7.15907
PPIAP14	2.17238	-0.329809	2.55735	0.014081	0.176033	-2.97035	-0.36003
sept-02	-1.4217	5.63322	-2.55763	0.0140712	0.176033	-3.07202	5.29519
RPS4Y1	3.2936	-0.42434	2.55594	0.0141308	0.1765	-2.97619	0.137555
AC073072.2	-1.89449	-0.120031	-2.55483	0.0141699	0.176507	-2.98281	0.433597
ADI1	1.89109	3.69864	2.55356	0.0142149	0.176507	-3.0551	3.66201
EFL1	-2.39035	3.66761	-2.55336	0.0142218	0.176507	-3.00586	3.50331
HIF1AN	-1.98032	2.27711	-2.5534	0.0142206	0.176507	-2.98896	2.52296
MISP	2.38497	0.44784	2.55375	0.014208	0.176507	-2.97654	0.948432
PI4KAP2	1.72485	3.05683	2.55559	0.014143	0.176507	-3.0275	3.14274
PRAMEF27	2.61391	4.49867	2.55397	0.0142003	0.176507	-3.13065	5.07561
RICTOR	-2.58704	2.45209	-2.55359	0.0142136	0.176507	-2.98715	2.12686
sept-06	-2.08686	0.317432	-2.5536	0.0142135	0.176507	-2.98744	0.161016
KIAA0753	-2.01327	2.17039	-2.55256	0.0142502	0.176735	-2.98839	2.27222
AC110285.7	2.29851	-1.4088	2.55095	0.0143075	0.177071	-3.00004	-0.963986
ANLN	-2.16892	4.12527	-2.55108	0.014303	0.177071	-3.02546	4.01651
ERCC6	-2.00852	3.324	-2.55098	0.0143066	0.177071	-3.00777	3.26236
EFTUD2	-1.64279	5.05442	-2.54936	0.0143641	0.177148	-3.08027	5.18604
IDH1-AS1	2.39937	-1.53544	2.55029	0.014331	0.177148	-2.99993	-0.889984
RNF168	2.27452	4.91082	2.54989	0.0143453	0.177148	-3.14059	5.16609
SEC11C	2.21135	1.06059	2.5502	0.0143343	0.177148	-2.98925	1.37894
THAP3	2.55883	-0.732079	2.54939	0.0143634	0.177148	-2.98569	-0.00707921
CD19	2.42177	-1.09107	2.54905	0.0143755	0.177164	-2.98951	-0.351309
EN1	2.95232	1.32044	2.54787	0.0144177	0.177435	-3.01335	2.00722
MYO10	1.49978	5.51101	2.54795	0.0144149	0.177435	-3.18341	5.95475
C17orf75	-1.96224	2.63091	-2.54703	0.014448	0.177564	-2.99735	2.0965
GTF3C4	-2.175	2.641	-2.5463	0.014474	0.177564	-3.0042	2.57705
PHKB	-1.80751	3.69345	-2.54561	0.0144989	0.177564	-3.04009	3.98324
SLC10A7	-2.1556	0.477771	-2.54688	0.0144533	0.177564	-2.99989	0.675274
SMG1P1	2.0106	1.72924	2.54578	0.0144928	0.177564	-3.00264	1.57096
TNIK	-1.69776	4.29405	-2.54575	0.0144938	0.177564	-3.05667	4.41699
VPS50	-2.03772	3.13091	-2.54619	0.0144782	0.177564	-3.01722	3.29395
DUSP12	1.62655	4.514	2.54516	0.0145152	0.177633	-3.11538	4.67014
TUBB4A	1.75598	-0.895332	2.54489	0.0145248	0.177633	-2.99427	-0.3571
MRPS24	2.12551	-1.70563	2.54457	0.0145366	0.177653	-3.00917	-0.727837
RPS5	0.879196	10.6294	2.54374	0.0145667	0.177898	-3.5952	10.9699
GATC	2.38716	-0.311711	2.54278	0.0146013	0.178033	-2.99608	0.202838
POLB	-1.34415	6.0852	-2.5427	0.0146043	0.178033	-3.13113	5.8281
SPDL1	-1.63565	6.12942	-2.54259	0.0146081	0.178033	-3.12937	5.92191
FAM98C	1.7338	-1.12228	2.53982	0.0147093	0.178277	-3.02062	-1.02089
GSTT2B	2.15011	-1.51373	2.54056	0.0146821	0.178277	-3.01531	-0.784741
ID1	3.16643	3.45327	2.54103	0.014665	0.178277	-3.10477	3.96851
KIF15	-2.17152	2.67377	-2.54125	0.0146568	0.178277	-3.01625	2.69386
MIR4740	2.26451	-0.851015	2.54128	0.0146558	0.178277	-3.0038	-0.268905
TE_LTR17	-1.32399	5.91972	-2.54031	0.0146913	0.178277	-3.14167	5.92054
TE_LTR32	-1.62148	4.27199	-2.54022	0.0146944	0.178277	-3.05249	3.98061
ZCCHC7	-1.62047	4.90242	-2.53993	0.014705	0.178277	-3.09027	4.9561
PTRH2	-2.08155	3.36964	-2.53923	0.0147309	0.178416	-3.03099	3.25253
PGK1	-1.97376	4.24151	-2.53876	0.0147479	0.178498	-3.05449	4.08155
DSCC1	1.73082	3.81592	2.53754	0.0147926	0.178916	-3.10868	4.15333
PPP2R5C	-1.64078	5.15131	-2.53689	0.0148165	0.179082	-3.10007	5.05141
HSPA2	1.69023	5.21923	2.5361	0.0148456	0.179187	-3.18995	5.65431
OLFM2	-2.21394	1.11729	-2.53632	0.0148377	0.179187	-3.01872	1.41749
SLC25A28	2.52141	0.563118	2.53431	0.0149116	0.179861	-3.0149	0.822328
ERBB4	-2.19315	4.26164	-2.53251	0.0149784	0.179873	-3.06003	3.92019
FAM90A26	2.19857	1.81882	2.5334	0.0149456	0.179873	-3.05281	2.46836
FECH	-2.1101	0.213938	-2.53266	0.0149729	0.179873	-3.0353	-0.164797
GAP43	2.23966	0.112877	2.53235	0.0149843	0.179873	-3.01834	0.837167
LINC02523	-2.18677	0.989827	-2.53348	0.0149424	0.179873	-3.03103	0.395028
SPTBN1	-1.42783	5.70368	-2.53259	0.0149754	0.179873	-3.13657	5.56089
TNKS	-1.92675	2.04999	-2.53396	0.0149249	0.179873	-3.0237	2.0444
AC005726.1	2.28854	-1.04876	2.53118	0.015028	0.180002	-3.02991	-0.658252
AP001160.3	2.24165	-1.1088	2.5311	0.0150311	0.180002	-3.03243	-0.701325
NF1P1	2.37043	0.517012	2.53172	0.015008	0.180002	-3.0182	0.632703
NOSIP	2.19236	4.76698	2.53096	0.015036	0.180002	-3.19999	5.46694
ACSS3	-2.0343	0.785078	-2.52955	0.015089	0.180331	-3.03247	0.851734
FNDC3B	-1.86604	5.0997	-2.52895	0.0151112	0.180331	-3.10532	4.84435
MRPS15	1.92523	3.11893	2.52886	0.0151148	0.180331	-3.08354	3.11788
PYDC1	2.16829	-1.74698	2.52932	0.0150976	0.180331	-3.04465	-0.993663
RAD51AP1	-2.42104	2.68485	-2.529	0.0151096	0.180331	-3.04015	2.62547
POLR1B	-1.83773	3.96417	-2.52781	0.015154	0.180676	-3.07357	3.8746
ETNK1	1.92055	3.57404	2.52673	0.0151947	0.181038	-3.10581	3.56929
LYSMD4	2.6165	2.13843	2.52623	0.0152134	0.181138	-3.06024	2.0702
NKAP	2.40646	0.258095	2.52586	0.0152273	0.181181	-3.03112	0.548302
PPIAP21	-1.58693	-0.566622	-2.52556	0.0152389	0.181196	-3.04403	-0.219992
AC138696.2	2.3982	-0.813821	2.52456	0.0152766	0.181253	-3.03987	-0.465486
CSF2RA	-1.98077	-0.61431	-2.52434	0.0152849	0.181253	-3.05309	-0.342782
GGNBP2	1.56534	5.84461	2.52475	0.0152695	0.181253	-3.26031	6.37991
HSD17B12	1.76251	1.68609	2.52461	0.0152746	0.181253	-3.04686	1.67708
CRYZ	-2.11411	4.31616	-2.52386	0.015303	0.181345	-3.0833	4.05996
EIF2B3	-2.05595	2.35449	-2.52348	0.0153175	0.181394	-3.04693	2.29047
AP4M1	2.62123	0.996679	2.52291	0.0153392	0.181407	-3.04214	1.04244
PIF1	2.73466	1.78465	2.52298	0.0153363	0.181407	-3.061	2.01594
ANKRD10	1.51448	6.07722	2.52194	0.0153759	0.181474	-3.26701	6.38592
PRKCQ	-1.66101	4.00063	-2.5221	0.01537	0.181474	-3.0887	3.90697
TOP1MT	-1.93568	2.41855	-2.5222	0.0153659	0.181474	-3.05301	2.56483
SP110	-2.16309	1.09815	-2.52143	0.0153953	0.181582	-3.04782	1.46419
RPS3A	1.29688	7.16669	2.52111	0.0154076	0.181605	-3.31378	7.15503
CNTNAP3P2	1.84929	-1.42584	2.5188	0.015496	0.182055	-3.06581	-1.07792
KLF9	2.7537	0.38662	2.51948	0.0154698	0.182055	-3.04624	0.784428
PRAMEF5	2.44938	4.62407	2.5189	0.0154919	0.182055	-3.20724	5.12006
TRIM49D1	2.4013	5.73975	2.51875	0.0154976	0.182055	-3.25733	5.94834
USP32	-2.118	2.65045	-2.519	0.0154881	0.182055	-3.05904	2.56868
NOC4L	2.97482	1.07464	2.51823	0.0155175	0.182168	-3.06078	1.39246
USP15	-2.00674	3.72637	-2.51772	0.0155374	0.182279	-3.08458	3.60029
IL2RA	-1.73455	1.12236	-2.51667	0.0155778	0.182462	-3.05394	1.10833
KIF20A	-2.17346	3.98421	-2.51631	0.0155916	0.182462	-3.09394	3.91399
MFSD14C	2.73305	1.1241	2.51623	0.0155945	0.182462	-3.06163	1.31903
OGDH	-1.83438	2.89583	-2.51661	0.0155799	0.182462	-3.07115	2.9265
GNG5	1.84974	3.80778	2.51575	0.0156133	0.18256	-3.14613	3.94221
ARX	2.80058	0.910833	2.5137	0.0156925	0.182908	-3.06554	1.23222
B4GALT6	-2.151	2.15267	-2.51435	0.0156671	0.182908	-3.06309	1.81176
BAHD1	2.39192	-1.12795	2.51423	0.0156719	0.182908	-3.06092	-0.413503
CENPO	-1.59239	3.29739	-2.51363	0.0156951	0.182908	-3.09356	3.52958
RPL23AP87	-1.60115	0.167324	-2.51403	0.0156798	0.182908	-3.06762	-0.0521623
AC104695.3	1.61588	-1.95955	2.51177	0.0157673	0.182999	-3.0949	-1.54099
ANKRD42	-2.02031	1.99141	-2.51277	0.0157283	0.182999	-3.067	2.06278
CPSF3	-2.05946	2.956	-2.51182	0.0157656	0.182999	-3.07373	2.52169
E2F6	3.21767	0.853763	2.51129	0.0157861	0.182999	-3.07303	1.26081
GDF15	3.10528	2.76679	2.51229	0.0157471	0.182999	-3.14272	3.38639
RBM7	1.99182	3.47635	2.51147	0.015779	0.182999	-3.1427	3.68764
RPLP1	0.890531	9.64207	2.51218	0.0157512	0.182999	-3.54733	9.79772
STX7	-1.73892	4.11947	-2.51261	0.0157345	0.182999	-3.11022	4.03913
ACTL8	-0.974541	9.2915	-2.51037	0.0158218	0.183023	-3.45162	9.30333
CDC73	-1.84534	3.39028	-2.51067	0.0158103	0.183023	-3.09135	3.28862
MYOF	-1.96881	4.0568	-2.51017	0.0158299	0.183023	-3.10554	3.79191
PRUNE1	-2.20679	1.99598	-2.5109	0.0158013	0.183023	-3.07039	1.90132
HDGFL3	1.75301	3.07187	2.50872	0.0158866	0.183273	-3.11414	2.83661
MIXL1	1.18594	6.5232	2.50884	0.0158816	0.183273	-3.30669	6.67087
MT-RNR1	1.54724	13.1822	2.50903	0.0158744	0.183273	-3.86943	12.5487
STXBP1	2.02623	2.92967	2.50855	0.0158933	0.183273	-3.11665	2.85896
MED13L	-1.73278	4.27046	-2.50736	0.0159399	0.18369	-3.12607	4.17744
CD36	-2.05873	4.87453	-2.50656	0.0159714	0.183812	-3.13899	4.58233
IER3	2.87213	3.51864	2.50664	0.0159681	0.183812	-3.15188	3.49221
BIRC2	1.31694	5.07036	2.50594	0.0159959	0.183821	-3.21176	5.01258
MAN2A1	2.30169	2.21931	2.50611	0.0159892	0.183821	-3.10671	2.36511
SVBP	2.00766	2.23885	2.50574	0.0160036	0.183821	-3.10798	2.44486
ADNP	-2.25192	2.04007	-2.50364	0.0160868	0.183901	-3.08552	1.97242
AL121612.2	2.4352	0.893618	2.50358	0.0160893	0.183901	-3.07818	0.890505
ALKBH7	1.95421	5.81047	2.50427	0.0160619	0.183901	-3.32207	6.51066
ATF2	-2.0326	5.00916	-2.50395	0.0160744	0.183901	-3.16144	5.00616
DMTF1	-2.19266	2.25729	-2.50347	0.0160933	0.183901	-3.089	2.40653
DOCK10	-2.14251	1.80195	-2.50345	0.0160942	0.183901	-3.08431	1.69793
TMEM63C	-1.74965	0.571456	-2.50434	0.0160591	0.183901	-3.08092	1.18037
UBXN7-AS1	2.39488	-1.37313	2.50389	0.0160769	0.183901	-3.0852	-0.615607
KCND2	-2.181	1.31178	-2.50293	0.016115	0.184019	-3.08697	1.38289
DCTN4	-2.29086	2.52562	-2.50213	0.0161467	0.184261	-3.09091	2.25856
COL1A1	2.20332	-0.722675	2.50092	0.0161951	0.184327	-3.08647	-0.454674
DEGS1	2.25276	3.47498	2.50014	0.0162259	0.184327	-3.16592	3.52938
LIG3	-1.81992	2.44105	-2.50067	0.0162051	0.184327	-3.09861	2.70646
LRRC6	-1.93706	0.705223	-2.50016	0.0162252	0.184327	-3.0913	0.697511
PRKRA	1.5889	5.45632	2.50111	0.0161874	0.184327	-3.2406	5.2606
TWF2	2.29444	-0.511772	2.50067	0.0162049	0.184327	-3.08227	-0.163545
YTHDF3-AS1	2.57423	0.913837	2.5017	0.0161638	0.184327	-3.08481	0.97889
CELF2-AS1	1.75518	-1.55763	2.49963	0.0162465	0.184442	-3.10942	-1.24003
LGALS8	-1.67098	5.63361	-2.49931	0.0162593	0.184468	-3.20293	5.55457
IRF6	-2.04927	3.93257	-2.49711	0.0163476	0.18535	-3.12724	3.66727
AL096865.1	2.20619	-1.69367	2.49368	0.0164862	0.185664	-3.11888	-1.04789
AL137803.1	1.80754	-1.59292	2.49497	0.0164339	0.185664	-3.11907	-1.26057
DAND5	2.03449	-0.731878	2.49358	0.0164902	0.185664	-3.10498	-0.5966
DDX52	-1.93079	0.574545	-2.49333	0.0165004	0.185664	-3.10373	0.970598
DUSP4	2.85343	2.0293	2.49316	0.0165071	0.185664	-3.14143	2.51386
FGF14	-2.31814	3.0084	-2.49304	0.0165121	0.185664	-3.1154	2.8301
GALNT15	1.92121	-0.778933	2.49252	0.0165333	0.185664	-3.11508	-0.892963
GRAMD1C	2.22726	0.702469	2.49385	0.0164791	0.185664	-3.09335	0.594458
KIAA1586	2.07523	-0.636074	2.49539	0.016417	0.185664	-3.0933	-0.290856
PDLIM7	2.8999	-0.0829864	2.49371	0.0164849	0.185664	-3.09904	0.1502
ST6GALNAC5	2.46088	0.731773	2.49409	0.0164693	0.185664	-3.09455	0.583241
TPRX1	3.14918	4.45021	2.49262	0.0165291	0.185664	-3.23697	4.59902
TRIM21	-2.00885	-0.47265	-2.4928	0.0165216	0.185664	-3.10899	0.29022
ZDHHC20	2.47132	0.458515	2.49577	0.0164014	0.185664	-3.09446	0.786817
ZNF768	1.94624	0.193997	2.4925	0.0165338	0.185664	-3.0967	0.860122
MTUS1	-2.05569	4.58691	-2.49155	0.0165728	0.185746	-3.15605	4.24401
RTF1	1.6233	6.39462	2.49167	0.0165676	0.185746	-3.35373	6.66332
TE_ERVL-int	-1.89117	1.60256	-2.49163	0.0165692	0.185746	-3.10543	1.3297
HMGN2	1.1631	6.37174	2.49102	0.0165943	0.185819	-3.32776	6.43419
INPP5B	-1.87618	-0.183236	-2.49067	0.0166086	0.185819	-3.11562	0.0482591
UTP14A	-1.48989	5.67833	-2.49061	0.016611	0.185819	-3.22368	5.55991
FARSB	-1.86871	4.17194	-2.49022	0.0166268	0.185861	-3.15252	3.97441
LINC00909	2.12711	-1.13973	2.49	0.0166359	0.185861	-3.10948	-0.518548
ADGRB2	2.04641	1.47878	2.48969	0.0166484	0.185882	-3.11354	1.44598
LRRTM4	-2.37563	3.24878	-2.48937	0.0166615	0.18591	-3.13265	3.35009
CTRB1	1.3196	6.51691	2.48786	0.0167235	0.186484	-3.35814	6.75469
AP005597.1	2.12488	1.19845	2.48239	0.0169494	0.187212	-3.13124	1.53448
B3GAT3	2.03921	-1.32237	2.48305	0.016922	0.187212	-3.12774	-0.624826
BLOC1S2	1.7422	2.4419	2.48516	0.0168347	0.187212	-3.14212	2.31324
CEP104	1.46562	4.19392	2.48412	0.0168776	0.187212	-3.23755	4.58259
CTR9	1.41078	5.14733	2.48428	0.0168711	0.187212	-3.28222	5.41902
DYNLRB1	-1.81841	2.92615	-2.48258	0.0169417	0.187212	-3.13681	2.72054
EPG5	-1.7528	3.07454	-2.48382	0.0168903	0.187212	-3.1382	2.97593
FLVCR2	-1.90123	3.78948	-2.48336	0.0169092	0.187212	-3.15742	3.70964
HOXC5	1.8506	-1.87569	2.48362	0.0168983	0.187212	-3.1438	-1.23406
MTA3	-1.80751	5.24046	-2.48376	0.0168928	0.187212	-3.21646	5.23165
NFU1	1.40845	3.86493	2.48337	0.0169089	0.187212	-3.20948	4.01039
RASGRP3	-1.79578	1.94851	-2.48519	0.0168334	0.187212	-3.11932	1.81025
SMIM27	2.6188	0.408791	2.4841	0.0168785	0.187212	-3.11524	0.318716
SNW1	-1.83368	4.89703	-2.48284	0.0169307	0.187212	-3.19785	4.77748
TPH2	-1.80099	0.405316	-2.48249	0.0169454	0.187212	-3.12713	0.398049
ZBTB38	-2.12846	1.77892	-2.48216	0.0169593	0.187212	-3.12711	1.72892
HTR3C	-2.0794	1.60585	-2.48114	0.0170016	0.187327	-3.1285	1.1979
ISPD	-2.31515	2.68219	-2.48122	0.0169984	0.187327	-3.13274	2.23695
NSF	-1.94956	2.65116	-2.48124	0.0169974	0.187327	-3.13393	2.49103
AL162588.1	2.36219	-1.50001	2.4803	0.0170368	0.18749	-3.13751	-0.733874
C3orf38	-2.16911	3.41919	-2.48027	0.0170377	0.18749	-3.15115	3.31666
AC027369.5	2.1626	0.149384	2.47843	0.0171151	0.187686	-3.1238	0.576454
AL035420.3	2.30695	-1.55388	2.47806	0.0171303	0.187686	-3.14992	-0.982259
LMTK2	1.66915	3.59558	2.47813	0.0171274	0.187686	-3.20786	3.65878
MCTP2	-1.63431	4.24304	-2.47905	0.0170889	0.187686	-3.18384	4.16179
SMARCA2	-1.58208	5.0871	-2.47864	0.0171063	0.187686	-3.22387	5.09169
STC2	2.56366	0.751815	2.47811	0.0171283	0.187686	-3.12921	0.948109
TMA7	2.33155	0.723792	2.47817	0.0171257	0.187686	-3.12632	0.793471
CMSS1	-1.7971	-0.0598644	-2.47707	0.017172	0.187904	-3.13883	0.188722
COA7	-2.00501	1.47808	-2.47657	0.017193	0.187904	-3.13719	1.48908
PPP1CC	1.38959	7.81602	2.4771	0.0171707	0.187904	-3.46265	7.81241
TARDBP	-1.57068	4.90282	-2.47679	0.017184	0.187904	-3.20587	4.59829
NXT1	2.18421	4.75427	2.47586	0.0172232	0.188001	-3.30481	5.25753
TE_LTR1D	-1.87737	2.24413	-2.4761	0.0172128	0.188001	-3.13825	1.84108
PPIL4	-1.94778	3.44761	-2.47548	0.017239	0.188056	-3.15689	3.11658
HACL1	-2.22869	2.48408	-2.47455	0.0172782	0.18825	-3.15038	2.69707
PITPNB	-1.99951	5.08921	-2.47471	0.0172716	0.18825	-3.22421	5.06144
ARHGAP11A	1.42669	2.41939	2.4728	0.0173527	0.188594	-3.17659	2.67312
LINC01891	2.08511	-0.780777	2.4729	0.0173485	0.188594	-3.14774	-0.750061
PDCD6	1.81236	4.6219	2.47346	0.0173247	0.188594	-3.27885	4.83749
ZBTB2	-1.97622	2.92636	-2.47317	0.0173368	0.188594	-3.15263	2.57869
AP2B1	-1.7203	4.95621	-2.47228	0.0173746	0.188677	-3.22186	4.78972
HEATR1	-1.99421	4.76237	-2.47211	0.0173818	0.188677	-3.2157	4.75385
BTRC	-1.72113	5.74349	-2.47175	0.0173971	0.188727	-3.26388	5.63612
MAD2L2	2.12725	4.19211	2.4702	0.0174631	0.189019	-3.26904	4.45031
PLEK2	-1.64752	5.6304	-2.47032	0.017458	0.189019	-3.25965	5.54096
TRMT61A	2.4696	-0.333452	2.47052	0.0174496	0.189019	-3.14137	0.311366
ZUP1	-2.18708	1.44014	-2.47011	0.0174671	0.189019	-3.15116	1.29083
KIF6	-1.97716	0.794608	-2.46968	0.0174853	0.1891	-3.15474	0.602946
ZCRB1	1.14625	5.64146	2.46882	0.0175225	0.189385	-3.33986	5.91538
WWC3	1.57886	4.27582	2.46827	0.017546	0.189416	-3.28133	4.75019
ZNF826P	2.00164	-0.5804	2.46825	0.0175469	0.189416	-3.14933	-0.403248
AC012368.1	2.10579	-1.16721	2.46757	0.0175758	0.189495	-3.15974	-0.715231
YAF2	2.70588	1.8719	2.46758	0.0175756	0.189495	-3.17847	2.10321
VMO1	2.06248	-1.39101	2.46715	0.0175939	0.189574	-3.16315	-0.869661
EIF4BP6	-1.76594	0.854848	-2.46533	0.0176724	0.190093	-3.15883	0.926521
TEPP	1.74713	-1.43382	2.46528	0.0176746	0.190093	-3.17897	-1.28111
ZNF189	-2.36195	1.99552	-2.46573	0.017655	0.190093	-3.16211	1.70598
AC139530.1	2.55087	-0.475124	2.46432	0.017716	0.190301	-3.15665	-0.0739758
OR5P3	-2.05272	-0.219529	-2.46383	0.0177372	0.190301	-3.16898	0.133867
RPS19BP1	1.90863	2.98034	2.46418	0.0177222	0.190301	-3.22759	3.3991
TRAF3IP2	-1.82206	4.46066	-2.4639	0.0177343	0.190301	-3.22633	4.50948
SRRM5	1.9226	-1.39577	2.46284	0.0177803	0.190647	-3.1839	-1.21372
ZFYVE9	-1.77888	3.25604	-2.46211	0.0178119	0.190754	-3.18672	3.18197
ZSCAN9	-2.07547	1.02952	-2.46235	0.0178017	0.190754	-3.16816	1.12127
AC006015.1	2.07578	-1.27489	2.46184	0.0178235	0.190761	-3.16976	-0.575827
ANKRD27	-1.84268	3.31429	-2.46129	0.0178478	0.190833	-3.18116	2.83703
CREB3	-2.01685	1.03472	-2.46103	0.0178591	0.190833	-3.16707	1.41539
F8	2.12181	-1.20525	2.46069	0.0178736	0.190833	-3.17915	-0.869912
RPS10P2	-1.76916	-0.783414	-2.46074	0.0178714	0.190833	-3.17506	-0.127487
SLC25A16	1.93258	3.23221	2.46018	0.0178962	0.190958	-3.23359	3.30269
C5	-2.20824	2.29599	-2.45893	0.0179508	0.191338	-3.17308	1.70003
MYH3	-2.00746	0.237148	-2.45886	0.0179536	0.191338	-3.17645	0.349197
AC133644.3	2.20205	-0.899785	2.45767	0.018006	0.191548	-3.17514	-0.438547
ARLNC1	-2.39191	2.04222	-2.4577	0.0180046	0.191548	-3.17696	1.64949
ETFA	1.3719	9.71618	2.45773	0.0180033	0.191548	-3.66411	9.63312
FOXB1	1.88443	-1.51434	2.45733	0.0180209	0.191591	-3.19412	-1.14827
PLRG1	-1.72587	4.71298	-2.4563	0.018066	0.191889	-3.24655	4.61015
RASL10A	2.10794	1.61606	2.45615	0.018073	0.191889	-3.19327	1.99523
TROAP	-1.94144	4.87262	-2.45595	0.0180818	0.191889	-3.27442	5.22409
AAMP	2.50666	1.34816	2.45499	0.0181239	0.192104	-3.201	2.06698
SRGAP3	-1.96922	0.262858	-2.455	0.0181234	0.192104	-3.18366	0.571199
PPA1	1.77339	6.10986	2.45416	0.0181606	0.192146	-3.40928	6.30662
SHROOM3	-1.80714	-0.261527	-2.45429	0.0181549	0.192146	-3.18373	0.289483
ZNF699	1.97307	-1.71229	2.4542	0.0181588	0.192146	-3.19208	-0.877806
EIF3L	-1.58328	6.1376	-2.4532	0.0182031	0.192223	-3.35415	6.5562
FAM13A	-1.61249	6.78597	-2.45277	0.0182226	0.192223	-3.34299	6.38395
GPI	-1.65427	3.98798	-2.45288	0.0182175	0.192223	-3.24117	4.24849
KLHL17	2.33478	-0.50064	2.45322	0.0182022	0.192223	-3.17502	0.353462
ZMAT3	2.15005	0.874685	2.45369	0.0181814	0.192223	-3.1732	0.770056
YOD1	2.69864	0.549996	2.45241	0.0182385	0.192276	-3.17948	0.678858
GANC	-2.04372	2.10787	-2.45191	0.0182606	0.192394	-3.18677	1.79431
CRYAB	1.93796	-1.51045	2.45049	0.0183238	0.192629	-3.20043	-0.905844
LRRC37A3	-1.92655	0.352956	-2.45072	0.0183137	0.192629	-3.191	0.445236
SS18L1	2.81671	1.6846	2.45042	0.0183269	0.192629	-3.22324	2.43454
ZNF18	-1.97949	1.17198	-2.45047	0.0183246	0.192629	-3.1899	0.89075
BRD7	-1.57277	5.6887	-2.44973	0.018358	0.192841	-3.31808	5.80047
CYP27A1	1.92736	-1.71855	2.44878	0.0184004	0.192941	-3.21387	-1.28945
OSBPL10	-1.21464	6.96259	-2.44908	0.0183868	0.192941	-3.38919	6.83777
SSNA1	1.86153	3.96598	2.44897	0.0183919	0.192941	-3.30921	4.43862
SLC6A17	2.17392	-0.478708	2.44762	0.0184521	0.193368	-3.19172	-0.367186
PAIP2B	-2.06817	2.74849	-2.44721	0.0184708	0.193448	-3.20143	2.38645
DUXA	2.85344	5.08181	2.44643	0.018506	0.193642	-3.37783	5.38306
ELOA3	3.03839	2.15776	2.44631	0.0185114	0.193642	-3.25435	2.86568
EDEM1	-1.91381	3.20646	-2.44535	0.0185546	0.19376	-3.21541	2.98626
EZH2	1.6703	3.80767	2.44515	0.0185633	0.19376	-3.295	4.05813
MTRNR2L1	2.19842	3.99072	2.44377	0.0186257	0.19376	-3.26897	3.29231
NUDCD1	-2.01952	3.88571	-2.44488	0.0185755	0.19376	-3.23931	3.85213
NUDT16	-1.56498	3.61795	-2.44496	0.018572	0.19376	-3.22995	3.45895
RBM48	-1.9475	3.19315	-2.44456	0.0185902	0.19376	-3.21827	3.03699
RPL15P20	-1.62199	-0.512961	-2.44404	0.0186138	0.19376	-3.20525	0.0607727
SLC10A4	2.68844	0.577232	2.44361	0.0186329	0.19376	-3.19629	0.423428
TIPRL	1.71406	2.73809	2.44368	0.0186301	0.19376	-3.25386	3.06247
UMPS	-1.83877	3.615	-2.44433	0.0186007	0.19376	-3.23147	3.54424
AL358394.1	1.72644	-1.49694	2.44237	0.0186895	0.194234	-3.21601	-0.990388
RAB5B	-1.94141	4.38831	-2.44186	0.0187127	0.19436	-3.25701	4.21595
ACBD5	2.29673	0.307071	2.44083	0.0187597	0.194417	-3.19716	0.420284
FMNL2	-2.133	2.52535	-2.43972	0.0188103	0.194417	-3.21657	2.55093
GINM1	2.18023	2.62359	2.43955	0.0188178	0.194417	-3.24492	2.56119
GRWD1	1.81621	4.33521	2.44043	0.0187775	0.194417	-3.36241	5.10302
SPOUT1	2.33638	0.632324	2.44005	0.0187951	0.194417	-3.20606	1.06411
TPTE2P1	-1.97262	0.81207	-2.44098	0.0187526	0.194417	-3.20894	0.632701
TRPA1	-2.06482	4.06361	-2.43975	0.0188089	0.194417	-3.2515	3.92538
VAPB	-1.50791	3.99568	-2.44016	0.01879	0.194417	-3.25914	4.03323
ZNF296	2.23412	4.87612	2.44006	0.0187943	0.194417	-3.36892	5.11958
CRHBP	2.39788	0.844907	2.43864	0.0188594	0.194733	-3.20802	0.964119
LARP6	2.2171	-1.09026	2.43797	0.0188903	0.194938	-3.21637	-0.590811
PTPMT1	2.5387	0.269558	2.43728	0.0189221	0.195151	-3.20906	0.651589
AL591485.1	-1.94119	1.56448	-2.43676	0.0189457	0.195267	-3.21598	1.47479
CXXC4	2.02449	1.13579	2.43606	0.0189778	0.195267	-3.21582	1.22748
PCBD1	2.13063	0.30772	2.43622	0.0189705	0.195267	-3.20579	0.303693
TRAFD1	-1.86191	4.68323	-2.43615	0.0189739	0.195267	-3.28395	4.55552
NME1-NME2	1.85559	-0.710118	2.43521	0.0190173	0.195347	-3.21552	-0.374053
YPEL1	1.92435	1.90324	2.43524	0.0190157	0.195347	-3.23931	2.17233
ZBTB41	-2.28029	0.653205	-2.43517	0.0190189	0.195347	-3.22576	0.472862
GLIPR1	-1.83389	2.2301	-2.43466	0.0190427	0.195362	-3.22208	2.06416
POLR2J3	1.64496	-1.00596	2.43466	0.0190426	0.195362	-3.22206	-0.68248
NCOR1	1.13425	7.45831	2.43237	0.0191486	0.196335	-3.52701	7.49519
LMO3	-2.04985	1.14197	-2.4318	0.019175	0.19649	-3.22844	0.724798
ATP13A5	-1.87033	0.0588552	-2.42964	0.0192756	0.197069	-3.2312	0.550786
BCL10	2.58436	2.20712	2.42984	0.0192666	0.197069	-3.25243	2.14063
CHPF	1.83172	2.51477	2.42925	0.019294	0.197069	-3.27466	2.82575
EXT1	-2.00283	3.40692	-2.42915	0.0192987	0.197069	-3.2529	3.21692
MT-ND6	1.33687	12.8826	2.42954	0.0192803	0.197069	-4.02815	12.4573
TUBB4B	1.28577	6.76348	2.43033	0.0192438	0.197069	-3.50717	7.12197
GATA3	2.59302	3.14766	2.42844	0.0193321	0.197217	-3.31832	3.71957
GATD1	1.9937	-1.40177	2.42836	0.0193356	0.197217	-3.2423	-0.876388
CCDC84	2.07399	-0.456703	2.42808	0.0193489	0.197237	-3.22572	-0.223828
AC074389.2	2.23369	-0.886015	2.42782	0.0193609	0.197246	-3.23158	-0.335982
SEMA6D	2.00178	-0.898643	2.42733	0.0193841	0.197367	-3.23343	-0.570927
LTN1	-2.37331	2.07696	-2.42677	0.0194103	0.19752	-3.23974	2.02336
HTRA2	1.58113	2.76536	2.4263	0.0194322	0.197572	-3.27057	2.63294
SCAMP2	-2.01748	1.85373	-2.42618	0.0194379	0.197572	-3.23622	1.36189
AL359844.1	2.05329	-1.5798	2.42478	0.0195038	0.197948	-3.25442	-0.946915
CLIC4	1.37126	5.95772	2.42474	0.0195058	0.197948	-3.40603	5.45961
DDX23	-2.01557	2.51369	-2.42468	0.0195087	0.197948	-3.2526	2.83173
COPS9	1.69046	2.38075	2.42366	0.0195567	0.19797	-3.28263	2.78692
EIF4EBP2P2	2.6632	-1.17234	2.42342	0.0195683	0.19797	-3.24273	-0.362388
FOXD2-AS1	1.91426	-1.14437	2.42404	0.0195392	0.19797	-3.24336	-0.729334
KCNH1	-2.0909	0.544696	-2.42432	0.0195256	0.19797	-3.24381	0.992391
KDM2B	-1.78279	1.87863	-2.42321	0.0195785	0.19797	-3.24003	1.32132
MYH11	-1.83473	1.53041	-2.42343	0.019568	0.19797	-3.24204	1.78912
COX6B2	2.27417	-1.23887	2.42253	0.0196105	0.198122	-3.24922	-0.640585
PKP4	-1.93382	2.9603	-2.42237	0.019618	0.198122	-3.26037	2.9486
SCRN2	-1.97082	0.442217	-2.42218	0.0196273	0.198122	-3.24872	0.689488
HAX1	-1.97051	1.55071	-2.42131	0.0196686	0.198225	-3.24656	1.81345
LRRC3-DT	2.21992	-1.23214	2.42125	0.0196713	0.198225	-3.24589	-0.395312
SLC25A5	1.09588	7.71748	2.4217	0.0196498	0.198225	-3.58246	7.92635
TE_MER61D	-1.95863	1.01984	-2.42082	0.0196917	0.198316	-3.24778	0.819919
INIP	-1.83681	2.28816	-2.41905	0.0197764	0.198487	-3.25196	2.09347
KDM7A	-1.79748	4.22227	-2.41881	0.0197878	0.198487	-3.30508	4.20248
SDHAP1	2.41928	1.0192	2.41994	0.0197338	0.198487	-3.24767	1.1508
TAF1A	-2.07088	1.78008	-2.41892	0.0197825	0.198487	-3.25129	1.66028
TMEM52	2.02935	3.25863	2.41975	0.0197426	0.198487	-3.33045	3.63648
TRIM49	2.6925	6.06808	2.41917	0.0197703	0.198487	-3.50505	6.46491
ZHX2	-2.07288	0.731289	-2.4197	0.0197451	0.198487	-3.25338	0.534226
SSU72P2	2.09882	5.54004	2.41848	0.0198034	0.198531	-3.45451	5.80454
AKR1B10	-2.03737	0.704268	-2.4176	0.0198454	0.198839	-3.25522	0.721824
RBP1	2.17529	1.00595	2.41603	0.0199211	0.199484	-3.24995	0.885699
AC007846.1	-1.82444	0.96613	-2.41473	0.0199837	0.199909	-3.25902	0.782174
NECAP1	-2.01028	1.69697	-2.41467	0.0199864	0.199909	-3.2585	1.34457
ATP7A	-2.14401	0.627442	-2.4144	0.0199997	0.199923	-3.26435	0.590959
CDK5R1	2.50808	1.51424	2.41377	0.0200299	0.199923	-3.28014	1.94929
NKX2-5	2.78549	-0.811809	2.4137	0.0200332	0.199923	-3.25795	-0.0471898
ZNF765	-1.89022	3.17632	-2.41393	0.0200222	0.199923	-3.27773	3.00086
PRR32	-1.93014	-0.0622926	-2.41338	0.0200488	0.199964	-3.27476	-0.339329
BAG1	1.76879	3.061	2.4114	0.0201449	0.20063	-3.33596	3.44602
CHRDL1	-1.89822	-0.930648	-2.4113	0.0201498	0.20063	-3.28269	-0.563276
PHACTR3	-1.371	4.54994	-2.4116	0.0201352	0.20063	-3.34392	4.61905
AMFR	-1.60101	3.293	-2.41024	0.0202012	0.200801	-3.29556	3.34604
PPIH	-1.85167	0.897194	-2.41033	0.0201968	0.200801	-3.26701	0.893499
RPL37AP1	-1.73004	-0.668865	-2.41059	0.0201843	0.200801	-3.27699	-0.230881
ZNF639	2.69234	2.52316	2.40949	0.020238	0.201052	-3.3021	2.35157
UBAP1L	2.21987	-0.984981	2.40869	0.0202772	0.201329	-3.26792	-0.389333
MIS18BP1	1.95203	2.54899	2.40817	0.0203027	0.201354	-3.32195	2.96712
RCHY1	-2.18187	2.49154	-2.40818	0.0203022	0.201354	-3.27631	2.284
MGST3	-1.99855	3.43378	-2.40788	0.0203166	0.201378	-3.29587	3.32491
ARRDC1-AS1	2.09583	1.08661	2.4072	0.0203502	0.201472	-3.27216	1.36099
PPIE	-2.01423	1.50518	-2.40699	0.0203604	0.201472	-3.27319	1.52791
SP1	-2.03945	3.29916	-2.40706	0.0203569	0.201472	-3.29679	3.27679
ATXN10	1.71477	4.20823	2.40653	0.020383	0.201582	-3.38355	4.23246
AC004825.2	2.10054	0.512929	2.4053	0.0204437	0.201728	-3.26641	0.562861
ARNTL	-1.69769	2.45536	-2.40531	0.0204431	0.201728	-3.28304	2.36321
SLC4A1AP	-1.98604	1.54017	-2.40542	0.0204375	0.201728	-3.27658	1.37427
TRIM7	2.29758	-0.518946	2.40576	0.0204208	0.201728	-3.26874	-0.153214
AC026471.6	2.11042	-0.827129	2.40421	0.0204973	0.201767	-3.2806	-0.618396
C17orf100	2.79167	1.26493	2.40405	0.0205051	0.201767	-3.28304	1.28926
GPALPP1	1.98974	2.10884	2.40449	0.0204836	0.201767	-3.2866	1.66016
MED15P9	2.227	-0.746599	2.40475	0.0204705	0.201767	-3.28195	-0.590547
SEC24C	-2.26993	1.94552	-2.4041	0.0205027	0.201767	-3.28384	2.21703
FCGR1A	1.99048	-0.459306	2.40325	0.0205446	0.20193	-3.27471	-0.281381
HNRNPH3	-1.69885	4.69133	-2.4034	0.0205375	0.20193	-3.35085	4.55715
RERG	2.11203	0.320993	2.40298	0.020558	0.201949	-3.2707	0.551643
IKBKGP1	2.01102	-1.2898	2.40234	0.0205896	0.202146	-3.28986	-0.725227
NDC80	-2.10662	1.99195	-2.4021	0.0206016	0.202151	-3.28499	1.76152
GLE1	-1.66802	3.59115	-2.40164	0.0206247	0.202265	-3.31658	3.50734
MYDGF	1.71601	5.60379	2.39964	0.020724	0.202824	-3.48517	5.72993
NOL4	-1.91729	1.7744	-2.3997	0.0207212	0.202824	-3.28834	1.73289
OTUD1	2.39538	1.1784	2.39933	0.0207394	0.202824	-3.28585	1.15972
WDR86-AS1	-1.76862	-0.897886	-2.39955	0.0207283	0.202824	-3.30202	-0.44633
ZSWIM8	-1.75391	0.684046	-2.40022	0.0206949	0.202824	-3.28538	0.870413
TTC9C	-1.83045	4.57928	-2.39907	0.0207524	0.202838	-3.3608	4.61405
BTBD9	-1.67567	1.73208	-2.39827	0.0207922	0.202846	-3.28974	1.77721
CDC25C	-2.12409	2.86136	-2.3985	0.0207807	0.202846	-3.29881	2.53965
MND1	1.41645	4.62318	2.39767	0.0208225	0.202846	-3.41917	4.70004
NUDT4B	2.26369	2.28497	2.39777	0.0208172	0.202846	-3.31901	2.25749
OR8G5	-1.41385	4.49378	-2.39857	0.0207774	0.202846	-3.35599	4.31786
PANK2	1.81065	1.85698	2.39803	0.0208044	0.202846	-3.3129	2.21896
NEUROG1	2.08891	-0.0722015	2.39743	0.0208344	0.20285	-3.2849	-0.203979
TRPC7	-1.98695	1.71136	-2.39706	0.0208529	0.202918	-3.29295	1.55705
LRCH1	-1.64017	3.77674	-2.3967	0.0208711	0.202982	-3.33244	3.67174
ERCC3	-2.05118	3.18581	-2.39589	0.0209119	0.203266	-3.3097	2.88926
CCDC146	-1.93746	3.97191	-2.39499	0.020957	0.203294	-3.33942	3.88565
CXCL16	2.26272	2.55251	2.39491	0.020961	0.203294	-3.32631	2.39233
GCSHP5	1.97462	-1.39809	2.39497	0.0209581	0.203294	-3.30757	-0.880655
NAT10	-1.64321	3.34136	-2.39548	0.0209323	0.203294	-3.32265	3.28854
RPLP0P2	2.369	2.39529	2.39448	0.0209826	0.203391	-3.3351	2.55194
JAM3	-1.44097	4.74871	-2.394	0.021007	0.20341	-3.36898	4.43553
PSMG4	1.6204	5.79773	2.39376	0.0210193	0.20341	-3.50985	5.96734
PTPN6	-1.6358	2.9152	-2.39387	0.0210137	0.20341	-3.32596	3.26019
C6orf226	2.64698	0.875984	2.39296	0.0210594	0.203587	-3.3047	1.26609
TFB2M	2.60874	2.75536	2.39294	0.0210608	0.203587	-3.34675	2.75652
BMT2	1.53209	4.1001	2.39204	0.0211059	0.2038	-3.41143	4.31667
ZNF512	-2.12689	1.6996	-2.39213	0.0211016	0.2038	-3.30341	1.32034
AC068587.4	1.94632	0.359184	2.39159	0.0211291	0.203911	-3.29486	0.823235
CDK1	-1.97757	3.59632	-2.39135	0.0211412	0.203917	-3.33662	3.58209
CDH17	-1.92819	2.57364	-2.38891	0.0212652	0.204999	-3.31536	2.41504
RRM1	-2.14203	3.08504	-2.38822	0.0213003	0.205113	-3.3283	3.05621
SLC2A3	3.01089	3.10614	2.38838	0.0212926	0.205113	-3.38173	3.30426
HPSE	2.56519	-0.379066	2.38783	0.0213204	0.205194	-3.30635	-0.216421
RFPL4A	2.45749	8.238	2.38759	0.0213327	0.2052	-3.72076	8.373
AC090502.1	1.91109	-0.737773	2.38673	0.0213769	0.205289	-3.30624	-0.267458
NKIRAS1	2.54691	2.66821	2.38673	0.021377	0.205289	-3.36095	2.69948
UBTFL7	2.13435	-0.618335	2.38686	0.0213703	0.205289	-3.31552	-0.638434
ABHD17A	2.26232	2.05109	2.38493	0.0214694	0.205304	-3.34898	2.36795
AC084121.8	2.26228	-0.833707	2.38465	0.0214837	0.205304	-3.31105	-0.144128
DCAF6	-1.60593	4.41553	-2.38524	0.0214533	0.205304	-3.37359	4.17612
NUP210	-1.62837	1.06637	-2.38555	0.0214375	0.205304	-3.31207	0.920163
RPUSD4	-1.67246	5.47107	-2.38543	0.0214434	0.205304	-3.43953	5.64289
SGPP1	2.7833	0.706413	2.38476	0.021478	0.205304	-3.31446	0.911414
SNRNP200	-1.46941	5.6641	-2.38587	0.0214211	0.205304	-3.45372	5.82955
TE_LTR12E	1.72321	2.67551	2.38581	0.021424	0.205304	-3.36138	2.88021
ZBTB37	-1.84342	2.85318	-2.38547	0.0214413	0.205304	-3.32548	2.60566
BRI3BP	1.45192	3.92638	2.38326	0.0215555	0.205828	-3.41073	3.9635
OLFM4	-1.90669	-0.166726	-2.38313	0.0215619	0.205828	-3.33248	-0.337391
AC010230.1	-1.66886	-0.438378	-2.3801	0.0217194	0.205989	-3.33563	-0.306972
AFDN-DT	2.50719	-1.26083	2.38125	0.0216597	0.205989	-3.33178	-0.693525
CCDC71L	2.41662	-0.442178	2.3803	0.0217086	0.205989	-3.32811	-0.510467
CEP152	-2.02362	3.26722	-2.38214	0.0216135	0.205989	-3.34716	3.33761
DIS3	2.50581	3.00492	2.38107	0.0216686	0.205989	-3.39299	3.28573
JTB	2.07736	1.32564	2.38019	0.0217146	0.205989	-3.3261	1.37619
MRPL33	1.51585	-1.3384	2.38149	0.0216471	0.205989	-3.34936	-1.3404
NSMCE1	-1.79511	1.32889	-2.38037	0.0217053	0.205989	-3.32291	0.982958
PDCD2L	1.92448	0.988834	2.38217	0.0216117	0.205989	-3.3257	1.52106
TRMT2B	-1.84002	0.240447	-2.38145	0.021649	0.205989	-3.32491	0.491541
TTC38	-2.12664	0.749346	-2.38092	0.0216765	0.205989	-3.33109	0.863271
WDR90	1.86659	-1.07714	2.38168	0.0216371	0.205989	-3.33269	-0.973241
AC010719.1	1.8408	-1.44349	2.37876	0.0217893	0.206532	-3.34741	-1.11595
ANKRD39	2.44766	1.22453	2.37855	0.0218002	0.206532	-3.33398	1.3552
GPAM	-1.93168	2.79216	-2.37783	0.0218377	0.206776	-3.34441	2.8902
AC084864.1	2.00259	-1.64741	2.37621	0.0219225	0.207133	-3.34296	-0.665378
CCDC116	2.32006	-0.0944234	2.37628	0.0219189	0.207133	-3.32284	0.445056
FAM218A	2.42608	1.19828	2.3768	0.0218914	0.207133	-3.32981	1.12856
TIGD7	2.09885	-0.400079	2.37633	0.0219162	0.207133	-3.32676	-0.31311
SLC25A36	2.61115	3.00014	2.37581	0.0219433	0.207185	-3.40358	3.18122
SLC7A7	-1.65168	5.4843	-2.37565	0.0219517	0.207185	-3.44363	5.32099
AL139100.1	-1.48806	2.20472	-2.375	0.021986	0.207398	-3.3459	2.59818
CENPH	1.82807	5.0724	2.37419	0.0220289	0.207518	-3.50308	5.16847
DHRS1	-1.92235	0.204295	-2.3743	0.0220228	0.207518	-3.34146	0.333537
NEPRO	-1.35048	5.13909	-2.37407	0.0220352	0.207518	-3.43253	4.94402
ORMDL1	1.54989	5.42595	2.37386	0.022046	0.207518	-3.5218	5.56704
CRNKL1	-1.79283	4.12762	-2.37339	0.0220711	0.207643	-3.38976	4.06046
LARS	-2.07554	3.70868	-2.37299	0.022092	0.207728	-3.3716	3.53342
SOCS4	-1.8355	1.51666	-2.37275	0.0221046	0.207736	-3.33977	1.73637
APEH	-2.08764	0.162879	-2.3698	0.0222609	0.20776	-3.35001	0.64326
BORCS6	2.36325	1.72136	2.37177	0.0221566	0.20776	-3.37469	2.51898
DHDH	1.7076	-1.37063	2.37109	0.0221927	0.20776	-3.3687	-1.28486
EBF1	-1.58724	4.41647	-2.3712	0.0221869	0.20776	-3.42935	4.82918
EIF2AK1	-2.00494	2.65438	-2.37013	0.0222437	0.20776	-3.35094	2.39326
FGFR2	-1.86839	1.11494	-2.37005	0.0222479	0.20776	-3.34381	1.063
LINC01315	1.84261	-1.53034	2.37049	0.0222244	0.20776	-3.36432	-1.05
MYBL1	1.67682	2.77398	2.36985	0.0222583	0.20776	-3.37825	2.4958
NT5C3A	2.21205	2.48703	2.37159	0.0221662	0.20776	-3.38086	2.53814
PRAG1	1.95972	-1.25221	2.37118	0.0221877	0.20776	-3.35071	-0.8287
SMAP2	1.94934	2.36019	2.37027	0.022236	0.20776	-3.39222	2.77618
TTC23	-1.82181	-0.352469	-2.37003	0.0222489	0.20776	-3.35696	-0.315175
ZNF749	2.03929	1.18469	2.37196	0.0221463	0.20776	-3.35127	1.72008
MED14	-1.47186	5.39987	-2.36878	0.0223152	0.207922	-3.45637	5.25791
SLC25A1	2.41546	3.73385	2.36888	0.0223102	0.207922	-3.44609	3.79923
SLC29A4P1	2.70233	-0.985132	2.36837	0.0223373	0.207922	-3.34703	-0.185655
ULK4P3	1.89984	-1.35715	2.36867	0.0223214	0.207922	-3.34923	-0.567459
WRAP53	1.58135	2.11215	2.36854	0.0223283	0.207922	-3.38051	2.53573
PTPN9	-1.95995	2.10287	-2.36815	0.0223492	0.207922	-3.34853	1.64494
AC022113.1	-1.91573	1.2858	-2.36689	0.0224162	0.207946	-3.35179	1.22833
AC073050.1	1.96179	-1.63085	2.36683	0.0224193	0.207946	-3.37086	-1.03463
CH25H	2.18923	-0.592077	2.36667	0.0224282	0.207946	-3.35102	-0.400851
CNTD2	1.8657	5.01014	2.36633	0.0224464	0.207946	-3.53066	5.37557
GATA3-AS1	2.40436	0.730812	2.36723	0.0223981	0.207946	-3.34272	0.803455
HADH	1.2837	4.79951	2.36762	0.022377	0.207946	-3.49364	4.99092
PDE8B	-1.9316	4.11206	-2.36636	0.0224444	0.207946	-3.3965	3.88017
RFPL2	2.4381	6.12473	2.36741	0.0223887	0.207946	-3.58682	6.17122
PDE8A	-1.72447	2.63368	-2.3659	0.0224695	0.20805	-3.36543	2.6542
VCPIP1	-2.41677	3.34466	-2.36383	0.0225806	0.208969	-3.37754	3.19963
DMXL2	-2.05287	1.49683	-2.36317	0.0226162	0.209188	-3.35935	1.44465
DMD	-1.99388	4.32432	-2.36236	0.0226598	0.209481	-3.41381	4.17442
BOLA1	2.28868	2.43783	2.3617	0.0226956	0.209515	-3.38542	2.15637
PRPH2	2.28858	-0.0690156	2.362	0.0226795	0.209515	-3.35169	-0.054268
SAFB2	1.85094	2.94897	2.36163	0.0226992	0.209515	-3.42224	3.14594
MFN2	-1.59247	3.79873	-2.36066	0.022752	0.209781	-3.41478	4.00148
SPATA1	2.29067	-0.295039	2.36069	0.0227501	0.209781	-3.35451	0.128319
PRDX5	1.66486	3.96782	2.35914	0.0228347	0.210434	-3.48171	4.30074
CLDN6	2.12736	-0.198693	2.35874	0.0228562	0.210476	-3.35571	0.270166
PPP3R1	-1.75422	1.19119	-2.35839	0.0228752	0.210476	-3.36864	0.63706
ZNF236	1.44449	4.12347	2.35845	0.0228719	0.210476	-3.48078	4.36296
AL512353.2	1.84112	-1.45647	2.35803	0.0228949	0.210547	-3.39089	-1.14806
FNBP1L	-1.70494	4.1944	-2.35703	0.0229498	0.210941	-3.4294	4.19035
RPL29	0.910035	8.85568	2.35635	0.0229868	0.211171	-3.8256	9.23073
MT-ATP6	1.52836	15.1383	2.35605	0.0230033	0.211212	-4.49262	14.7986
MIDN	1.90839	1.4175	2.35566	0.0230248	0.211299	-3.3854	1.83064
IPO8	-1.34671	7.25521	-2.35514	0.0230532	0.211449	-3.59324	7.05848
CCDC167	-1.70016	1.02743	-2.35431	0.0230988	0.211584	-3.37511	0.783964
INTS6-AS1	1.89503	-1.35689	2.354	0.023116	0.211584	-3.394	-1.0832
NDUFS4	-1.52981	1.74676	-2.35408	0.0231113	0.211584	-3.37514	1.85201
SCUBE1	-2.16326	1.08033	-2.35401	0.023115	0.211584	-3.37695	1.55408
AKAP8	1.6227	4.95661	2.35363	0.0231361	0.211588	-3.54805	5.33737
AL078590.3	-1.79873	1.92403	-2.35234	0.0232074	0.211588	-3.38032	1.92456
CKAP5	-1.93001	5.32546	-2.35319	0.0231604	0.211588	-3.48009	5.27515
MYO1B	-2.05052	3.22285	-2.35318	0.0231611	0.211588	-3.39673	3.07775
RAPGEF6	-1.90001	0.781411	-2.35247	0.0232003	0.211588	-3.37981	0.825765
REC114	-2.33473	3.30542	-2.35294	0.0231743	0.211588	-3.39658	3.11901
RN7SKP230	2.38972	-0.539983	2.35281	0.0231811	0.211588	-3.37284	-0.195774
TE_L1PB	-1.66786	2.86485	-2.35224	0.0232128	0.211588	-3.39802	2.9666
AC026471.1	1.60624	-1.6708	2.35161	0.0232477	0.211687	-3.4091	-1.35194
HNRNPCL4	2.52231	3.60248	2.35173	0.0232411	0.211687	-3.48461	3.94259
AC106791.1	2.09319	-1.108	2.34949	0.0233653	0.212015	-3.38802	-0.555266
AL137002.2	2.14711	-1.5212	2.34884	0.0234015	0.212015	-3.39361	-0.72457
CAV2	1.82499	-1.80366	2.34896	0.0233947	0.212015	-3.40297	-1.05707
CLTC	-1.644	5.50398	-2.34806	0.0234444	0.212015	-3.50337	5.43405
CRY1	-1.45505	4.59254	-2.35005	0.0233339	0.212015	-3.45108	4.31705
ERGIC3	-1.82408	2.93059	-2.34754	0.0234734	0.212015	-3.4209	3.48347
ERICH5	-1.47832	2.08546	-2.34871	0.0234086	0.212015	-3.39094	2.31141
MAPRE1	-1.55071	6.38015	-2.34949	0.0233649	0.212015	-3.55989	6.45203
NANS	2.30665	2.55728	2.34992	0.0233411	0.212015	-3.43776	2.9124
NDUFAB1	1.73787	7.38721	2.34776	0.0234613	0.212015	-3.71085	7.41329
NRAS	-1.87512	3.35738	-2.34727	0.0234888	0.212015	-3.40637	2.93057
PCGF2	-2.02163	0.85777	-2.34986	0.0233447	0.212015	-3.38855	1.06116
PRAMEF9	2.48625	5.5089	2.3482	0.023437	0.212015	-3.63414	6.27235
SSH3	1.96591	-0.805734	2.34793	0.0234516	0.212015	-3.38963	-0.544524
STK39	-1.86482	2.90001	-2.34744	0.0234789	0.212015	-3.3944	2.30175
TE_MER89-int	-1.55336	1.78275	-2.35001	0.0233362	0.212015	-3.38092	1.59121
ZC3H7A	-1.85059	3.08468	-2.34732	0.0234859	0.212015	-3.40777	3.02333
BTF3L4	-1.58986	2.29578	-2.34546	0.0235901	0.212275	-3.39423	2.05138
FAR2	-1.86885	2.71699	-2.34653	0.0235298	0.212275	-3.40471	2.78345
IKBKG	2.12192	-0.338014	2.34608	0.0235549	0.212275	-3.38032	0.00942444
PLA2G12A	2.48547	1.27534	2.34587	0.0235669	0.212275	-3.39382	1.18055
RBBP8	-1.87831	2.69508	-2.34568	0.0235774	0.212275	-3.40389	2.65592
TTC8	-1.92256	0.522754	-2.34557	0.0235836	0.212275	-3.39414	0.694823
GLIS1	2.11721	-1.7288	2.34518	0.0236058	0.212307	-3.41109	-0.992718
RFPL4AP6	1.66312	-1.43768	2.34483	0.023625	0.212371	-3.41687	-1.25206
ENPP2	-2.32071	3.77605	-2.34458	0.0236395	0.212393	-3.41752	3.30163
AC084809.2	-1.92666	1.18473	-2.34059	0.0238641	0.212502	-3.40153	1.25313
ADH5	-1.46852	4.53875	-2.34152	0.0238116	0.212502	-3.47749	4.56166
AES	1.95814	-1.83328	2.34132	0.0238231	0.212502	-3.41629	-0.971931
CDS2	-1.47439	4.21778	-2.3403	0.0238808	0.212502	-3.46331	4.17085
DENND3	2.04209	-1.14533	2.33962	0.0239192	0.212502	-3.39952	-0.338991
KRBA2	1.78977	-0.842154	2.34012	0.0238907	0.212502	-3.40777	-0.6806
L1CAM	2.168	-1.29908	2.33978	0.0239101	0.212502	-3.40959	-0.663878
MAGI3	1.99015	0.881343	2.33966	0.0239169	0.212502	-3.39141	0.625907
MED1	-2.02472	1.60496	-2.3404	0.0238749	0.212502	-3.40184	1.30022
METTL21A	1.55366	4.71291	2.34129	0.0238245	0.212502	-3.53434	4.67124
ONECUT1	1.93678	-0.897266	2.34175	0.0237985	0.212502	-3.4035	-0.689798
OSTF1	1.96661	4.39801	2.34155	0.0238098	0.212502	-3.52688	4.43175
OTULIN	-1.71463	3.58444	-2.34103	0.0238392	0.212502	-3.43404	3.50851
PNO1	1.41148	2.58606	2.3425	0.0237562	0.212502	-3.43986	2.80452
PPP2R5A	2.14692	1.93468	2.33943	0.0239297	0.212502	-3.41067	1.58818
RFPL4AL1	2.48144	7.47614	2.33946	0.0239283	0.212502	-3.76494	7.70603
SLC2A13	2.47665	0.402629	2.34368	0.0236897	0.212502	-3.38772	0.500561
SLC37A4	1.77705	-1.63425	2.34217	0.0237751	0.212502	-3.42199	-1.29991
SNHG8	1.24713	5.46646	2.34169	0.0238019	0.212502	-3.59789	5.8379
SNX25	-1.94306	3.73113	-2.34369	0.023689	0.212502	-3.42648	3.43143
TAPT1	-1.72106	2.77361	-2.34344	0.0237033	0.212502	-3.407	2.57758
TE_LTR78B	-1.49818	4.59836	-2.34256	0.0237529	0.212502	-3.47083	4.4668
ZNF106	-1.56223	4.42426	-2.34261	0.0237503	0.212502	-3.47343	4.50646
GPT2	-1.45635	3.52329	-2.33897	0.0239559	0.212626	-3.44492	3.60455
RETREG2	-1.46034	3.12908	-2.33841	0.0239876	0.212801	-3.44372	3.54684
AC023421.2	-1.87588	0.732672	-2.33691	0.0240735	0.213348	-3.40841	1.01568
UGP2	-1.53369	5.77739	-2.33708	0.0240634	0.213348	-3.52638	5.42613
SYCP2L	-1.79024	3.15249	-2.33662	0.0240902	0.213387	-3.42821	2.96774
AC126335.2	1.8292	-1.28762	2.33342	0.0242733	0.213496	-3.42901	-0.821703
CCDC141	-1.89084	1.04331	-2.33606	0.0241221	0.213496	-3.41098	0.770798
CCDC26	-1.73945	1.02552	-2.33555	0.0241509	0.213496	-3.41106	0.584498
CD83	-1.79571	3.64718	-2.33391	0.0242453	0.213496	-3.44922	3.49275
DNAJC8	-1.69154	4.38398	-2.33475	0.0241971	0.213496	-3.48387	4.4711
EXOSC8	1.81933	1.87435	2.33318	0.0242871	0.213496	-3.43049	1.86342
HSPA14	1.29018	4.63221	2.33301	0.0242968	0.213496	-3.57174	5.10957
NAV3	-1.92928	2.96426	-2.33334	0.0242776	0.213496	-3.42689	2.72228
POLR3A	-2.00754	2.21541	-2.3341	0.0242343	0.213496	-3.4203	2.40874
RNF216P1	-1.72459	3.03662	-2.33351	0.0242681	0.213496	-3.44022	3.17653
RPS12	0.766396	9.42637	2.33435	0.0242199	0.213496	-3.89169	9.4997
SDHB	0.997677	6.79512	2.33418	0.0242294	0.213496	-3.68095	6.89315
SMIM20	1.83826	1.21516	2.33432	0.0242214	0.213496	-3.42076	1.6607
SOX9-AS1	-1.76124	2.18686	-2.33597	0.024127	0.213496	-3.41098	1.89656
[truncated: 15,576 more rows]

## Sheet: Ferticult - SSM
Supplementary Table S5. Single-embryo RNA-sequencing results for all genes (Ferticult-SSM comparison)
genes	logFC	AveExpr	t	P.Value	adj.P.Val	B	logCPM
NXPH1	-4.60746	1.57623	-5.5831	1.38929e-06	0.0244154	4.5934	1.4442
CCNB3	-4.1238	3.43716	-4.91265	1.29324e-05	0.108732	2.69348	2.89105
HRASLS5	-3.1377	0.22878	-4.71425	2.47483e-05	0.108732	2.22185	-0.0130986
SCAF8	-3.5639	3.30612	-4.75725	2.15125e-05	0.108732	2.27189	3.018
HUNK	-3.11431	0.900424	-4.63465	3.20494e-05	0.112647	1.98551	0.593548
C5orf30	3.82342	0.105273	4.42605	6.27323e-05	0.113022	1.46112	0.725717
CLDND1	-3.30731	2.77029	-4.43088	6.17696e-05	0.113022	1.41209	2.13113
MOCS2	-3.20076	1.4397	-4.39747	6.87289e-05	0.113022	1.34862	1.2866
SIGIRR	3.70976	0.599671	4.41436	6.51203e-05	0.113022	1.41934	0.736751
SNAP91	-3.05328	1.96055	-4.4767	5.33358e-05	0.113022	1.53788	1.74001
WEE2	-2.02388	9.58082	-4.38842	7.07433e-05	0.113022	1.58329	9.51831
UBE2T	-2.30201	5.58854	-4.34488	8.12646e-05	0.119012	1.34651	5.48886
CENPK	-3.40714	1.41507	-4.20679	0.000125779	0.121229	0.863177	1.21484
LINC02523	-3.41537	0.989827	-4.2068	0.000125773	0.121229	0.876601	1.07485
LMLN	-2.63066	1.42379	-4.16451	0.000143643	0.121229	0.744595	0.910158
LRRC17	-2.4161	4.6702	-4.16911	0.000141583	0.121229	0.821838	4.4736
MACROD1	3.14022	-0.821739	4.17477	0.000139094	0.121229	0.756331	-0.322748
UNC13C	-2.08901	7.96779	-4.2263	0.000118284	0.121229	1.11452	7.8601
ZBED4	-2.74888	2.89083	-4.20395	0.000126906	0.121229	0.824749	2.29778
ZNF155	-3.41381	2.71752	-4.16181	0.000144862	0.121229	0.729474	2.03763
ZNF222	-3.6142	2.26581	-4.16406	0.000143842	0.121229	0.753305	1.49232
E2F8	-2.74254	1.85085	-4.02086	0.000224746	0.131701	0.372158	1.44099
FAHD2B	2.87231	2.81943	4.10128	0.000175046	0.131701	0.682164	2.77054
GAB1	-2.61464	6.74768	-3.96171	0.000269786	0.131701	0.361822	6.55962
IRGM	-3.39859	2.31541	-4.04997	0.000205351	0.131701	0.453394	1.92671
LINC02105	-2.5358	6.49279	-3.97008	0.000262917	0.131701	0.374523	6.21292
LIPC-AS1	-2.91131	2.51519	-3.97241	0.000261034	0.131701	0.246884	2.09732
PLCL1	-3.28596	3.7302	-4.00093	0.000239042	0.131701	0.332973	3.26158
RGS16	2.81861	3.82434	4.093	0.000179626	0.131701	0.693801	3.70372
RNF111	-3.35546	4.22139	-3.9988	0.000240616	0.131701	0.336799	3.72538
RPL13A	1.17698	10.2376	3.99061	0.000246788	0.131701	0.358902	10.2308
RPL27A	1.46415	8.21839	3.97836	0.000256289	0.131701	0.404001	8.28509
SGF29	2.76395	3.16539	3.96348	0.000268322	0.131701	0.337184	3.22253
SNHG7	3.084	3.20383	4.08941	0.000181643	0.131701	0.680785	3.35294
TMX3	-3.36398	3.21191	-4.04356	0.000209475	0.131701	0.430699	2.58331
ZNF507	-2.99416	1.67919	-4.04876	0.000206122	0.131701	0.456442	1.00901
GRIK2	-2.86764	1.98514	-3.94215	0.00028652	0.134791	0.172917	1.81936
SLC30A1	2.54821	5.91821	3.93557	0.00029237	0.134791	0.310785	6.37034
ZPR1	-2.80723	2.61631	-3.92813	0.000299126	0.134791	0.138028	2.53769
ACCSL	-2.27051	7.46427	-3.90759	0.00031858	0.139968	0.231388	7.07028
GNPDA2	-2.87929	5.00278	-3.89906	0.000327012	0.140168	0.133519	4.72533
PSMA7	2.47951	6.71791	3.87969	0.000346964	0.141803	0.151116	6.99438
YTHDF2	2.06043	4.44098	3.88227	0.000344238	0.141803	0.151189	4.3796
AURKA	-1.97475	8.03453	-3.79162	0.000453523	0.161184	-0.0755738	7.8234
FAM90A24P	3.37153	3.61271	3.7564	0.000504445	0.161184	-0.192546	2.99881
HDGFL1	-2.57132	2.99827	-3.78008	0.000469646	0.161184	-0.221679	2.78048
HEY1	3.43083	1.80937	3.79124	0.00045405	0.161184	-0.11959	2.39731
NEMP1	-2.6267	3.24413	-3.75947	0.000499794	0.161184	-0.271315	2.86885
RNASEH1	2.00868	3.99964	3.77027	0.000483766	0.161184	-0.154556	3.77304
ROR2	3.36348	0.766064	3.81875	0.000417718	0.161184	-0.0873051	1.2853
RPS5	1.29335	10.6294	3.75847	0.000501314	0.161184	-0.329588	10.642
RTL6	-2.86528	0.564846	-3.76252	0.000495218	0.161184	-0.249121	0.878301
SIX2	3.76984	1.10628	3.76419	0.000492726	0.161184	-0.20362	1.76714
TSEN34	3.42367	3.79296	3.81294	0.000425153	0.161184	-0.0275212	3.8752
WHAMM	2.95772	1.56526	3.79648	0.000446904	0.161184	-0.134238	1.79484
RPL18A	1.39876	7.81426	3.74622	0.000520162	0.163238	-0.221047	7.70724
AC106774.4	3.34911	5.89874	3.73402	0.000539621	0.166374	-0.240225	6.43846
NLRP11	-1.72344	10.4203	-3.72283	0.000558094	0.169102	-0.333782	10.3799
AC106882.1	-2.93321	5.22549	-3.71046	0.000579204	0.170483	-0.334996	4.86625
RPL3	1.09899	9.75998	3.70883	0.000582052	0.170483	-0.39467	9.58493
PPP3R1	-2.60338	1.19119	-3.68801	0.000619512	0.173447	-0.439886	1.03848
TAF9B	-2.53548	2.39578	-3.693	0.000610328	0.173447	-0.440076	1.84249
TIGIT	-2.78135	3.33166	-3.68153	0.000631649	0.173447	-0.456619	2.97105
UBE2C	2.77934	7.03969	3.6867	0.000621949	0.173447	-0.381201	7.04945
ABI3BP	-2.71919	2.34353	-3.59999	0.000805162	0.180545	-0.659867	1.69002
AC004917.1	-2.22633	-0.999293	-3.63413	0.00072757	0.180545	-0.546633	-0.599626
AC007376.1	-2.4108	-0.414955	-3.61972	0.000759396	0.180545	-0.581698	-0.439487
AC009623.1	-3.01958	1.00277	-3.5126	0.00104165	0.180545	-0.848526	0.703399
AC010342.1	-2.15121	0.543139	-3.50256	0.00107274	0.180545	-0.878402	0.196071
AC084121.12	3.16214	2.55796	3.51918	0.00102175	0.180545	-0.791122	3.15534
AC134684.8	2.97039	1.49559	3.46241	0.00120613	0.180545	-0.949579	1.78148
ALDH18A1	-2.83451	3.0998	-3.66172	0.000670164	0.180545	-0.509133	2.62212
ASAH2	-2.90348	2.78986	-3.53953	0.000962455	0.180545	-0.799459	2.51391
CERS6	-2.9666	1.41527	-3.64408	0.000706332	0.180545	-0.539819	0.905995
CETN2	-2.7416	2.91651	-3.59285	0.000822364	0.180545	-0.673483	2.56823
CTTNBP2NL	-2.95733	4.7928	-3.5533	0.00092423	0.180545	-0.736455	4.2842
DHODH	2.61637	0.958009	3.61809	0.000763091	0.180545	-0.59987	1.0369
DLGAP5	-2.24903	7.36732	-3.5859	0.000839463	0.180545	-0.610876	7.0196
DSN1	-2.3644	3.1687	-3.46477	0.00119786	0.180545	-0.972237	2.82289
ECPAS	-2.4286	2.4507	-3.52338	0.00100922	0.180545	-0.843028	1.90539
ELOA2	3.06571	0.254795	3.47484	0.00116322	0.180545	-0.945638	0.418883
FAM90A1	2.83824	3.83432	3.54374	0.000950616	0.180545	-0.720922	4.12684
FAM90A11P	2.7949	1.53146	3.50582	0.00106254	0.180545	-0.851656	1.71914
FECH	-2.72267	0.213938	-3.46504	0.00119693	0.180545	-0.95565	0.166766
FOPNL	-2.47652	1.87905	-3.54229	0.000954697	0.180545	-0.796263	1.5464
GALNT1	-2.45975	1.32441	-3.47095	0.00117648	0.180545	-0.954059	0.66945
GGNBP2	2.14109	5.84461	3.47549	0.00116101	0.180545	-0.899689	5.86702
GRWD1	2.71507	4.33521	3.64966	0.000694699	0.180545	-0.449994	4.09837
H3F3A	2.02398	6.43346	3.47498	0.00116277	0.180545	-0.922496	6.83178
HDGF	-2.38214	1.73767	-3.556	0.00091691	0.180545	-0.763447	1.21642
HERC6	-3.32558	4.41441	-3.61135	0.000778499	0.180545	-0.609735	3.83271
IDH1	-2.68848	5.47622	-3.60001	0.000805118	0.180545	-0.600829	5.16493
INPP4B	-2.37399	1.45815	-3.50358	0.00106954	0.180545	-0.884655	1.07685
IQCJ	-2.47843	0.803932	-3.50994	0.0010498	0.180545	-0.858987	0.450746
KDM2B	-2.44124	1.87863	-3.46067	0.00121226	0.180545	-0.988511	1.73979
NCSTN	-2.53062	0.193954	-3.50746	0.00105746	0.180545	-0.862753	0.359413
PMM1	1.96296	5.76619	3.50266	0.00107242	0.180545	-0.826802	5.53416
PRR32	-2.62979	-0.0622926	-3.48527	0.00112835	0.180545	-0.907004	-0.124976
RASSF3	-2.03458	4.17968	-3.48903	0.00111604	0.180545	-0.88946	4.03348
RPL8	1.45365	10.8897	3.58653	0.000837891	0.180545	-0.832029	10.9162
RPS15	1.8	9.14104	3.46083	0.00121168	0.180545	-1.06117	9.19648
RPS17	3.40278	2.06297	3.59465	0.00081801	0.180545	-0.605753	2.79706
SERTAD2	3.07169	2.30358	3.5338	0.000978826	0.180545	-0.759038	2.66653
SIRT3	-2.58638	0.975011	-3.4618	0.00120827	0.180545	-0.970124	0.542088
SLC39A12	-2.75773	0.779572	-3.59005	0.000829219	0.180545	-0.665331	0.514046
SP4	-2.68729	1.73395	-3.53678	0.000970268	0.180545	-0.802682	1.09734
SRARP	2.68081	-0.475698	3.5363	0.000971658	0.180545	-0.8093	0.257337
STAT1	-2.6598	2.66921	-3.48258	0.00113725	0.180545	-0.936765	2.05853
SUCLG2	-2.32397	-0.550949	-3.48374	0.0011334	0.180545	-0.911225	-0.173078
SUMO1	-2.44682	4.06706	-3.53633	0.000971551	0.180545	-0.783749	3.91482
TDRP	-2.55248	3.39068	-3.61339	0.00077381	0.180545	-0.610421	3.46074
TP53RK	3.85519	3.89358	3.54591	0.000944586	0.180545	-0.712838	4.46932
TRUB1	2.42983	1.57191	3.47789	0.00115293	0.180545	-0.920488	1.77412
UNC93A	2.22329	2.33002	3.61745	0.000764543	0.180545	-0.582488	1.85272
WDR45	2.62317	2.48108	3.5846	0.000842686	0.180545	-0.643063	2.47434
XPA	2.93754	0.125714	3.48012	0.00114545	0.180545	-0.932042	0.358242
ZKSCAN2	-2.65044	3.30624	-3.63697	0.000721443	0.180545	-0.56519	2.81011
ZNF227	-3.16356	3.31716	-3.46786	0.00118713	0.180545	-0.965563	2.75912
DCT	-2.89663	3.5297	-3.449	0.0012541	0.18399	-1.00754	3.09325
SETDB1	-2.44767	2.02575	-3.44839	0.00125633	0.18399	-1.01589	1.31047
GEMIN2	-2.71925	3.20904	-3.44521	0.00126802	0.184167	-1.02028	2.70304
MSANTD3	-2.39666	1.13591	-3.43402	0.00130987	0.185519	-1.04237	0.765715
PHEX	-2.71835	4.48478	-3.43358	0.00131155	0.185519	-1.02687	4.04249
PLPP2	2.83632	3.0399	3.43148	0.00131956	0.185519	-1.00798	2.76154
TRIM59	-2.60534	1.40673	-3.43645	0.00130066	0.185519	-1.04016	1.30706
ALKBH7	2.65985	5.81047	3.41108	0.00139986	0.186026	-1.0675	5.77466
CHCHD2	2.02015	7.40859	3.41371	0.00138926	0.186026	-1.10497	7.40377
DAD1	-2.35456	1.84208	-3.4271	0.00133641	0.186026	-1.06696	1.51105
DHX32	-2.45593	1.03222	-3.41138	0.00139865	0.186026	-1.09434	0.709572
NIPBL-DT	3.39277	1.18901	3.40652	0.00141843	0.186026	-1.0723	2.2123
PPP1R11	-2.30194	0.790161	-3.40972	0.00140537	0.186026	-1.09647	0.471311
PTDSS2	2.66265	3.57412	3.40659	0.00141815	0.186026	-1.06612	3.14443
RPL13	2.40621	7.27608	3.41236	0.00139471	0.186026	-1.11311	7.54561
SNAPC1	2.54483	2.95387	3.41498	0.00138417	0.186026	-1.04449	3.32904
RNF14	-1.98286	5.63749	-3.40024	0.00144443	0.188032	-1.07926	5.46387
RPL13P12	2.72067	3.57362	3.39407	0.00147038	0.190003	-1.09579	3.19801
C17orf75	-2.52193	2.63091	-3.38581	0.00150581	0.191007	-1.16038	2.42482
GTSF1	-2.07065	5.43	-3.37769	0.00154147	0.191007	-1.1359	5.27431
METTL13	-2.23724	2.46713	-3.3724	0.0015651	0.191007	-1.19411	2.01267
SLC3A2	2.87555	4.1278	3.37297	0.00156254	0.191007	-1.14401	4.29957
TMEM222	2.65609	1.07304	3.37993	0.00153156	0.191007	-1.16353	0.913827
TRIP10	2.91116	1.56917	3.3751	0.00155301	0.191007	-1.15766	1.78382
TTC1	-2.68893	3.00667	-3.37664	0.00154611	0.191007	-1.18152	2.22158
VCP	1.86425	4.81623	3.38126	0.00152571	0.191007	-1.1236	4.56778
AC008940.1	-1.87896	6.58001	-3.31585	0.00184041	0.194807	-1.28466	6.46102
AC046195.1	-2.29933	0.229247	-3.34899	0.00167396	0.194807	-1.23452	0.282483
AC084121.5	3.07623	2.10805	3.31718	0.00183346	0.194807	-1.28627	2.38799
AC106872.5	-2.98997	2.80959	-3.35682	0.00163679	0.194807	-1.22569	2.28902
AKTIP	-2.2731	5.94252	-3.31695	0.00183468	0.194807	-1.27962	5.73709
AL669970.1	2.63011	-0.711829	3.31774	0.00183051	0.194807	-1.31917	-0.537488
ANK3	-2.82664	4.53434	-3.31795	0.00182944	0.194807	-1.29655	4.14249
ATP11B	-2.43287	2.86075	-3.32438	0.00179614	0.194807	-1.30007	2.67358
CAST	-2.63216	3.42263	-3.30108	0.00191961	0.194807	-1.35087	2.80649
CFAP58	-1.67826	7.82891	-3.30403	0.00190352	0.194807	-1.33857	7.82839
DTL	-3.00084	3.9673	-3.34902	0.00167383	0.194807	-1.23373	3.517
ETS1	-2.45394	1.27553	-3.32842	0.00177554	0.194807	-1.28727	0.828334
FBXL17	-2.30357	0.00216946	-3.30293	0.00190952	0.194807	-1.337	-0.112528
FUNDC2P2	2.80226	0.528686	3.32715	0.00178196	0.194807	-1.29113	0.439181
GTF2F1	2.5714	3.98656	3.322	0.00180838	0.194807	-1.2672	3.78002
HDAC8	-2.23116	-0.48491	-3.29832	0.00193472	0.194807	-1.34509	-0.387721
KTI12	3.17277	0.660952	3.32639	0.00178586	0.194807	-1.28079	1.00304
LIMA1	-2.43923	6.85734	-3.3288	0.00177357	0.194807	-1.25251	6.63472
MAP3K7CL	-2.1302	5.45454	-3.31235	0.00185891	0.194807	-1.2928	5.23191
MBD3L3	2.93609	6.90178	3.30674	0.00188888	0.194807	-1.37813	7.22266
NOSIP	2.84121	4.76698	3.30683	0.00188843	0.194807	-1.31099	4.82034
RBMS2	-2.76525	3.03026	-3.31111	0.0018655	0.194807	-1.33129	2.21042
RPL23AP87	-2.02565	0.167324	-3.36179	0.00161359	0.194807	-1.20379	0.0683305
RPL29	1.28799	8.85568	3.34855	0.00167609	0.194807	-1.32389	8.83748
SARAF	2.09398	4.5403	3.31185	0.00186155	0.194807	-1.29285	4.23843
STX2	-1.64666	4.95234	-3.31308	0.00185503	0.194807	-1.29133	4.94961
TSSC2	2.79798	1.89766	3.32529	0.00179147	0.194807	-1.26744	2.4554
TUBB4B	1.72576	6.76348	3.30987	0.0018721	0.194807	-1.3379	6.83859
TUBE1	-2.29146	0.793759	-3.34492	0.0016936	0.194807	-1.24895	0.744997
UBXN1	2.23135	4.90369	3.35604	0.00164044	0.194807	-1.18662	4.62573
ZNF664	-2.29743	3.0889	-3.29739	0.00193987	0.194807	-1.36006	2.68299
KCNIP4	-2.26718	1.08196	-3.28947	0.00198406	0.197051	-1.3775	0.785045
QTRT2	-2.23877	1.91799	-3.28937	0.00198464	0.197051	-1.38349	1.58708
CARM1P1	-2.44252	1.25792	-3.26926	0.00210124	0.197325	-1.42103	0.72602
CTNND1	-2.46137	5.54404	-3.27164	0.00208713	0.197325	-1.39058	5.15373
HIVEP1	-2.58833	3.70238	-3.27012	0.00209614	0.197325	-1.41877	3.10711
HOXA7	2.85968	2.03172	3.27347	0.00207632	0.197325	-1.39085	2.25407
KRT8	3.08735	1.88793	3.28298	0.002021	0.197325	-1.37119	1.90096
NOL7	2.63828	3.71339	3.28634	0.00200184	0.197325	-1.3538	4.06207
PHPT1	2.30604	2.53281	3.28081	0.00203351	0.197325	-1.37153	2.55275
RAD23B	-2.14332	2.99216	-3.26451	0.00212974	0.197325	-1.43279	3.00806
RPL18	1.40449	8.61385	3.28264	0.00202296	0.197325	-1.48304	8.62516
SLC28A3	-2.30621	0.69656	-3.27832	0.00204796	0.197325	-1.40143	0.682813
SLC35D1	-2.85777	3.64458	-3.26391	0.00213336	0.197325	-1.43059	3.39724
SNX19	-2.44227	2.87914	-3.26683	0.00211576	0.197325	-1.43081	2.43833
WDFY2	2.5581	5.43541	3.2641	0.00213221	0.197325	-1.43185	5.6504
SNRNP25	2.73299	3.63465	3.25432	0.00219204	0.201691	-1.42991	3.7167
CA10	-2.31729	1.03496	-3.24424	0.00225544	0.20191	-1.47827	0.645605
CSGALNACT2	-2.28432	3.56236	-3.25045	0.00221622	0.20191	-1.46238	3.25487
LINC02204	-2.67654	4.47837	-3.243	0.00226336	0.20191	-1.46819	4.17277
MBD3L2	2.82344	8.38236	3.24461	0.00225305	0.20191	-1.61232	8.68605
SH2D4A	-2.05915	5.83659	-3.24561	0.00224672	0.20191	-1.4499	5.45062
UCKL1	2.8298	4.44867	3.24831	0.00222967	0.20191	-1.44736	4.27813
CYC1	2.58281	1.89844	3.23762	0.00229799	0.203137	-1.4784	2.02658
GADD45B	2.84898	3.21082	3.23727	0.00230023	0.203137	-1.46971	3.45238
BUD31	2.54604	3.34569	3.21687	0.00243635	0.207847	-1.5181	3.71052
FAM90A26	2.69502	1.81882	3.22726	0.00236612	0.207847	-1.50266	2.03514
H3F3AP4	1.95702	4.80157	3.21793	0.00242905	0.207847	-1.52991	5.29733
JAZF1	-2.42863	3.95942	-3.21735	0.00243301	0.207847	-1.52919	3.89084
PPM1E	-2.77506	2.98973	-3.22199	0.0024015	0.207847	-1.53189	2.4891
SEC24B	-3.03147	3.77731	-3.22138	0.00240559	0.207847	-1.52341	3.75214
TBC1D23	-2.89731	4.3152	-3.21847	0.0024254	0.207847	-1.5286	3.91999
TCOF1	1.42212	6.40167	3.20667	0.00250719	0.212857	-1.56875	6.04589
BMPR1A	-2.18961	4.18429	-3.19996	0.00255489	0.213808	-1.56475	4.17342
CASC1	-2.74982	2.68626	-3.20136	0.00254484	0.213808	-1.57885	2.13052
CEP128	-2.50791	2.30251	-3.20113	0.00254647	0.213808	-1.58042	1.76726
CCDC26	-2.25646	1.02552	-3.18198	0.0026869	0.215233	-1.61993	0.799533
EEF1AKMT1	-2.26658	0.287004	-3.19016	0.00262607	0.215233	-1.5968	0.262788
ESRP1	-2.04032	6.61146	-3.17936	0.00270664	0.215233	-1.61082	6.29658
FOXE1	-1.98024	-1.55262	-3.18313	0.00267827	0.215233	-1.60618	-0.72247
IRX5	3.09495	3.3715	3.19567	0.0025858	0.215233	-1.57129	3.90642
KIAA0825	-2.12124	-0.496902	-3.18431	0.00266944	0.215233	-1.6061	-0.312757
KRI1	2.41187	1.78094	3.1805	0.00269802	0.215233	-1.61018	1.98223
RIOK2	-2.68513	4.0121	-3.18686	0.0026504	0.215233	-1.60384	3.38156
SLC25A14	-2.57253	2.54378	-3.18437	0.00266901	0.215233	-1.61761	2.05597
SLTM	2.25393	3.63601	3.18326	0.00267728	0.215233	-1.59992	4.18522
TADA1	-2.88745	2.55539	-3.1884	0.002639	0.215233	-1.60667	2.22442
VDAC2	2.06317	6.17559	3.1771	0.00272384	0.215625	-1.6585	6.30355
ZNF239	-2.50324	0.384102	-3.17362	0.00275047	0.216757	-1.63368	0.431971
VAPA	2.68128	3.87866	3.16926	0.00278411	0.217458	-1.63869	4.52393
YTHDC2	-2.51045	1.55997	-3.17035	0.00277564	0.217458	-1.64624	1.2202
ACAT1	1.67836	4.65235	3.16476	0.00281931	0.219232	-1.64599	4.60051
AC007091.1	-2.59048	0.642981	-3.15709	0.00288028	0.220447	-1.67134	0.500029
AC064799.2	-2.254	0.810737	-3.15409	0.0029045	0.220447	-1.68169	0.969568
AMDHD2	3.3316	-0.190155	3.15339	0.00291019	0.220447	-1.67823	0.467124
EFNA4	3.02555	1.26745	3.1554	0.00289386	0.220447	-1.67044	1.21121
FAM90A20P	2.57145	1.79003	3.15784	0.00287425	0.220447	-1.66279	1.69557
TPD52L2	1.96506	4.14368	3.15471	0.0028995	0.220447	-1.66655	4.17628
MRTFB	-2.34114	3.30263	-3.15145	0.00292594	0.220689	-1.68749	2.68623
SCAMP2	-2.51787	1.85373	-3.14967	0.00294046	0.220836	-1.69412	1.55984
NT5DC3	-2.34856	2.4455	-3.14444	0.00298358	0.223121	-1.70621	2.25653
C5	-2.70076	2.29599	-3.11573	0.00323108	0.224439	-1.76915	2.05051
CCDC160	-2.5854	-0.0764742	-3.1223	0.0031728	0.224439	-1.74447	-0.0196448
CD38	-2.31859	0.953832	-3.1162	0.00322681	0.224439	-1.76397	0.687483
CDKN2D	3.5133	2.35882	3.11721	0.00321786	0.224439	-1.75171	3.26216
ELOB	2.18851	2.44233	3.12081	0.00318587	0.224439	-1.74157	2.48803
GLYATL1	-2.36818	4.65343	-3.13369	0.00307409	0.224439	-1.71523	4.18507
HNRNPM	2.27679	6.97653	3.13267	0.00308279	0.224439	-1.80081	7.00044
HSF5	-2.67118	2.83068	-3.11771	0.00321341	0.224439	-1.76282	2.76814
HSPA14	1.71112	4.63221	3.12883	0.00311579	0.224439	-1.73062	4.53101
MAGT1	-2.34416	1.15375	-3.12424	0.00315571	0.224439	-1.74915	1.15606
MBD3L4	2.56944	4.97332	3.12058	0.00318789	0.224439	-1.76908	5.41898
PCCA	-2.42163	2.17649	-3.12236	0.00317225	0.224439	-1.75541	1.79198
PHC3	-2.4501	2.48426	-3.13307	0.00307935	0.224439	-1.73185	1.98368
SACM1L	-2.48356	4.42601	-3.1212	0.00318242	0.224439	-1.74451	4.10864
SNHG12	3.10723	2.0271	3.12206	0.00317485	0.224439	-1.73827	2.39414
SYT1	-2.15098	2.03342	-3.14015	0.00301937	0.224439	-1.71703	1.70303
TE_CR1-12_AMi	2.75493	0.390975	3.11824	0.0032087	0.224439	-1.75437	1.20953
ZNF215	-2.95607	3.46476	-3.12229	0.00317287	0.224439	-1.75208	2.74523
ARHGAP20	-2.29929	0.974113	-3.10807	0.00330032	0.225122	-1.78046	0.305445
GTDC1	-2.62773	1.95939	-3.10911	0.00329076	0.225122	-1.78299	1.57921
GUCY1A2	-2.5322	2.7293	-3.11145	0.00326957	0.225122	-1.77878	2.14786
MYOCOS	-1.84126	6.25587	-3.1102	0.00328093	0.225122	-1.77321	6.20775
USP43	2.34978	2.97763	3.10756	0.00330496	0.225122	-1.77193	3.39402
C2orf76	-2.26116	2.22006	-3.10401	0.0033375	0.225589	-1.79489	2.49762
P4HB	1.58611	5.81847	3.10482	0.00333005	0.225589	-1.80761	5.76071
ARL4C	1.68238	4.69647	3.10149	0.00336082	0.226295	-1.79666	4.74272
DDX39A	2.08051	5.92722	3.09381	0.0034329	0.228977	-1.8443	5.62619
DNASE2	2.57126	-1.50416	3.09144	0.0034554	0.228977	-1.82282	-0.648794
INPP5J	2.36835	2.3289	3.09267	0.00344372	0.228977	-1.80729	1.98236
STK39	-2.37724	2.90001	-3.09247	0.00344565	0.228977	-1.81869	2.76013
ZNF788P	-2.27306	3.20844	-3.09035	0.0034658	0.228977	-1.82256	2.90626
INPP1	-2.40182	2.53424	-3.08626	0.00350512	0.229847	-1.83448	2.08611
RPL28	1.05728	9.90368	3.08636	0.00350416	0.229847	-2.05222	9.8728
SRA1	2.22561	1.10393	3.0819	0.00354752	0.230998	-1.8372	1.38783
SSTR2	2.76135	-0.360026	3.0809	0.00355724	0.230998	-1.84532	0.013959
TOX	-2.66295	1.59923	-3.08041	0.00356211	0.230998	-1.84191	0.971501
CLDN12	-2.82939	4.03354	-3.07514	0.00361413	0.23134	-1.85195	3.62439
GPAT2	2.28022	0.779838	3.07679	0.00359777	0.23134	-1.85031	0.980315
PDCD10	-2.26326	1.8677	-3.07454	0.00362004	0.23134	-1.86028	1.53894
TE_LTR85b	-2.32403	1.88072	-3.07728	0.00359286	0.23134	-1.85386	1.32715
PPP1R3D	-2.68558	2.16697	-3.06807	0.00368508	0.233555	-1.8721	2.06422
TE_MER4D0	-2.26025	1.55326	-3.06713	0.00369457	0.233555	-1.87582	1.18755
ZNF649	-2.47179	1.705	-3.06714	0.00369445	0.233555	-1.87366	1.01664
SLC25A6	1.32358	8.23834	3.05939	0.00377393	0.236973	-2.00335	8.02334
TNNI3	2.49687	1.60207	3.05923	0.00377561	0.236973	-1.88165	2.16685
PANK3	-1.88382	4.47386	-3.05625	0.00380657	0.238067	-1.88737	4.55251
PRAMEF6	2.97595	5.2883	3.05485	0.00382121	0.238135	-1.93272	5.39212
ARGLU1	2.94639	1.90421	3.04268	0.00395078	0.23826	-1.9179	2.18205
BPGM	-1.5922	6.61982	-3.05007	0.00387161	0.23826	-1.92439	6.58493
CDK15	-2.31585	0.607422	-3.04208	0.00395725	0.23826	-1.92589	0.41402
IFT140	2.32662	1.84889	3.03664	0.00401655	0.23826	-1.93356	1.79917
IGFBP3	-2.38865	4.74879	-3.04914	0.00388154	0.23826	-1.90373	4.32577
IMP3	2.82477	4.65757	3.04646	0.0039101	0.23826	-1.94954	5.45813
LMO3	-2.45702	1.14197	-3.04976	0.00387493	0.23826	-1.9107	0.970579
NARF	1.95555	5.2048	3.03505	0.00403404	0.23826	-1.95523	4.7913
PEBP1	1.87262	6.13515	3.03769	0.00400502	0.23826	-1.99184	6.38352
RNF113B	2.63751	-1.0464	3.0345	0.00404015	0.23826	-1.94692	-0.603282
RNF169	-2.36447	0.961706	-3.03829	0.00399844	0.23826	-1.9352	0.653613
RPS16	0.972837	9.14253	3.04036	0.00397587	0.23826	-2.11594	9.20932
sept-02	-1.65466	5.63322	-3.04424	0.00393393	0.23826	-1.91957	5.51747
SSBP2	-2.33137	2.54613	-3.0346	0.00403908	0.23826	-1.94716	1.84493
VPS51	2.20693	4.57443	3.05223	0.00384877	0.23826	-1.90736	4.28816
ZNF525	-2.30485	2.66554	-3.04053	0.0039741	0.23826	-1.93347	2.46055
RPS2	1.95082	11.371	3.03324	0.0040541	0.238284	-2.36135	11.556
IMP4	2.38926	4.7344	3.03023	0.00408753	0.238652	-1.9675	4.68383
TRIR	2.65803	3.7917	3.03132	0.00407534	0.238652	-1.95437	3.99371
H3.Y	3.32276	6.80045	3.02762	0.00411682	0.238775	-2.07834	7.19972
MYO10	1.756	5.51101	3.02766	0.00411627	0.238775	-1.98958	5.50501
CCDC6	-1.57338	6.75845	-3.01508	0.00425994	0.239786	-2.00718	6.60119
CRSP8P	2.44608	1.43971	3.0093	0.00432748	0.239786	-1.9938	1.67493
DCC	-2.31532	2.79802	-3.02142	0.00418696	0.239786	-1.97504	2.16495
EBLN1	-2.80858	4.86601	-3.01045	0.00431397	0.239786	-1.99023	4.24987
EYA3	-2.29571	1.81762	-3.01185	0.00429762	0.239786	-1.99583	1.28547
KIAA1671	-1.95982	3.47674	-3.01093	0.00430842	0.239786	-1.99205	3.38086
OVOL1	3.0331	2.35925	3.01721	0.00423527	0.239786	-1.97708	2.92604
PKP2	-2.25084	1.22213	-3.01262	0.00428854	0.239786	-1.99196	0.981552
PPP3CB	-2.20163	3.74292	-3.01697	0.00423808	0.239786	-1.97957	3.35729
PRPF3	-2.4895	3.60255	-3.01744	0.0042327	0.239786	-1.98153	2.66896
RAPH1	2.05838	3.9442	3.01092	0.00430851	0.239786	-2.00001	3.99963
TIMM21	-2.38845	1.89337	-3.01937	0.0042104	0.239786	-1.97912	1.47136
TPRG1	-2.72967	2.60062	-3.00718	0.00435255	0.239786	-2.00532	2.2066
TRPC3	-2.14305	2.09428	-3.01191	0.00429691	0.239786	-1.99648	1.38738
TTF2	-2.2267	3.61537	-3.00805	0.00434223	0.239786	-1.99995	3.16218
WWC3	1.90066	4.27582	3.02376	0.00416034	0.239786	-1.97159	4.25056
ZNF461	-2.83072	2.43681	-3.00586	0.00436825	0.239899	-2.00739	2.08581
PRAMEF9	3.17798	5.5089	3.00365	0.00439448	0.240588	-2.05727	5.53929
STRBP	-2.66561	4.50492	-2.99698	0.00447487	0.244228	-2.02078	3.95228
CDH1	-1.76888	4.25578	-2.9952	0.00449661	0.244655	-2.02349	4.22932
AC106774.2	2.67408	6.14268	2.99272	0.00452693	0.244973	-2.11581	6.61912
BNIP2	2.50755	4.36079	2.99244	0.00453034	0.244973	-2.06501	5.07045
C5orf51	-2.23787	-0.0616843	-2.9894	0.00456789	0.246245	-2.03986	0.16988
ANKRD27	-2.17647	3.31429	-2.98561	0.00461509	0.248029	-2.04877	3.00682
SYNGR2	2.31449	1.30862	2.984	0.00463522	0.248351	-2.04881	1.76055
KMT5B	2.40742	1.86795	2.98005	0.00468512	0.250262	-2.05738	1.86989
ABRAXAS2	-2.17129	3.55865	-2.95992	0.00494705	0.251189	-2.10325	3.35099
AC007255.1	-2.18392	1.35046	-2.95606	0.00499887	0.251189	-2.11464	1.07887
AC084121.9	2.94509	1.85022	2.94224	0.00518844	0.251189	-2.13964	2.08332
AP001324.1	2.14736	2.7185	2.95095	0.00506816	0.251189	-2.12194	3.00148
BTG4	-1.95727	6.20358	-2.95749	0.00497958	0.251189	-2.12085	5.9859
C19orf48	1.66541	4.40477	2.95704	0.00498566	0.251189	-2.11782	3.90632
CCDC121	-2.38377	0.997405	-2.9578	0.0049754	0.251189	-2.1089	0.775694
CCR3	-2.34377	1.57467	-2.97567	0.00474092	0.251189	-2.07216	1.0011
EIF3J	2.43906	4.97698	2.94353	0.00517042	0.251189	-2.18913	5.41995
FAM13A	-1.89632	6.78597	-2.94645	0.00512998	0.251189	-2.16027	6.64606
GADD45A	3.01709	4.92266	2.96578	0.00486947	0.251189	-2.14294	5.32273
HSPA2	1.94922	5.21923	2.9724	0.00478304	0.251189	-2.10948	5.20663
HTR3C	-2.37982	1.60585	-2.95266	0.00504486	0.251189	-2.12184	1.28504
MBTD1	-2.07402	1.37619	-2.95938	0.00495433	0.251189	-2.1073	0.923647
MOB4	-1.82602	2.92514	-2.96777	0.00484334	0.251189	-2.08789	2.99345
NBEAL1	-2.21693	1.83104	-2.95387	0.00502851	0.251189	-2.11997	1.57088
NDUFA2	2.00189	3.09288	2.94697	0.00512275	0.251189	-2.13268	3.23052
NUCB1	2.25638	0.490273	2.94437	0.00515873	0.251189	-2.14022	0.466504
NXT2	-2.39578	1.4523	-2.94877	0.00509808	0.251189	-2.13027	1.19258
PGM1	-2.12077	1.27318	-2.96506	0.00487891	0.251189	-2.09496	0.827989
PPM1D	2.02132	3.28993	2.94266	0.00518254	0.251189	-2.14148	3.01693
PPP1R2	2.18426	6.09091	2.9543	0.0050226	0.251189	-2.19761	6.37459
PQBP1	2.05259	3.49247	2.97605	0.00473609	0.251189	-2.06807	3.07926
PRDX4	2.06969	1.61594	2.94424	0.00516056	0.251189	-2.13562	1.775
PRRC1	-2.48276	3.54155	-2.97269	0.00477934	0.251189	-2.077	3.02189
PSMA2	-2.24716	1.18412	-2.96614	0.00486467	0.251189	-2.09253	1.21608
PSMA3	-1.69997	5.62135	-2.94631	0.00513194	0.251189	-2.13948	5.46941
SSNA1	2.19718	3.96598	2.95988	0.00494762	0.251189	-2.11441	4.03871
STAU2	-2.23534	1.88016	-2.95121	0.00506461	0.251189	-2.12618	1.63991
TE_HERVK9-int	2.25863	2.56699	2.97174	0.00479158	0.251189	-2.07529	2.43171
TMEM41B	2.79653	3.16209	2.95635	0.004995	0.251189	-2.12316	3.8804
TRIM28	1.75738	6.7108	2.97501	0.00474941	0.251189	-2.14308	6.37781
WASH5P	1.9184	-1.04496	2.95216	0.00505174	0.251189	-2.12423	-0.657533
ZNF641	-2.1785	1.97101	-2.95001	0.00508105	0.251189	-2.12882	1.52025
ZNF408	2.15978	3.12637	2.94025	0.00521629	0.251844	-2.14965	3.33215
CACNA2D1	-2.14975	4.07694	-2.93701	0.00526188	0.251968	-2.15105	3.77276
CPSF1	2.16262	4.11141	2.93873	0.00523759	0.251968	-2.15833	3.82178
STEAP1	-2.39748	-0.463994	-2.93787	0.00524975	0.251968	-2.15058	0.380672
EPB41L4A-AS1	2.37997	5.01957	2.93327	0.00531499	0.252213	-2.2027	5.20553
MIIP	2.54763	3.3211	2.93261	0.0053244	0.252213	-2.16581	3.15803
PHLDA1	2.21662	-0.568764	2.93562	0.00528155	0.252213	-2.15889	0.4623
TUBA1C	0.907609	10.1664	2.93292	0.00531997	0.252213	-2.43292	10.0259
BORCS6	2.80247	1.72136	2.93013	0.00535999	0.253216	-2.16581	1.7613
VWA5A	-2.28696	4.39051	-2.92857	0.00538253	0.2536	-2.16923	3.90681
ITGB5	1.75935	3.5088	2.92593	0.00542077	0.254718	-2.17728	2.93526
RSF1	1.73108	4.35415	2.92014	0.0055056	0.258014	-2.20988	4.55943
GDA	-2.66078	1.05017	-2.91737	0.00554653	0.259241	-2.19586	1.27138
AC007318.1	1.92564	3.02517	2.91359	0.005603	0.261186	-2.20563	3.16751
AKAP17A	2.91631	3.79361	2.90567	0.00572294	0.261234	-2.23874	4.00959
CDC20B	-2.60705	0.140319	-2.90587	0.00571977	0.261234	-2.21884	0.308348
FAM90A15P	2.91235	2.19488	2.90863	0.0056777	0.261234	-2.21369	2.39122
MCRIP2	2.28925	1.25888	2.90596	0.00571844	0.261234	-2.21815	1.52502
MRPS26	1.99761	6.06885	2.91007	0.00565593	0.261234	-2.28797	6.27994
TAF11L2	2.41984	-0.0771914	2.90629	0.00571336	0.261234	-2.22127	0.211558
TE_LTR40a	-1.82782	3.77352	-2.90955	0.00566375	0.261234	-2.21029	3.70519
TE_MLT1L-int	-2.59956	3.11773	-2.91017	0.0056544	0.261234	-2.21169	2.64496
SDHC	-1.99484	0.221648	-2.90298	0.0057641	0.262431	-2.22598	0.27237
ME2	-2.38931	0.955348	-2.90021	0.00580689	0.263696	-2.23174	0.941079
DSG2-AS1	-2.46406	1.78939	-2.8948	0.00589145	0.264123	-2.24446	1.28362
KCNK9	-1.88423	5.79003	-2.8962	0.00586944	0.264123	-2.25521	5.7136
NDUFB11	2.1955	3.00447	2.89854	0.00583282	0.264123	-2.24141	3.17786
RPS9	1.20105	7.27776	2.89556	0.00587949	0.264123	-2.35156	7.18669
SPATA13	2.24289	-1.23993	2.89566	0.00587791	0.264123	-2.24312	-0.658406
GSTM4	-1.9359	-1.07324	-2.89231	0.00593065	0.26475	-2.24721	-0.728912
MED17	2.63428	-0.538667	2.892	0.00593555	0.26475	-2.2502	0.155848
AC007969.1	1.80398	4.43748	2.88372	0.00606793	0.264998	-2.28585	4.32293
ANKRD46	-2.57545	2.5217	-2.88131	0.00610699	0.264998	-2.27313	1.97265
ANXA2R	2.57571	-0.167397	2.88545	0.00604007	0.264998	-2.26469	0.166798
FAM90A4P	2.48906	2.09494	2.88844	0.00599214	0.264998	-2.25773	2.64796
FBXO9	-2.35488	1.41078	-2.88214	0.00609341	0.264998	-2.27088	1.33894
LINC00839	2.7543	-0.198715	2.89063	0.00595723	0.264998	-2.25249	0.440725
MBD3L5	2.50706	6.32756	2.88378	0.00606699	0.264998	-2.37948	6.80684
RPS18	0.88023	9.60148	2.88681	0.00601823	0.264998	-2.50682	9.56128
TE_MER129	-1.81521	0.85553	-2.88195	0.00609649	0.264998	-2.27175	0.756611
UBTD2	-2.12865	3.81798	-2.88685	0.00601746	0.264998	-2.25888	3.71637
WRAP53	1.85911	2.11215	2.88523	0.00604359	0.264998	-2.26242	2.06122
CEP104	1.66305	4.19392	2.87998	0.00612851	0.265277	-2.29304	4.20485
ERVK13-1	2.38512	-0.301064	2.87589	0.00619551	0.266768	-2.28398	0.635778
GPR156	-2.45923	0.490832	-2.8757	0.00619875	0.266768	-2.28317	0.557202
SELENOF	-2.2268	3.54538	-2.87511	0.0062085	0.266768	-2.28391	3.81421
DDX54	2.17346	5.04533	2.87188	0.00626191	0.267754	-2.3408	5.13891
LINC01091	-2.22393	0.638571	-2.87222	0.00625627	0.267754	-2.29077	0.45844
FGD3	2.22794	1.3254	2.87053	0.00628445	0.268066	-2.2942	1.08579
PRAMEF27	2.87138	4.49867	2.86951	0.00630151	0.268142	-2.335	4.75311
FOXR1	1.55874	6.17177	2.86648	0.00635241	0.269655	-2.38996	6.46661
ANAPC10	-2.24334	0.567659	-2.86091	0.00644689	0.269837	-2.31463	0.574262
CHEK2P2	2.21573	0.772658	2.86446	0.00638647	0.269837	-2.30737	0.989589
FANCI	-2.09997	4.01764	-2.86119	0.00644208	0.269837	-2.31342	3.59222
LINC00707	-1.95213	1.07454	-2.8608	0.00644882	0.269837	-2.31581	0.794146
PEX12	-2.07274	2.36709	-2.86258	0.00641837	0.269837	-2.31275	1.86565
sept-03	-2.05562	-1.16265	-2.86241	0.00642126	0.269837	-2.31093	-0.64328
C12orf10	2.27444	1.53829	2.85864	0.00648577	0.270739	-2.3189	1.37244
AL159169.1	-1.99021	0.510707	-2.84973	0.00664051	0.271294	-2.33811	0.334337
BRK1	-2.28973	1.6645	-2.85236	0.0065945	0.271294	-2.33386	1.45491
FBXW9	2.45721	0.956817	2.85628	0.0065264	0.271294	-2.32392	1.12379
NLGN4X	-2.22027	1.9355	-2.85549	0.00654018	0.271294	-2.32733	1.30689
OLFM4	-2.15498	-0.166726	-2.84862	0.00666005	0.271294	-2.33998	-0.306803
PHF21B	2.32075	0.00200849	2.85087	0.00662056	0.271294	-2.33639	0.561986
PLGRKT	1.77473	4.53289	2.85115	0.0066157	0.271294	-2.36995	4.71421
SHD	1.78217	2.9177	2.84812	0.0066689	0.271294	-2.34263	2.4241
SPAG6	-2.59162	2.84421	-2.84927	0.00664872	0.271294	-2.34005	2.0668
TBCC	1.92722	6.7113	2.85023	0.00663172	0.271294	-2.4601	6.94303
TTC31	-1.98799	1.28049	-2.85474	0.00655317	0.271294	-2.3286	0.97896
ZNF135	-2.42576	1.12459	-2.84559	0.00671364	0.272484	-2.34669	0.688911
AC023078.6	-2.02381	-0.101779	-2.84451	0.00673277	0.272631	-2.34862	-0.317353
AAMP	2.68435	1.34816	2.76607	0.00827089	0.272694	-2.51372	1.52168
ABBA01000935.2	-2.26771	0.644914	-2.77256	0.00813239	0.272694	-2.4985	0.0716306
AC025171.5	2.82701	4.61698	2.7522	0.00857461	0.272694	-2.61548	5.22741
AC084121.11	2.37531	1.48967	2.82378	0.00711112	0.272694	-2.39334	2.0468
AC084121.6	2.7113	1.18886	2.77035	0.00817931	0.272694	-2.50429	1.62872
AC127502.1	1.84352	-1.02902	2.73766	0.00890411	0.272694	-2.56948	-0.325732
AGK	-1.42839	5.53328	-2.73173	0.00904167	0.272694	-2.611	5.4469
AJ011932.1	2.31099	-0.431183	2.72744	0.00914246	0.272694	-2.59003	-0.04084
AL031432.2	2.31858	0.32165	2.81358	0.00730454	0.272694	-2.41352	0.913432
ANKRD11	1.63615	3.84657	2.80965	0.00738024	0.272694	-2.43726	3.69678
ATG4A	-2.41563	2.27706	-2.73608	0.00894054	0.272694	-2.57256	1.67162
ATP2C1	-1.78331	4.83739	-2.78185	0.00793746	0.272694	-2.48856	4.74606
ATXN7L2	-2.0537	1.04386	-2.81541	0.00726948	0.272694	-2.40965	0.591866
B4GALT6	-2.30796	2.15267	-2.77671	0.00804479	0.272694	-2.48988	1.7472
BAG1	1.95724	3.061	2.75559	0.00849948	0.272694	-2.54634	3.16305
BAIAP2	1.66814	6.87065	2.74844	0.00865877	0.272694	-2.66527	6.60158
BCL7C	2.34877	-1.36758	2.72744	0.00914264	0.272694	-2.59007	-0.667543
BMP15	-2.11119	4.95341	-2.76027	0.00839663	0.272694	-2.53127	4.59249
BUB1	-2.10778	6.04137	-2.81133	0.00734786	0.272694	-2.43925	5.58197
C12orf57	1.76642	2.19347	2.75686	0.00847141	0.272694	-2.53257	1.99024
C3orf62	-1.76191	-0.362054	-2.729	0.00910571	0.272694	-2.58776	-0.0729371
CCDC167	-1.91464	1.02743	-2.76901	0.0082078	0.272694	-2.50548	0.672912
CCK	2.69903	4.77255	2.74474	0.0087422	0.272694	-2.61995	4.9038
CCT3	-2.33207	5.20755	-2.75533	0.00850516	0.272694	-2.5412	4.50251
CD82	1.84997	4.35794	2.83641	0.00687835	0.272694	-2.38338	3.84662
CDKL2	2.46778	-1.25809	2.80954	0.00738236	0.272694	-2.4224	-0.7749
CDKN1C	2.70915	1.65987	2.81054	0.00736314	0.272694	-2.42395	2.36838
CDT1	2.08451	5.01737	2.80946	0.00738391	0.272694	-2.4655	4.55581
CDV3	1.60365	5.50018	2.8302	0.00699195	0.272694	-2.44338	5.61377
CFAP47	-2.00877	-0.976591	-2.76494	0.00829527	0.272694	-2.51573	-0.688448
CHD1	2.18554	2.8325	2.72484	0.00920424	0.272694	-2.61044	2.99462
COPS9	1.88831	2.38075	2.8037	0.00749645	0.272694	-2.43701	2.45684
CPNE4	-2.20463	1.47572	-2.76689	0.0082534	0.272694	-2.50991	1.18311
CPSF3	-2.24589	2.956	-2.80983	0.00737677	0.272694	-2.42146	2.60083
CRKL	-1.2709	6.42823	-2.82783	0.00703575	0.272694	-2.43034	6.41254
DLG3	-1.9483	3.87088	-2.81076	0.00735883	0.272694	-2.41961	3.60328
DLG5	2.21541	0.389859	2.81908	0.00719974	0.272694	-2.4024	0.655998
DOK6	-1.69914	0.0622652	-2.74224	0.00879913	0.272694	-2.5607	-0.240614
DOP1A	-2.40369	5.22666	-2.73663	0.00892791	0.272694	-2.58054	4.59693
DROSHA	-2.53149	4.09937	-2.74665	0.00869898	0.272694	-2.55184	3.17153
DYNC2LI1	-2.25727	2.26166	-2.72934	0.00909765	0.272694	-2.58618	1.8738
E2F5	-2.04535	-0.503129	-2.78354	0.00790252	0.272694	-2.477	-0.672257
E4F1	2.02115	4.08232	2.73069	0.0090661	0.272694	-2.61942	3.94694
ECD	-2.02718	1.66533	-2.74308	0.00877984	0.272694	-2.55836	1.10024
EIF1AX	1.85929	6.36398	2.72568	0.0091842	0.272694	-2.73036	6.80852
ELOA3	3.22569	2.15776	2.72101	0.00929554	0.272694	-2.61777	2.63549
ELOA3D	3.20859	1.0418	2.84021	0.00680968	0.272694	-2.35925	1.87511
ELOVL6	-2.39892	1.91176	-2.80687	0.00743435	0.272694	-2.42787	1.43072
EMC2	-2.4473	3.16828	-2.71988	0.00932276	0.272694	-2.60553	2.55288
ENPP2	-2.68185	3.77605	-2.77885	0.008	0.272694	-2.48569	3.52202
F2RL1	2.55252	0.231054	2.79746	0.00762004	0.272694	-2.44686	0.801326
FAM90A27P	2.48377	4.59362	2.77629	0.00805363	0.272694	-2.53446	4.58083
FAU	1.30205	6.64615	2.74613	0.00871068	0.272694	-2.66755	6.65588
FBXL7	-2.21561	3.08202	-2.83378	0.00692638	0.272694	-2.37172	2.61719
FIGLA	1.97474	5.941	2.8124	0.0073273	0.272694	-2.51265	6.19352
FLOT2	-2.19144	1.31369	-2.81915	0.0071983	0.272694	-2.40232	1.00935
G3BP1	-2.18833	3.55835	-2.72728	0.00914634	0.272694	-2.59161	3.09867
GALNT13	-2.31704	1.71899	-2.72451	0.00921196	0.272694	-2.59597	2.0605
GAP43	2.37593	0.112877	2.83478	0.00690806	0.272694	-2.37025	0.36062
GDF15	3.2695	2.76679	2.76706	0.00824961	0.272694	-2.52957	3.10491
GET4	2.30407	-1.6575	2.79671	0.00763499	0.272694	-2.44846	-0.898308
GNG11	2.47935	0.872657	2.73846	0.00888567	0.272694	-2.56835	1.20906
GNPNAT1	2.33441	2.22611	2.78504	0.00787171	0.272694	-2.48524	2.92653
GPS1	1.73493	4.54162	2.81882	0.00720462	0.272694	-2.42557	4.21483
GPX1	1.96614	5.94186	2.78259	0.00792229	0.272694	-2.58117	6.21879
HDAC2	2.03728	5.21258	2.80387	0.00749304	0.272694	-2.50059	5.39083
HNRNPDL	1.7579	7.27182	2.77894	0.00799813	0.272694	-2.64314	7.34864
IL4	-2.10426	-0.0982663	-2.77374	0.00810725	0.272694	-2.49616	-0.0140233
IL4I1	2.86245	-0.611609	2.78185	0.00793762	0.272694	-2.47912	-0.00272346
IL6R	2.4634	1.08535	2.76066	0.00838819	0.272694	-2.52452	1.63678
IMPA1	-2.59742	2.9605	-2.76257	0.00834668	0.272694	-2.51868	2.3786
ING1	2.86852	4.89529	2.75956	0.00841233	0.272694	-2.6053	5.36784
IRS3P	2.80687	-1.21085	2.81848	0.00721104	0.272694	-2.40377	-0.732405
ISPD	-2.49553	2.68219	-2.74264	0.00878989	0.272694	-2.55926	2.31715
ITGB3BP	-2.17934	1.38579	-2.76323	0.0083324	0.272694	-2.51732	1.07178
KDM4A	-1.82418	1.65074	-2.73402	0.00898842	0.272694	-2.57675	1.10883
KIF6	-2.08204	0.794608	-2.72219	0.00926736	0.272694	-2.60121	0.517735
KPNB1	-2.03538	4.31184	-2.72787	0.0091324	0.272694	-2.59282	3.72259
LANCL2	-2.23193	2.65338	-2.82468	0.00709429	0.272694	-2.39105	2.38665
LINC02210	-1.84624	-0.28038	-2.79404	0.00768853	0.272694	-2.45403	-0.201431
MBD3L2B	2.40838	5.50193	2.75253	0.00856731	0.272694	-2.63063	5.86013
MED20	-2.4473	3.63216	-2.79439	0.00768147	0.272694	-2.45321	3.10561
MINDY2	1.72928	4.17053	2.7867	0.00783762	0.272694	-2.50804	4.5649
MKRN1	1.85313	6.64955	2.78002	0.00797554	0.272694	-2.61178	6.82351
MLF2	2.04741	2.26763	2.72077	0.00930147	0.272694	-2.60924	2.28578
MMP9	2.49386	-0.340021	2.79527	0.00766385	0.272694	-2.45175	0.145867
MRM2	-1.73573	2.24093	-2.8021	0.00752799	0.272694	-2.43818	1.56976
MRPL14	1.92423	3.84076	2.74919	0.00864187	0.272694	-2.57112	3.82405
MRPL51	-2.28014	1.74567	-2.76344	0.00832783	0.272694	-2.517	1.68135
MRPL57	2.35534	3.14385	2.78705	0.00783048	0.272694	-2.48167	3.07334
MRRF	-2.20937	3.4571	-2.7398	0.00885488	0.272694	-2.56526	2.75811
MTMR7	-2.06603	1.23382	-2.75063	0.00860969	0.272694	-2.54304	1.12381
MYC	3.01274	4.34513	2.7917	0.00773584	0.272694	-2.51143	4.72955
NBEAP1	2.7151	1.6622	2.73163	0.00904401	0.272694	-2.58887	2.05769
NCBP2-AS2	3.10219	3.83161	2.82163	0.00715159	0.272694	-2.44365	4.60017
NCF2	-2.00544	1.24074	-2.75649	0.00847964	0.272694	-2.53107	0.771238
NHP2	2.05779	3.54656	2.75934	0.00841713	0.272694	-2.55094	3.78475
NHS	-1.95408	-1.2272	-2.81819	0.00721656	0.272694	-2.40446	-0.70347
NLRP8	-1.92203	5.12486	-2.76817	0.00822595	0.272694	-2.51784	4.76849
NOL8	-2.55575	3.35645	-2.79485	0.00767222	0.272694	-2.45243	2.43815
NPY4R	2.18188	-1.62393	2.73706	0.00891788	0.272694	-2.57067	-0.960147
NPY4R2	2.1645	-1.73281	2.8006	0.00755754	0.272694	-2.44037	-1.10108
NREP	-2.24005	2.4394	-2.82246	0.00713596	0.272694	-2.39596	1.77954
NXT1	2.43767	4.75427	2.83033	0.00698957	0.272694	-2.42779	4.91037
OCRL	-1.75397	4.11274	-2.79984	0.00757263	0.272694	-2.4441	3.99746
OTX2	-1.31204	8.19	-2.82521	0.00708453	0.272694	-2.49138	7.85602
PAOX	2.17868	1.30471	2.80626	0.00744624	0.272694	-2.42884	1.442
PAQR5	-1.95775	1.18333	-2.75118	0.00859747	0.272694	-2.54191	0.792248
PGAM1	3.07945	2.19692	2.76273	0.00834307	0.272694	-2.53019	2.52545
PIGHP1	2.97916	-0.00514762	2.73795	0.00889735	0.272694	-2.56942	0.634604
PLD1	-2.07049	3.43461	-2.80301	0.00751004	0.272694	-2.4355	3.28395
POLD1	1.8281	3.32996	2.73029	0.00907542	0.272694	-2.60253	3.35068
PPP2R2B	-2.07057	2.69987	-2.7738	0.00810606	0.272694	-2.49583	2.19147
PRAMEF25	2.6946	4.95227	2.72353	0.00923539	0.272694	-2.66766	4.87437
PRR20G	2.66905	6.8339	2.7742	0.00809755	0.272694	-2.66118	7.31373
PTPN9	-2.22511	2.10287	-2.7781	0.00801572	0.272694	-2.48711	1.71052
RAB8B	-2.30774	3.04906	-2.74939	0.00863748	0.272694	-2.5457	3.02912
RANBP9	-2.22634	5.86089	-2.7378	0.00890087	0.272694	-2.59008	5.2555
RAVER2	-2.15373	1.68072	-2.78987	0.00777297	0.272694	-2.46267	0.876459
RBM14	2.19657	3.13601	2.75037	0.00861558	0.272694	-2.55686	2.91774
RBMS2P1	-1.73728	-0.605564	-2.76339	0.00832879	0.272694	-2.51837	-0.648398
RNF34	-1.12063	9.38419	-2.72103	0.00929517	0.272694	-2.80485	9.17376
RPA1	-1.56292	6.72909	-2.80653	0.00744107	0.272694	-2.4752	6.48618
RPH3A	-1.95144	4.61512	-2.72283	0.00925209	0.272694	-2.60729	4.13618
RPS19	0.896511	9.84003	2.80637	0.00744418	0.272694	-2.71678	9.77153
SAFB	2.27264	4.67554	2.8357	0.00689122	0.272694	-2.40937	4.68085
SELENOM	2.69554	1.29717	2.76604	0.0082716	0.272694	-2.51676	2.07053
SLC29A4	1.81041	3.03862	2.7472	0.00868658	0.272694	-2.56062	3.06821
SLC35B1	1.59067	6.6094	2.73903	0.0088725	0.272694	-2.69238	6.74151
SLC35F2	2.54055	2.63214	2.78849	0.00780103	0.272694	-2.47564	2.85602
SNHG8	1.45537	5.46646	2.77157	0.00815324	0.272694	-2.56412	5.41391
SNX16	-2.64053	1.93094	-2.8063	0.00744542	0.272694	-2.4289	1.73334
SPSB1	2.04381	2.38316	2.83779	0.00685333	0.272694	-2.3641	2.15123
SRP68	-1.5637	6.49066	-2.78535	0.00786526	0.272694	-2.51444	6.33488
SSSCA1	2.46008	1.06729	2.77974	0.00798137	0.272694	-2.48473	1.57417
SYNJ2	-1.48917	4.34671	-2.74952	0.00863455	0.272694	-2.55152	4.11244
SYT9	-2.05196	1.63503	-2.81252	0.00732496	0.272694	-2.41626	1.04866
TE_LTR3	2.30851	0.144523	2.80091	0.00755152	0.272694	-2.44043	0.201416
TE_LTR35B	-1.93465	-0.488466	-2.7356	0.00895155	0.272694	-2.57474	-0.230712
TE_MER101B	-2.3224	1.37078	-2.8114	0.0073465	0.272694	-2.41825	1.4576
TE_MER57E3	2.31236	1.86626	2.73266	0.00902	0.272694	-2.5866	2.22498
TE_MLT1H2	-1.65795	5.69275	-2.78179	0.00793888	0.272694	-2.50156	5.44758
TE_MSTD-int	-1.75717	0.952171	-2.72518	0.00919616	0.272694	-2.59472	0.655847
TECR	1.55431	3.64706	2.7235	0.00923613	0.272694	-2.61832	3.39569
TET1	2.73773	0.558375	2.80708	0.00743026	0.272694	-2.4269	0.896162
THRB	-2.1557	3.68815	-2.73453	0.00897649	0.272694	-2.57668	3.36911
TMEM60	-2.31259	2.74298	-2.76694	0.00825216	0.272694	-2.50979	2.13277
TRIM6	-1.95936	3.84901	-2.75173	0.00858518	0.272694	-2.54261	3.49355
TRPM4	2.49088	0.49447	2.71976	0.00932564	0.272694	-2.60567	0.500665
TTLL1	2.28897	2.09397	2.821	0.00716349	0.272694	-2.39869	1.73819
TUBB2A	2.65365	2.20961	2.80772	0.00741774	0.272694	-2.43274	2.77293
UBLCP1	-2.24203	2.83977	-2.74719	0.00868688	0.272694	-2.55002	2.37295
USP13	-2.28721	3.19831	-2.77722	0.00803417	0.272694	-2.48863	2.72868
UTP18	2.40317	2.78533	2.80505	0.00746991	0.272694	-2.43757	2.57633
VCL	-1.99693	2.54635	-2.74914	0.00864299	0.272694	-2.54609	1.95733
WDCP	-2.74651	1.70412	-2.79957	0.00757812	0.272694	-2.44258	1.27187
WDR48	-2.33458	3.03819	-2.80158	0.00753819	0.272694	-2.43859	2.433
WTAP	1.53889	5.20207	2.82277	0.0071301	0.272694	-2.44147	5.14882
XAB2	2.14018	2.1623	2.77818	0.00801404	0.272694	-2.48869	1.97439
YIF1B	2.24989	2.98343	2.78742	0.00782283	0.272694	-2.47469	2.79198
ZCRB1	1.27241	5.64146	2.79396	0.00769014	0.272694	-2.51842	5.71894
ZFP90	-2.15866	0.891739	-2.81079	0.00735833	0.272694	-2.41934	0.673049
ZNF385D	-1.73755	0.140421	-2.72918	0.0091015	0.272694	-2.58704	0.0615739
ZNF419	-2.19001	3.50946	-2.81487	0.00727981	0.272694	-2.41073	3.35076
ZNF623	-2.10543	2.7916	-2.81113	0.00735161	0.272694	-2.41903	2.4041
ZNF644	2.08781	0.868561	2.7495	0.00863493	0.272694	-2.54553	1.18363
ZNF772	-2.09297	1.10006	-2.73606	0.00894105	0.272694	-2.57292	0.658206
AC135983.2	1.99962	-0.0441496	2.71803	0.00936721	0.273454	-2.60902	0.631958
APOE	2.6412	-1.38953	2.71373	0.00947173	0.27468	-2.61794	-0.842668
OACYLP	-2.02278	1.5132	-2.71378	0.00947053	0.27468	-2.61757	1.21908
RAB18	-1.99762	3.09871	-2.71423	0.00945965	0.27468	-2.61732	2.91301
RPS2P46	1.90532	6.80331	2.71484	0.0094448	0.27468	-2.75421	6.8132
CACTIN	2.3492	3.2575	2.71189	0.00951685	0.275179	-2.64444	3.23164
FAM72B	-2.21276	-0.119947	-2.71111	0.0095359	0.275179	-2.62415	0.206089
VBP1	-2.10746	0.843414	-2.7115	0.00952623	0.275179	-2.62253	0.668616
CENPM	2.51823	0.835162	2.70992	0.00956522	0.275572	-2.62625	1.03472
ARHGEF11	-1.82292	0.84851	-2.70842	0.00960227	0.275647	-2.62911	0.324973
C1QBP	2.00335	4.19461	2.70791	0.00961488	0.275647	-2.66346	3.86831
NRAS	-2.11274	3.35738	-2.70876	0.00959386	0.275647	-2.62874	3.12058
ZNF768	2.00684	0.193997	2.70632	0.00965419	0.276324	-2.63254	0.369111
CBLL1	-2.12703	2.97359	-2.7036	0.00972195	0.276963	-2.63812	2.14993
PRAMEF26	2.84589	4.74638	2.70323	0.00973126	0.276963	-2.70389	4.64746
SLC34A2	2.92204	5.68921	2.7029	0.00973955	0.276963	-2.75873	5.97376
SPG21	-2.13178	3.81623	-2.70462	0.00969644	0.276963	-2.63861	3.27268
CTRB2	1.21393	7.83999	2.69995	0.00981354	0.277719	-2.82412	7.76079
PPP1R16A	2.75123	0.650349	2.70018	0.00980783	0.277719	-2.64607	0.719166
TDRD10	-2.01621	-0.665051	-2.70091	0.00978942	0.277719	-2.64776	-0.611446
ZNF749	2.21158	1.18469	2.69845	0.00985156	0.278346	-2.65016	1.29008
AQR	-2.01456	4.04176	-2.69492	0.0099413	0.27963	-2.6586	3.59136
DENND4A	-2.27082	1.72383	-2.69416	0.00996064	0.27963	-2.65704	1.38584
PPIL4	-2.07562	3.44761	-2.69472	0.00994622	0.27963	-2.65739	3.12349
TE_LTR1D	-1.98409	2.24413	-2.69439	0.00995466	0.27963	-2.65647	1.91807
AVPI1	1.68135	5.12931	2.6928	0.0099954	0.279928	-2.73792	5.49829
SLC1A6	2.01071	2.42387	2.6925	0.0100031	0.279928	-2.66463	1.87991
AC099494.2	-1.63375	-0.856365	-2.68792	0.0101213	0.280408	-2.67345	-0.77483
CNTRL	-1.98663	3.30307	-2.68814	0.0101155	0.280408	-2.67004	2.97
GDE1	2.21537	1.54011	2.68751	0.0101319	0.280408	-2.67566	1.86494
PRAMEF5	2.54604	4.62407	2.68891	0.0100957	0.280408	-2.73425	4.78989
RECQL	-2.1912	-0.557786	-2.68973	0.0100744	0.280408	-2.66948	-0.314312
sept-06	-2.08749	0.317432	-2.68753	0.0101314	0.280408	-2.67202	0.0281228
TNNT1	1.6591	3.69833	2.68869	0.0101014	0.280408	-2.68628	3.2418
CGB5	1.94471	-1.4383	2.68313	0.0102463	0.28048	-2.67937	-0.851134
MELK	-1.94241	5.77536	-2.68475	0.0102038	0.28048	-2.70375	5.46379
MRPS34	2.51595	2.26645	2.68535	0.0101881	0.28048	-2.69062	2.71935
OTX1	2.75439	2.6056	2.68398	0.010224	0.28048	-2.70844	3.34681
PRPF31	1.51519	3.44018	2.6855	0.0101842	0.28048	-2.69278	3.2952
SMIM20	2.01908	1.21516	2.68368	0.0102318	0.28048	-2.67939	1.31115
TRIP12	-1.44161	7.67588	-2.68471	0.010205	0.28048	-2.78109	7.45492
BCLAF3	-2.33291	3.20393	-2.67799	0.0103821	0.2807	-2.69045	2.98191
C9orf116	2.14393	-1.35287	2.67952	0.0103414	0.2807	-2.68659	-0.819417
DSCC1	1.77234	3.81592	2.67848	0.0103691	0.2807	-2.72279	3.92673
EML5	-2.0622	3.13471	-2.67949	0.0103421	0.2807	-2.68694	2.81968
GSAP	-2.13732	3.44267	-2.67929	0.0103474	0.2807	-2.6887	3.18154
NECAP1	-2.15766	1.69697	-2.68036	0.0103193	0.2807	-2.6846	1.2851
PGF	2.67961	1.35917	2.679	0.0103553	0.2807	-2.69215	1.52926
SNRPB	1.45395	5.46206	2.68024	0.0103224	0.2807	-2.7621	5.49944
CXorf51A	-2.27115	-0.366735	-2.67568	0.0104434	0.280909	-2.69801	-0.277085
IWS1	-1.42776	7.50339	-2.67486	0.0104655	0.280909	-2.79504	7.25351
NCAPD2P1	-2.15662	3.39111	-2.67437	0.0104786	0.280909	-2.69735	2.62603
RICTOR	-2.64302	2.45209	-2.6741	0.0104857	0.280909	-2.69736	2.15422
TPD52	-2.09646	4.74856	-2.67632	0.0104264	0.280909	-2.70739	4.74363
ZNF18	-2.07688	1.17198	-2.67607	0.0104331	0.280909	-2.69361	0.780603
CNOT1	-2.23154	4.27093	-2.67207	0.0105404	0.281445	-2.70717	3.77928
ELOBP2	2.54051	1.88234	2.67036	0.0105864	0.281445	-2.71926	2.53472
ENSA	-2.03707	3.55502	-2.66478	0.0107382	0.281445	-2.71757	3.06223
IQUB	-2.21405	4.90111	-2.66467	0.0107415	0.281445	-2.72879	4.56321
NCAPH	-2.34492	4.22241	-2.66648	0.0106919	0.281445	-2.71631	3.55052
NHLRC2	-2.00378	3.5496	-2.66767	0.0106593	0.281445	-2.7122	3.18606
NUP107	-2.45586	4.06461	-2.66928	0.0106158	0.281445	-2.70994	3.62072
PLXNA4	-1.83624	3.78466	-2.66713	0.010674	0.281445	-2.71419	3.2782
POLE4	1.78061	3.37479	2.66818	0.0106456	0.281445	-2.73747	3.58996
RAB1A	1.58649	6.93814	2.66966	0.0106055	0.281445	-2.8749	7.27359
SDAD1	-2.19652	2.69646	-2.66691	0.0106802	0.281445	-2.71143	2.14028
TE_LTR32	-1.66741	4.27199	-2.66487	0.0107357	0.281445	-2.7253	4.08716
THY1	1.9357	-1.5304	2.67064	0.010579	0.281445	-2.70473	-1.05984
TMPRSS9	2.32355	-1.43346	2.67011	0.0105931	0.281445	-2.70616	-0.966202
YWHAB	1.62935	8.69546	2.6645	0.010746	0.281445	-3.0087	9.05408
AC092803.2	2.03876	-1.40049	2.66347	0.0107742	0.281764	-2.71817	-0.627527
ZNF565	-2.0199	0.893827	-2.66215	0.0108105	0.282294	-2.72171	0.811881
TRMU	2.08852	1.34319	2.66112	0.0108389	0.282616	-2.72415	0.982297
AC023043.4	-1.89384	1.58152	-2.65713	0.0109498	0.283742	-2.73066	1.34138
AC093673.1	2.63513	-0.355958	2.65522	0.0110032	0.283742	-2.73497	0.278021
AGMO	-2.33938	2.6523	-2.65535	0.0109996	0.283742	-2.73494	2.73944
DEDD	-1.93787	3.73334	-2.65363	0.0110479	0.283742	-2.74127	3.26112
DNM3-IT1	2.22098	-0.211285	2.65321	0.0110597	0.283742	-2.73871	0.416233
ERBB4	-2.2586	4.26164	-2.65336	0.0110554	0.283742	-2.74538	3.89357
IGFBP6	2.3169	3.8294	2.65833	0.0109164	0.283742	-2.77166	3.90426
MRPL34	1.964	3.11538	2.65431	0.0110288	0.283742	-2.76435	3.47217
MVP	1.25359	8.0016	2.6556	0.0109924	0.283742	-2.92847	7.75101
NARS	-2.2229	3.11487	-2.65371	0.0110456	0.283742	-2.73805	2.47502
RPS19BP1	1.99014	2.98034	2.65349	0.0110519	0.283742	-2.75897	2.99199
RPLP2	1.06613	9.14138	2.65083	0.0111269	0.285049	-3.03083	9.18043
PQLC2	2.25173	1.90587	2.64932	0.0111697	0.285394	-2.75039	1.46118
PRR20C	2.32045	2.39693	2.64921	0.0111728	0.285394	-2.7599	2.51773
ANKRD10	1.54647	6.07722	2.63764	0.0115061	0.286014	-2.88897	6.14374
ARMH4	-2.23338	2.63507	-2.64623	0.0112577	0.286014	-2.75277	2.29312
BTBD11	-2.02842	0.835852	-2.6451	0.01129	0.286014	-2.75585	0.640823
BTNL3	2.27751	-0.00491126	2.63944	0.0114534	0.286014	-2.76664	0.880006
CCDC102B	-1.7406	-0.777138	-2.6404	0.0114256	0.286014	-2.76813	-0.500638
IK	-2.17542	4.35037	-2.6376	0.0115071	0.286014	-2.7751	3.55723
LMNA	2.33012	2.44794	2.63707	0.0115226	0.286014	-2.78376	2.29742
MIS18BP1	2.06217	2.54899	2.63747	0.0115109	0.286014	-2.78476	2.57189
MOSPD2	-2.10101	2.59931	-2.64148	0.0113945	0.286014	-2.76183	1.96281
NSMCE1	-1.91515	1.32889	-2.64166	0.0113892	0.286014	-2.76152	0.96714
OGT	-2.30527	3.65703	-2.64017	0.0114322	0.286014	-2.76609	2.85777
PATL2	-1.84024	6.04948	-2.64185	0.0113836	0.286014	-2.80235	5.61512
PHF6	-2.14484	3.07678	-2.63828	0.0114873	0.286014	-2.76872	2.5204
POLD3	-2.11075	3.08382	-2.63861	0.0114777	0.286014	-2.76814	2.40393
POPDC3	-2.14433	-0.585801	-2.63913	0.0114627	0.286014	-2.77129	-0.211775
RAB30	-2.08664	1.85891	-2.64706	0.011234	0.286014	-2.75068	1.46445
RNF13	-2.54594	1.58634	-2.64101	0.011408	0.286014	-2.76341	1.32096
RPL10A	0.90046	8.6511	2.64258	0.0113626	0.286014	-3.00572	8.68988
RPLP1	0.914424	9.64207	2.63812	0.011492	0.286014	-3.09875	9.75657
TMPPE	-1.81623	-0.47288	-2.64112	0.0114048	0.286014	-2.76507	-0.105022
DDX11-AS1	-1.80766	-1.30313	-2.635	0.0115833	0.286239	-2.78191	-0.675632
EPHA1	2.27858	0.964322	2.63339	0.0116307	0.286239	-2.78257	1.47432
FGD1	-1.70979	-1.28255	-2.63363	0.0116235	0.286239	-2.78464	-0.903939
LINC02330	-1.74308	0.169735	-2.63372	0.0116209	0.286239	-2.779	0.0613996
PKHD1	-2.22761	2.4849	-2.63541	0.0115711	0.286239	-2.77378	1.87707
TARDBP	-1.64011	4.90282	-2.63586	0.0115579	0.286239	-2.79388	4.71706
ZBTB41	-2.35214	0.653205	-2.63288	0.0116456	0.286239	-2.78144	0.363886
AFF2	-2.14283	-0.571688	-2.63115	0.011697	0.286986	-2.78899	-0.528336
DUT	2.59026	3.59682	2.62894	0.0117626	0.286986	-2.83835	4.09593
HSF1	1.81338	2.64637	2.62855	0.011774	0.286986	-2.79834	2.24887
RALB	-1.9249	3.27367	-2.62892	0.0117631	0.286986	-2.78934	3.04544
TMED9	-1.90571	1.47329	-2.62878	0.0117674	0.286986	-2.78665	1.47106
ZBTB2	-2.05855	2.92636	-2.62881	0.0117662	0.286986	-2.78757	2.39865
NMNAT3	-2.00952	0.605727	-2.62748	0.0118059	0.287312	-2.78995	0.930804
SS18L1	2.86709	1.6846	2.62701	0.0118201	0.287312	-2.80333	1.98154
THBS2	-2.02207	2.83635	-2.62597	0.0118513	0.287673	-2.79438	2.74257
VIM	1.97827	0.357258	2.6245	0.0118954	0.288345	-2.79713	1.12866
CRY1	-1.59105	4.59254	-2.62308	0.0119383	0.288897	-2.81652	4.43677
MTUS1	-2.12907	4.58691	-2.62265	0.0119511	0.288897	-2.81173	4.30104
CPQ	-2.03838	1.54482	-2.62084	0.0120059	0.289161	-2.80243	1.26545
FAM90A3P	2.24742	0.870038	2.62012	0.0120278	0.289161	-2.80795	1.42843
KPTN	3.2854	1.70876	2.62038	0.01202	0.289161	-2.82161	2.13104
PSMD10	-2.21542	2.98783	-2.62058	0.0120141	0.289161	-2.80339	2.21755
AGO1	-2.25124	1.3487	-2.61666	0.0121336	0.290135	-2.81209	1.00222
AQP11	2.83002	-0.182028	2.61668	0.012133	0.290135	-2.81327	0.781483
DOCK5	-1.99556	0.438271	-2.61604	0.0121526	0.290135	-2.81361	0.455852
NOSTRIN	-1.72258	-0.273157	-2.61701	0.0121227	0.290135	-2.81227	-0.0148829
RGS14	1.64386	3.06981	2.61578	0.0121605	0.290135	-2.82624	2.66905
UGP2	-1.68177	5.77739	-2.61556	0.0121674	0.290135	-2.85566	5.62418
PDCD2L	2.01002	0.988834	2.61273	0.0122546	0.290247	-2.82071	1.18619
PLEKHM3	-1.91844	1.7233	-2.6141	0.0122122	0.290247	-2.81601	0.938141
SMAP2	2.06351	2.36019	2.6132	0.01224	0.290247	-2.83308	2.43993
UGGT1	1.72288	2.68255	2.61344	0.0122325	0.290247	-2.82955	2.42238
ZNF189	-2.43497	1.99552	-2.61344	0.0122325	0.290247	-2.81741	1.67774
AC120193.1	-2.01981	0.348773	-2.60859	0.0123832	0.2913	-2.82815	0.48956
IL17B	1.98451	7.12062	2.60809	0.0123988	0.2913	-3.01311	7.19787
KIF19	2.69111	0.886047	2.60901	0.0123702	0.2913	-2.83196	1.27323
NPIPB15	-1.78368	-0.246988	-2.60891	0.0123733	0.2913	-2.82942	-0.23663
PDPK2P	1.81731	6.8327	2.60757	0.0124151	0.2913	-3.00249	7.03712
TE_LTR42	-1.6456	0.530159	-2.60782	0.0124072	0.2913	-2.82886	0.50957
ZNF267	-2.23131	2.59803	-2.6097	0.0123486	0.2913	-2.8245	2.0305
AC006974.1	-2.07906	0.757733	-2.60331	0.0125491	0.291529	-2.83938	0.33216
AC092168.2	2.02984	-1.22994	2.59924	0.0126784	0.291529	-2.84465	-0.607674
AL442067.1	2.25487	-0.789162	2.59992	0.0126567	0.291529	-2.843	-0.163762
AP006587.6	2.0253	0.955508	2.60526	0.0124877	0.291529	-2.83644	1.28396
CCDC141	-2.01391	1.04331	-2.59721	0.0127432	0.291529	-2.84986	0.713218
HMGCLL1	-2.0979	-0.791139	-2.60474	0.012504	0.291529	-2.84189	-0.612337
HMGCR	-2.21025	3.39939	-2.59951	0.0126698	0.291529	-2.84677	2.95219
ITM2B	1.57085	3.83664	2.60094	0.012624	0.291529	-2.89136	4.09515
KCNV2	2.18253	-0.435036	2.5968	0.0127564	0.291529	-2.84897	-0.168894
NRG4	-2.00968	1.82623	-2.59976	0.0126618	0.291529	-2.84363	1.65904
POLB	-1.35237	6.0852	-2.60639	0.012452	0.291529	-2.88946	5.94206
PTGDR2	-1.86116	-0.995333	-2.60088	0.012626	0.291529	-2.84998	-0.764486
RBM39	1.7683	5.55464	2.60363	0.0125388	0.291529	-2.92858	5.35392
RIBC2	2.14813	0.295027	2.59744	0.0127358	0.291529	-2.84777	0.14907
RP2	2.35883	-0.169249	2.59679	0.0127567	0.291529	-2.84915	-0.267234
SLC25A5	1.15213	7.71748	2.60304	0.0125574	0.291529	-3.04202	7.83161
STOML2	1.24677	6.99195	2.59731	0.0127399	0.291529	-3.00264	6.84502
TOM1L2	-1.81668	1.79131	-2.60045	0.0126399	0.291529	-2.8421	1.23524
UBXN2A	2.63532	0.708843	2.59846	0.012703	0.291529	-2.85234	1.38547
ZNF738	-1.91597	3.09467	-2.60249	0.012575	0.291529	-2.84154	3.10771
NDUFV1	2.03133	3.37011	2.59575	0.0127902	0.291916	-2.87657	3.08048
ENOPH1	1.75784	4.31311	2.59486	0.0128188	0.291999	-2.91852	4.59158
RRP12	1.51805	3.78255	2.5946	0.0128271	0.291999	-2.89032	3.62847
EPB41L5	-1.28756	6.0858	-2.59361	0.012859	0.292347	-2.91653	5.88995
ADAT3	2.54282	-1.11	2.59002	0.0129757	0.293054	-2.86314	-0.505204
EIF2AK2	-2.16848	2.15035	-2.59198	0.0129118	0.293054	-2.85906	1.96499
EIF3B	1.79283	4.11422	2.58957	0.0129901	0.293054	-2.90538	3.89619
SNRNP70	2.06486	3.78115	2.58975	0.0129845	0.293054	-2.90875	3.78842
ZFP14	-2.0819	0.132655	-2.59005	0.0129746	0.293054	-2.86694	-0.00102283
ZNF502	-2.18382	2.89148	-2.59084	0.0129489	0.293054	-2.8614	2.11594
DAPP1	-1.9262	0.472098	-2.58706	0.0130723	0.293248	-2.8717	0.13937
EMSY	-2.01586	2.618	-2.58694	0.0130762	0.293248	-2.86875	1.91965
SRSF11	1.46245	7.2611	2.58668	0.013085	0.293248	-3.06578	7.51503
VTCN1	-2.13183	2.64766	-2.58789	0.0130451	0.293248	-2.86701	1.98392
ZNF341	2.01454	0.315372	2.58819	0.0130355	0.293248	-2.86656	0.562108
ZNF512	-2.22237	1.6996	-2.58625	0.0130989	0.293248	-2.87051	1.38986
ABHD13	2.56398	0.432339	2.5838	0.0131796	0.293399	-2.87748	0.812101
AL590867.2	1.60767	1.95951	2.5814	0.0132593	0.293399	-2.88316	1.53715
ARLNC1	-2.42708	2.04222	-2.56993	0.0136457	0.293399	-2.9024	1.74918
ATP1A1	-1.68828	5.96657	-2.57308	0.0135386	0.293399	-2.94771	5.72232
COL12A1	-2.02591	3.05223	-2.58119	0.0132663	0.293399	-2.88385	3.12583
CSTF1	-1.6307	5.67024	-2.58525	0.0131318	0.293399	-2.91456	5.368
DHX38	1.49184	5.38218	2.56925	0.0136688	0.293399	-2.97741	4.87009
DISP1	-2.05422	1.448	-2.57231	0.0135645	0.293399	-2.89802	0.903933
EIF5	1.65678	7.671	2.57099	0.0136095	0.293399	-3.1312	7.77649
GCNT3	-1.966	5.81088	-2.58065	0.0132842	0.293399	-2.91825	5.16335
HDAC5	2.18188	1.70464	2.57876	0.0133474	0.293399	-2.8934	1.74223
HSP90AB1	-1.27839	8.4943	-2.56717	0.01374	0.293399	-3.07097	8.09593
INPP5K	1.70759	3.56003	2.56721	0.0137388	0.293399	-2.94489	3.49107
LRRC37B	-1.9577	0.799629	-2.57418	0.0135012	0.293399	-2.89603	0.37132
NF1	-1.72667	5.20447	-2.57526	0.0134649	0.293399	-2.92016	4.8301
NMB	2.38605	-1.10577	2.56863	0.0136901	0.293399	-2.90418	-0.341663
PAIP2B	-2.13338	2.74849	-2.57968	0.0133165	0.293399	-2.8835	2.22611
PLEKHA8P1	-1.94844	0.987962	-2.57626	0.0134313	0.293399	-2.89155	0.440807
PSEN1	-1.99465	3.1008	-2.57415	0.0135023	0.293399	-2.89516	2.51994
PSMG1	1.33378	7.58053	2.57177	0.0135828	0.293399	-3.11041	7.72998
PTPDC1	-2.02922	-0.837463	-2.56806	0.0137096	0.293399	-2.9131	-0.378323
RBM4B	-1.74048	4.16643	-2.5742	0.0135007	0.293399	-2.9062	3.77519
RNF38	-1.30426	7.74215	-2.57754	0.0133883	0.293399	-3.02104	7.57468
SFMBT1	-1.75106	2.8134	-2.57438	0.0134945	0.293399	-2.89401	2.38959
SKA3	2.04976	3.38651	2.57758	0.0133869	0.293399	-2.91087	2.86225
SLC35A3	-2.10441	0.559066	-2.56727	0.0137367	0.293399	-2.90794	1.09888
SORT1	-2.06079	3.61822	-2.57617	0.0134342	0.293399	-2.89324	3.0536
SOX9-AS1	-1.88607	2.18686	-2.57534	0.0134622	0.293399	-2.89118	1.9278
SPICE1	-1.8798	-0.699918	-2.5701	0.0136398	0.293399	-2.90764	-0.354786
SYNJ2BP	-2.23494	1.43097	-2.56842	0.0136972	0.293399	-2.90485	1.47815
TE_L1MEb	-1.77025	3.34691	-2.58479	0.0131469	0.293399	-2.87634	2.94116
TE_MER4B-int	-1.6387	2.10249	-2.57594	0.013442	0.293399	-2.88979	1.82269
TMEM163	-1.73387	4.66203	-2.57741	0.0133925	0.293399	-2.90715	4.41848
TXNRD1	-2.19788	2.56204	-2.57141	0.0135953	0.293399	-2.89912	1.98202
UBA3	-2.08946	1.88247	-2.57106	0.0136072	0.293399	-2.89986	1.28077
WDR12	-2.27062	3.39058	-2.57313	0.0135369	0.293399	-2.89712	2.5229
ZNF876P	-1.69332	1.10262	-2.58416	0.013168	0.293399	-2.87423	0.820145
ZPLD1	-2.22213	0.792943	-2.57334	0.0135296	0.293399	-2.89869	0.321336
PKP4-AS1	-2.01622	2.28704	-2.56557	0.0137953	0.294221	-2.91009	1.71259
SATB2	1.8574	3.9488	2.56488	0.013819	0.29437	-2.96657	4.18294
AC026458.2	-1.67374	-0.851051	-2.56306	0.013882	0.294923	-2.91981	-0.283654
AKIP1	1.44615	5.49342	2.56357	0.0138642	0.294923	-3.00967	5.53894
SPATA22	-2.03823	0.366191	-2.56267	0.0138953	0.294923	-2.9198	0.272499
GNA11	1.76938	6.72917	2.56179	0.0139261	0.295221	-3.08629	6.82664
CALHM4	-2.52256	0.641715	-2.56089	0.0139573	0.295525	-2.92361	0.471499
AC079760.2	-1.86921	1.30582	-2.54377	0.0145653	0.295565	-2.95306	0.780102
AC084816.1	-1.7334	0.0587646	-2.54658	0.014464	0.295565	-2.95109	-0.156355
AKAP6	-2.06274	1.81734	-2.55155	0.014286	0.295565	-2.93789	1.2505
ATP6V1D	-1.99522	4.03519	-2.55194	0.0142724	0.295565	-2.94566	3.56329
BCL11A	2.31265	1.00535	2.5456	0.0144994	0.295565	-2.95686	1.65888
CNTNAP2	-1.85128	2.65479	-2.54706	0.0144466	0.295565	-2.94676	2.36027
CTNNA2	-1.73387	1.61731	-2.55192	0.0142729	0.295565	-2.93631	1.04368
CXCL14	2.72356	2.47089	2.55162	0.0142835	0.295565	-2.97214	3.08689
DLC1	2.32077	2.00657	2.54505	0.0145191	0.295565	-2.96376	2.08078
DLGAP2	2.03444	1.58427	2.54402	0.0145565	0.295565	-2.96044	1.7661
DYNC1I2P1	-1.58332	0.839891	-2.55106	0.0143034	0.295565	-2.93958	0.366865
EN1	2.78915	1.32044	2.54724	0.0144403	0.295565	-2.95805	1.69109
FAM90A12P	2.06468	5.08191	2.549	0.0143773	0.295565	-3.03682	5.29414
GATA2	2.43569	1.37811	2.55761	0.0140721	0.295565	-2.93272	1.51178
GATA3	2.61888	3.14766	2.54842	0.014398	0.295565	-2.98485	3.41686
GBP2	-2.07187	-0.957064	-2.5439	0.0145608	0.295565	-2.96245	-0.601049
HEXIM1	1.80357	4.77725	2.55381	0.0142059	0.295565	-3.02776	5.30689
ID2	2.53451	4.15205	2.5458	0.014492	0.295565	-3.02617	4.61864
IKBIP	2.31482	2.29469	2.54991	0.0143447	0.295565	-2.96378	2.66677
IP6K2	-2.16603	2.53922	-2.55616	0.0141229	0.295565	-2.92851	2.09277
JAM3	-1.50873	4.74871	-2.55888	0.0140275	0.295565	-2.94839	4.57987
KLHL35	2.31973	2.27356	2.55127	0.0142963	0.295565	-2.95562	2.2395
MED23	-2.15687	3.68004	-2.54338	0.0145798	0.295565	-2.9574	3.07735
N4BP2L2	-2.27486	2.86501	-2.54601	0.0144844	0.295565	-2.94855	2.24375
NDUFS3	2.0796	5.23184	2.55033	0.0143295	0.295565	-3.04117	5.2669
NEGR1	-1.54287	-1.63544	-2.54439	0.0145431	0.295565	-2.96265	-0.977963
OR2T4	-1.92701	0.243576	-2.55164	0.014283	0.295565	-2.94165	0.223342
PDE1C	-1.79722	0.215351	-2.55236	0.0142575	0.295565	-2.93862	0.259714
PDPK1	1.69072	7.70476	2.54333	0.0145815	0.295565	-3.18662	7.79249
PIGA	-2.31777	3.12176	-2.5499	0.014345	0.295565	-2.94228	2.71294
PRAME	2.41676	0.951945	2.55952	0.014005	0.295565	-2.92832	1.38289
PROSER1	-1.68448	7.72912	-2.54561	0.0144988	0.295565	-3.0756	7.46156
RRM2	1.2051	7.32487	2.55358	0.014214	0.295565	-3.13246	7.54646
SCYL1	1.61303	5.21557	2.55986	0.0139933	0.295565	-3.00331	4.95942
SLC25A3	1.83891	8.30205	2.55217	0.0142639	0.295565	-3.22688	8.4771
THSD7A	-2.02033	3.92365	-2.55017	0.0143355	0.295565	-2.94727	3.37065
ZSCAN16	-2.12223	1.0501	-2.55761	0.0140721	0.295565	-2.92757	0.694143
ZNF610	-2.20438	2.09898	-2.54101	0.0146656	0.296927	-2.95813	1.39166
SRSF10	1.47921	4.50274	2.53982	0.0147092	0.29738	-3.03291	4.73796
WDR46	1.49451	3.01545	2.53947	0.0147218	0.29738	-2.97777	2.52588
AKAP8	1.7144	4.95661	2.53815	0.0147703	0.297676	-3.0488	4.97641
CNTD2	1.94827	5.01014	2.53818	0.0147692	0.297676	-3.0572	5.11946
RAB11A	0.997688	6.57193	2.53671	0.0148233	0.29806	-3.11973	6.78174
ZDHHC6	-1.92093	1.34435	-2.53693	0.0148153	0.29806	-2.96684	0.757722
MDM4	-1.83575	3.62204	-2.53606	0.0148472	0.2982	-2.97417	3.42865
AC090772.3	-1.62835	-0.823174	-2.53476	0.0148951	0.29848	-2.97744	-0.614597
HSPB1	1.784	7.58318	2.535	0.0148863	0.29848	-3.19152	7.59356
HCN2	1.88462	0.84531	2.53376	0.0149322	0.298882	-2.97125	0.498052
KLHL17	2.29802	-0.50064	2.53328	0.0149498	0.298894	-2.97203	-0.108237
AC026355.1	-2.04857	0.720775	-2.5328	0.0149676	0.29891	-2.97467	0.904243
AVEN	-1.99305	1.62373	-2.53027	0.0150619	0.298973	-2.97817	1.23608
CABYR	-2.02366	4.06322	-2.53019	0.0150651	0.298973	-2.98882	3.62723
CYTH3	2.05453	4.15513	2.52998	0.0150728	0.298973	-3.03984	4.16547
HOTAIR	1.86319	-1.25299	2.53147	0.0150174	0.298973	-2.97637	-0.732561
MIXL1	1.1624	6.5232	2.53143	0.0150186	0.298973	-3.12649	6.69158
ZHX2	-2.0713	0.731289	-2.53004	0.0150706	0.298973	-2.98209	0.501441
SNAI2	2.17763	-1.31444	2.52889	0.0151134	0.299439	-2.98258	-0.93633
C9orf78	1.43063	5.67253	2.52817	0.0151404	0.299444	-3.08787	5.50045
CYB5B	-1.99005	2.46289	-2.52798	0.0151477	0.299444	-2.98264	1.9141
ARV1	-2.03132	2.34104	-2.52641	0.0152068	0.299638	-2.98605	2.24794
DAGLB	1.63511	3.16806	2.52591	0.0152257	0.299638	-3.01411	2.94681
NECAP2	-1.68027	4.44645	-2.52657	0.0152006	0.299638	-3.00427	4.17417
PRDX1P1	-1.71567	-0.918907	-2.52631	0.0152104	0.299638	-2.99759	-0.879055
COPS8	-1.66022	5.42673	-2.52499	0.0152602	0.299981	-3.03338	5.31936
ACTR2	-1.62063	4.81782	-2.51738	0.0155502	0.30015	-3.03345	4.74014
AL390879.1	-1.67318	-0.771338	-2.51663	0.0155792	0.30015	-3.01409	-0.668068
AP006222.1	-1.5363	3.51299	-2.52067	0.0154241	0.30015	-3.00589	3.46073
BLZF1	-2.11008	0.80587	-2.51646	0.0155859	0.30015	-3.00809	0.465916
CRYZ	-2.07793	4.31616	-2.5127	0.0157311	0.30015	-3.02656	3.90305
CTU2	1.59756	4.93024	2.51273	0.0157301	0.30015	-3.09497	4.97194
DCDC2C	1.69525	1.33135	2.51756	0.0155433	0.30015	-3.0014	0.45507
ENG	1.4432	7.38208	2.52183	0.01538	0.30015	-3.19387	7.34889
ERCC3	-2.10569	3.18581	-2.51078	0.0158058	0.30015	-3.0188	2.74227
ESX1	2.36768	-1.4974	2.52157	0.0153899	0.30015	-2.99542	-0.536103
FUBP3	1.28825	4.38786	2.51095	0.0157995	0.30015	-3.0732	4.26545
GOT1	-1.75975	3.60946	-2.52322	0.0153273	0.30015	-2.99682	2.88033
MAP2K1	-1.16853	6.76209	-2.52235	0.0153604	0.30015	-3.09941	6.69916
MXD4	1.92819	3.69624	2.51351	0.0156997	0.30015	-3.05128	3.518
NIN	-1.83376	2.96127	-2.51733	0.0155523	0.30015	-3.00477	2.56296
NQO1	2.29224	0.178745	2.52419	0.0152907	0.30015	-2.99041	0.451692
NUMB	-1.66015	5.8331	-2.52011	0.0154459	0.30015	-3.05068	5.53639
OR5E1P	-1.73773	-1.3	-2.5101	0.0158324	0.30015	-3.02896	-0.87496
OSTC	-1.81151	2.37862	-2.514	0.0156807	0.30015	-3.00967	2.21218
OTOGL	-2.12386	1.35475	-2.51379	0.0156889	0.30015	-3.01096	1.12538
PRDM15	-2.03625	2.31663	-2.51127	0.0157868	0.30015	-3.01445	1.71499
PUS10	-1.77876	-0.901246	-2.51024	0.0158269	0.30015	-3.02537	-0.511129
RCC2P7	-1.97122	-1.27624	-2.51065	0.015811	0.30015	-3.02751	-0.609386
RSRP1	2.02067	5.62628	2.52081	0.015419	0.30015	-3.14271	6.13006
SLC31A1	-1.87905	1.67821	-2.52198	0.0153743	0.30015	-2.99385	1.7478
TE_L1MCb	-1.90299	5.27413	-2.51194	0.0157609	0.30015	-3.05221	5.18414
TE_MSTA1	-1.66293	0.285465	-2.51283	0.0157261	0.30015	-3.01453	0.198144
TENT2	-2.18269	3.05946	-2.51638	0.0155889	0.30015	-3.00715	2.73562
TNFAIP8L1	2.58657	-0.581091	2.51912	0.0154837	0.30015	-3.00052	0.0188035
TP53INP1	-1.83974	2.8032	-2.52082	0.0154186	0.30015	-2.99741	2.40796
TRIM53CP	2.6571	6.32861	2.51797	0.0155275	0.30015	-3.1719	6.43217
VCPKMT	2.65446	1.64179	2.51345	0.0157023	0.30015	-3.02861	2.16284
ZBTB14	-1.98016	1.25453	-2.51374	0.0156909	0.30015	-3.0104	1.23713
APOPT1	1.90193	2.20773	2.50579	0.0160019	0.300282	-3.03716	1.97529
ATMIN	-1.83266	4.81675	-2.50414	0.0160668	0.300282	-3.05288	4.29772
BX119904.2	-1.87983	-1.09966	-2.50493	0.0160356	0.300282	-3.03877	-0.732963
C9orf3	1.64331	3.54298	2.50601	0.015993	0.300282	-3.06093	3.43461
CPLX4	-2.14675	0.61013	-2.50347	0.0160936	0.300282	-3.03259	0.592332
ELOA3C	2.89355	1.20861	2.50872	0.0158865	0.300282	-3.04009	2.17784
FDXR	2.29926	1.20788	2.50637	0.0159787	0.300282	-3.03061	1.36666
FNDC3B	-1.82317	5.0997	-2.50699	0.0159544	0.300282	-3.05624	4.76149
MED1	-2.09543	1.60496	-2.50694	0.0159562	0.300282	-3.02319	1.33664
PANK2	1.81011	1.85698	2.50402	0.0160717	0.300282	-3.03911	1.90424
SAT1	-1.84139	0.415428	-2.50383	0.0160792	0.300282	-3.03239	0.20522
TRIM49D2	2.32199	5.92738	2.50598	0.0159942	0.300282	-3.18387	6.42399
UBE2E2	1.55248	3.41697	2.50797	0.0159158	0.300282	-3.06305	3.60325
WHAMMP3	1.88662	-1.29451	2.50341	0.0160957	0.300282	-3.03015	-0.743291
XIRP2	-2.05225	-0.870526	-2.50527	0.0160221	0.300282	-3.03766	-0.607724
RNH1	1.91573	4.36225	2.50091	0.0161953	0.30182	-3.09345	4.15766
PTMA	1.41698	7.69453	2.50024	0.0162222	0.302001	-3.26577	7.74899
AC093525.8	2.37934	-1.18944	2.49679	0.0163604	0.302015	-3.04358	-0.821672
AREG	-2.41464	-0.60298	-2.49938	0.0162564	0.302015	-3.04881	-0.258156
DIDO1	1.72425	4.14115	2.49768	0.0163246	0.302015	-3.09038	3.70385
FAM90A6P	2.16391	1.02162	2.49847	0.0162928	0.302015	-3.04534	1.49147
GANC	-2.02867	2.10787	-2.49899	0.016272	0.302015	-3.03773	1.62861
ID3	2.26271	2.67571	2.49749	0.0163324	0.302015	-3.07495	3.05651
SCPEP1	2.18898	-0.759212	2.49884	0.016278	0.302015	-3.03784	-0.489492
TULP4	1.62387	2.85757	2.49705	0.01635	0.302015	-3.07457	3.19861
SEC23IP	-2.05241	3.27707	-2.49574	0.0164028	0.302479	-3.04831	3.09553
ATF7IP2	-1.94896	1.67803	-2.49341	0.0164971	0.302947	-3.04815	1.44598
NDUFA3	1.68721	0.954669	2.49389	0.0164777	0.302947	-3.04801	0.770219
NRN1	2.00846	0.738744	2.49354	0.0164917	0.302947	-3.05142	1.04872
PID1	1.48864	3.27796	2.49412	0.0164684	0.302947	-3.07688	2.98096
C19orf70	2.20406	1.93281	2.48619	0.0167923	0.303041	-3.07755	2.00243
CALM2	-1.6311	6.04521	-2.48804	0.0167161	0.303041	-3.12592	5.8324
CYTIP	-1.98252	-0.338134	-2.48546	0.0168225	0.303041	-3.07216	-0.312204
EPS8	-2.05003	1.73849	-2.48649	0.0167798	0.303041	-3.06196	1.25393
GHITM	-1.82584	3.97538	-2.48614	0.0167942	0.303041	-3.07297	3.58614
IRAK1BP1	-1.79452	0.10521	-2.48449	0.0168626	0.303041	-3.06946	0.201128
IRF6	-2.01328	3.93257	-2.49023	0.0166266	0.303041	-3.06539	3.60615
MDH2	1.05256	5.85228	2.48759	0.0167346	0.303041	-3.17273	5.79642
NCAPD3	-1.68626	4.04719	-2.4899	0.0166398	0.303041	-3.06941	3.63925
PRAMEF11	2.56795	5.51669	2.48523	0.0168319	0.303041	-3.19854	5.63097
RAB27A	-1.59883	3.10819	-2.48444	0.0168644	0.303041	-3.0683	2.6136
RPLP0	0.714037	11.1814	2.49187	0.0165597	0.303041	-3.55455	11.3059
RPS20	0.870468	9.37094	2.48985	0.0166421	0.303041	-3.40527	9.57706
RPS4XP2	-1.68791	-1.34002	-2.48992	0.0166391	0.303041	-3.06586	-0.658959
RTL8B	2.3782	0.648004	2.49245	0.0165359	0.303041	-3.05864	1.51621
SIRT5	1.74736	2.45238	2.49179	0.0165629	0.303041	-3.06704	2.20581
SLC25A4	2.23309	0.421173	2.48567	0.0168139	0.303041	-3.0656	0.80829
SMARCAL1	-2.04045	0.43484	-2.48719	0.016751	0.303041	-3.06471	0.284772
TAOK3	1.15462	7.13417	2.48909	0.0166731	0.303041	-3.24099	7.08888
TIPRL	1.68289	2.73809	2.4883	0.0167057	0.303041	-3.08434	2.85596
TRABD	2.16625	2.41434	2.48777	0.0167273	0.303041	-3.07898	2.4177
BICC1	-2.10802	3.35233	-2.4835	0.0169033	0.303187	-3.07218	3.03879
CRAT	-1.85736	1.26714	-2.4822	0.0169577	0.303187	-3.07021	1.05905
IARS2	-2.1278	4.01537	-2.48264	0.016939	0.303187	-3.07832	3.44402
MAFG	1.60656	4.61387	2.48175	0.016976	0.303187	-3.1408	4.39822
SCO2	1.87838	2.43524	2.48179	0.0169746	0.303187	-3.08824	2.35087
SLC3A1	1.33868	3.59335	2.48303	0.016923	0.303187	-3.11475	3.99098
ABHD11	2.18853	1.07209	2.47974	0.01706	0.303658	-3.08134	1.31931
ADD3	-1.46431	6.22747	-2.47864	0.017106	0.303658	-3.15647	6.12517
DCDC2	-1.47171	5.9296	-2.47905	0.0170891	0.303658	-3.14585	5.81208
PRCC	-1.86684	3.14443	-2.4791	0.0170868	0.303658	-3.07805	2.45184
RASGRF2	-1.87936	2.27328	-2.47916	0.0170842	0.303658	-3.07564	1.94446
STK4	-1.73022	3.19221	-2.4792	0.0170826	0.303658	-3.07864	2.67193
CNTN4	-1.97026	1.78386	-2.47809	0.017129	0.30376	-3.07751	1.47616
AJUBA	2.67707	1.00372	2.47701	0.0171747	0.304263	-3.0924	1.54426
PEAK1	-1.72572	3.81536	-2.47554	0.0172365	0.30505	-3.09378	3.37579
AC007922.3	-1.85007	1.36501	-2.47376	0.0173116	0.305575	-3.08517	1.49958
ARHGAP27	2.26437	-0.878922	2.47269	0.0173572	0.305575	-3.08699	-0.223728
EIF4A3	2.18245	7.62587	2.47401	0.0173013	0.305575	-3.36554	8.12554
NAPG	-1.94835	1.68717	-2.47274	0.0173552	0.305575	-3.08748	1.28088
TAB3	-1.95164	2.08524	-2.47238	0.0173705	0.305575	-3.088	1.64794
TRIM53AP	2.74501	6.61141	2.47252	0.0173643	0.305575	-3.29054	6.79365
GDAP1	-1.32766	6.7133	-2.47048	0.0174513	0.306689	-3.19574	6.59907
KIF3C	-1.91229	3.47547	-2.47007	0.0174687	0.306689	-3.09741	2.85839
HIST1H3G	1.6065	4.0337	2.46893	0.0175177	0.307242	-3.15216	4.20517
ADO	-2.01048	2.24712	-2.46728	0.0175882	0.308171	-3.09793	1.94985
CAMK2G	1.2388	7.58944	2.46573	0.0176552	0.30831	-3.31935	7.53925
MIER3	-2.2164	1.28332	-2.46559	0.0176614	0.30831	-3.1022	1.28282
MPG	1.90411	6.52979	2.46626	0.0176322	0.30831	-3.27879	6.51877
POLR3E	1.51832	5.34433	2.46547	0.0176663	0.30831	-3.20313	5.15809
AL162718.1	-1.7232	1.11114	-2.45397	0.018169	0.308495	-3.12283	0.925088
APRT	2.38883	-0.22258	2.45472	0.0181359	0.308495	-3.12146	0.172981
ARHGAP11A	1.36707	2.41939	2.45712	0.01803	0.308495	-3.13426	2.36907
ATP1B3	1.55272	5.8564	2.45569	0.0180932	0.308495	-3.26274	6.13129
B9D1	1.51209	2.21452	2.45896	0.0179493	0.308495	-3.12194	1.75764
COA1	-1.57543	4.88339	-2.45208	0.018253	0.308495	-3.16475	4.83211
COX5B	1.59675	6.10695	2.45663	0.0180517	0.308495	-3.28076	6.43623
DLX1	2.24605	-0.356159	2.4581	0.0179873	0.308495	-3.11414	-0.221819
DNAJC3	1.43567	5.43195	2.45152	0.0182781	0.308495	-3.25054	5.59131
FAM19A2	-2.21069	1.78497	-2.45149	0.0182791	0.308495	-3.12876	1.23556
FBXL19	2.07167	0.591399	2.45263	0.0182287	0.308495	-3.12909	1.03545
GEMIN7	1.82896	1.28886	2.46174	0.017828	0.308495	-3.11372	1.31994
GRK3	-1.78659	2.07757	-2.45684	0.0180426	0.308495	-3.11709	1.78809
ID1	2.91773	3.45327	2.46094	0.0178627	0.308495	-3.17737	3.89829
JADE1	-1.83274	2.11702	-2.45883	0.0179552	0.308495	-3.1132	1.44794
LPP	-1.95994	1.6156	-2.46269	0.0177868	0.308495	-3.10649	1.58129
MIDN	1.89807	1.4175	2.45872	0.0179601	0.308495	-3.12252	1.52441
MYH10	1.24866	4.36808	2.46179	0.0178259	0.308495	-3.16675	4.16661
NAF1	2.4061	4.07344	2.45548	0.0181025	0.308495	-3.21298	4.6611
PAPSS1	-1.92406	4.52519	-2.45041	0.0183273	0.308495	-3.14863	3.90157
PATL1	-2.03557	2.96833	-2.45102	0.0183	0.308495	-3.13026	2.37748
PDE7A	-1.9219	3.2235	-2.46113	0.0178544	0.308495	-3.11339	2.66759
PMAIP1	2.50209	3.25228	2.45004	0.018344	0.308495	-3.1843	3.50199
RNF216	1.42243	3.98211	2.45711	0.0180306	0.308495	-3.16126	3.62349
RTF1	1.55279	6.39462	2.45554	0.0180999	0.308495	-3.29312	6.60753
SEC22C	-2.2609	3.06519	-2.45761	0.0180088	0.308495	-3.11963	2.97579
SRPRA	-1.91869	3.54678	-2.45606	0.0180768	0.308495	-3.12587	3.1242
SSRP1	-1.96293	4.14712	-2.46096	0.0178621	0.308495	-3.12043	3.45054
TE_ERVL-int	-1.80704	1.60256	-2.4579	0.017996	0.308495	-3.11522	1.16069
TE_LTR6A	1.70726	4.3999	2.45534	0.0181087	0.308495	-3.21366	5.05307
TE_MamGypLTR1d	-1.6186	1.58541	-2.45303	0.0182108	0.308495	-3.1238	1.13037
TRARG1	1.81319	-1.39569	2.4526	0.01823	0.308495	-3.12834	-0.889055
TTC37	-2.34373	1.45567	-2.45004	0.018344	0.308495	-3.13153	1.3
USP44	1.59315	2.8095	2.46129	0.0178476	0.308495	-3.13305	2.58422
ZMYM4	-1.87872	3.44055	-2.46309	0.0177693	0.308495	-3.11147	3.0917
ZNF300	-1.81438	-0.321688	-2.4541	0.0181635	0.308495	-3.12821	0.0301925
ZNF609	-1.84745	1.60226	-2.45128	0.0182888	0.308495	-3.12779	1.12054
ZNF669	2.37723	1.14002	2.45519	0.0181152	0.308495	-3.1316	1.58499
SLC52A2	1.9717	2.09969	2.4491	0.0183861	0.308907	-3.14631	1.88709
AMOT	-1.75139	5.38111	-2.44744	0.0184606	0.309272	-3.18008	5.06727
IDH3A	-1.93451	1.14463	-2.44819	0.0184266	0.309272	-3.13481	0.883105
MIS18A	1.74189	7.06721	2.44746	0.0184596	0.309272	-3.35134	7.25634
LINC01478	-1.85922	0.792006	-2.44585	0.0185319	0.309642	-3.13996	0.739207
SYT16	-2.06992	4.43538	-2.44645	0.0185048	0.309642	-3.15782	4.1914
VAV3	-2.15119	4.01545	-2.44577	0.0185355	0.309642	-3.14864	3.45418
EIF2A	-1.51798	6.85216	-2.44381	0.018624	0.309878	-3.24314	6.58737
GSK3B	-1.61141	2.75246	-2.44351	0.0186378	0.309878	-3.14334	2.19548
HOXA13	1.92767	-1.58935	2.44445	0.0185949	0.309878	-3.14117	-0.535973
INIP	-1.81006	2.28816	-2.44489	0.0185754	0.309878	-3.13976	2.03862
SLC14A2	-1.69401	0.115712	-2.44397	0.0186169	0.309878	-3.14642	0.0249049
AP3B1	-2.0606	2.8454	-2.44147	0.0187302	0.310241	-3.14703	2.08535
BSG	1.19261	4.89998	2.44252	0.0186824	0.310241	-3.2287	4.93776
DYNLT1	-1.84711	3.00863	-2.44213	0.0187002	0.310241	-3.14889	2.72672
RPL18AP3	1.16343	4.44245	2.44155	0.0187266	0.310241	-3.20867	4.37002
AIP	1.49424	5.35415	2.44033	0.0187823	0.310555	-3.24583	5.02392
CHST15	-2.02436	1.50563	-2.43951	0.0188199	0.310555	-3.15042	1.22906
IQCH	-1.66844	-0.0226771	-2.43951	0.0188198	0.310555	-3.15531	-0.0920687
ZNF587B	-1.84764	0.370406	-2.43993	0.0188004	0.310555	-3.1556	-0.0710809
PAPOLA	1.08069	6.03971	2.43889	0.0188478	0.310724	-3.30019	6.35869
GOLGA2	1.53738	2.69992	2.43797	0.0188902	0.311131	-3.17529	2.73244
AC012085.1	2.43394	-0.187797	2.43333	0.0191042	0.311287	-3.16347	0.377499
ANXA7	-1.64676	6.40609	-2.43277	0.0191299	0.311287	-3.25	6.07539
CD2BP2	1.38131	2.75917	2.43358	0.0190927	0.311287	-3.18149	2.44894
DNAJC9	1.35349	5.12065	2.4335	0.0190962	0.311287	-3.26801	5.42715
FAM9A	-2.3759	1.11874	-2.43371	0.0190863	0.311287	-3.16508	0.975345
FIS1	1.73578	1.351	2.43637	0.0189636	0.311287	-3.15905	1.13517
FRMD4B	-2.02478	3.28322	-2.43277	0.0191298	0.311287	-3.168	3.00894
GOLPH3L	-2.13424	2.48833	-2.43433	0.019058	0.311287	-3.15985	1.97059
IMPG1	-1.82275	-0.0292416	-2.43594	0.0189837	0.311287	-3.16652	-0.357268
MRPS6	1.74047	4.13837	2.43414	0.0190667	0.311287	-3.22631	4.19052
NPR3	-1.70174	-1.43294	-2.43556	0.0190013	0.311287	-3.17269	-0.866082
PCGF1	-1.82119	4.64485	-2.43649	0.0189582	0.311287	-3.17753	4.01833
TECTA	-1.72094	6.49519	-2.43701	0.0189342	0.311287	-3.23924	6.04471
CACUL1	1.4435	5.81226	2.43061	0.0192304	0.312343	-3.30598	5.87779
CHMP1A	2.00448	3.17615	2.43099	0.0192127	0.312343	-3.20361	2.93823
AC036111.2	2.04889	0.983953	2.42972	0.0192721	0.312703	-3.17661	1.39547
SELENOH	1.26504	7.04131	2.42937	0.0192882	0.312703	-3.37988	7.30507
B3GALNT1	-2.5426	2.53193	-2.42706	0.0193965	0.314027	-3.17549	2.72072
MIR22HG	1.95625	0.949467	2.42649	0.0194234	0.314027	-3.17975	1.14367
PPM1L	-1.90375	0.559782	-2.42676	0.0194108	0.314027	-3.17735	0.617994
ASMT	2.46391	1.03546	2.42525	0.0194818	0.314104	-3.18131	0.871264
CTRB1	1.25707	6.51691	2.42554	0.019468	0.314104	-3.34749	6.64169
SERTAD1	2.89127	3.33224	2.42527	0.0194807	0.314104	-3.24292	3.62084
ASS1P1	-1.66273	-1.44991	-2.42131	0.0196686	0.315914	-3.19984	-0.890022
FAM90A5P	2.08062	-0.649794	2.42209	0.0196313	0.315914	-3.18109	0.0733925
FARSB	-1.79093	4.17194	-2.42098	0.019684	0.315914	-3.2039	3.81191
GRHL1	-2.02011	3.43978	-2.42197	0.0196369	0.315914	-3.18764	2.89825
TRIM48	2.61346	4.48633	2.42169	0.0196501	0.315914	-3.29416	5.10687
GRB2	2.84987	2.7383	2.42017	0.019723	0.315963	-3.24566	3.34222
TE_LTR28	-1.62684	0.220187	-2.42021	0.019721	0.315963	-3.19192	-0.0923277
TEAD4	1.68213	3.45813	2.41966	0.0197471	0.316062	-3.22657	3.09635
RCHY1	-2.14589	2.49154	-2.41923	0.0197677	0.316103	-3.18816	2.15714
AC012306.2	2.53406	2.4813	2.41823	0.0198156	0.316293	-3.23727	2.95518
PLEKHA8	-1.68003	1.62356	-2.4184	0.0198072	0.316293	-3.18877	1.05433
DYNC2H1	-2.20849	3.30474	-2.41733	0.0198585	0.316474	-3.19515	2.85186
NUP98	-1.38769	5.58424	-2.41724	0.0198629	0.316474	-3.25589	5.44589
ATP5F1B	1.31305	7.68578	2.41373	0.0200319	0.316583	-3.43046	7.46595
DBP	2.27593	0.168698	2.41605	0.0199199	0.316583	-3.19403	0.371606
DNAJC15	1.99962	3.0248	2.4138	0.0200285	0.316583	-3.23417	2.9167
DUSP4	2.61602	2.0293	2.41396	0.0200211	0.316583	-3.22602	2.4189
MARCKSL1	-2.10529	0.387836	-2.41534	0.0199541	0.316583	-3.2005	0.459971
MGAT5	-1.65849	4.2851	-2.4151	0.0199657	0.316583	-3.21751	3.95514
POLR2E	1.54163	4.62241	2.4143	0.0200044	0.316583	-3.27297	4.37117
SNF8	1.80736	3.74829	2.41638	0.0199041	0.316583	-3.25234	3.78827
SULT2B1	1.90604	-0.442805	2.41567	0.0199384	0.316583	-3.19243	-0.20144
BTBD10	-2.13479	5.26434	-2.4127	0.0200819	0.317019	-3.23353	4.59768
C5orf34	-1.92868	2.43784	-2.41242	0.0200955	0.317019	-3.20014	1.77758
RPS28	0.872341	8.2393	2.41179	0.0201258	0.317212	-3.4617	8.1471
ALG2	1.61858	3.93045	2.40964	0.0202308	0.317799	-3.27734	4.24407
H2AFV	2.43962	4.07249	2.40806	0.0203077	0.317799	-3.30401	4.61934
LSM7	1.62907	6.41587	2.40899	0.0202624	0.317799	-3.38031	6.46274
MCM3	-1.27469	7.26972	-2.40858	0.0202826	0.317799	-3.33681	6.87525
NAP1L1	1.15366	9.89326	2.4089	0.0202666	0.317799	-3.63579	10.1418
OR1E2	-1.82286	-0.0341663	-2.40813	0.0203047	0.317799	-3.21454	0.0504772
PALLD	-1.44253	4.51205	-2.40874	0.0202745	0.317799	-3.24043	4.40035
RAB3GAP2	-1.79942	5.13002	-2.40824	0.0202993	0.317799	-3.24692	4.73413
AC119674.1	-1.52898	-0.761643	-2.40692	0.0203638	0.318392	-3.22231	-0.669905
AL353586.1	-1.69314	1.15963	-2.40641	0.0203887	0.318498	-3.21106	0.987298
CNTNAP4	-1.81137	-0.230791	-2.40589	0.0204146	0.31862	-3.22023	-0.179816
HAND1	2.28853	0.0253699	2.40436	0.0204896	0.319506	-3.2173	0.779232
PLEKHM1	1.84497	0.706638	2.4031	0.0205519	0.319962	-3.21726	0.592282
SYCE3	-1.86569	-0.766132	-2.40304	0.0205552	0.319962	-3.23368	-0.729645
AP004833.2	2.1245	0.56428	2.40198	0.0206077	0.319994	-3.22565	1.05946
CSDE1	-1.23656	8.2724	-2.40153	0.0206301	0.319994	-3.41045	8.01565
NAV3	-1.9468	2.96426	-2.40192	0.0206104	0.319994	-3.22262	2.61688
TE_CR1-3_Croc	-1.67036	0.4655	-2.40168	0.0206225	0.319994	-3.22357	0.283175
PADI6	-1.44775	6.91709	-2.39982	0.0207152	0.32103	-3.33715	6.606
CDK13	1.88927	3.20469	2.39803	0.0208045	0.322124	-3.27184	3.1906
CHPF	1.73634	2.51477	2.39767	0.0208224	0.322124	-3.25542	2.55867
ZBTB16	1.38347	4.8037	2.39722	0.0208447	0.322186	-3.3095	4.54032
LINC01293	-1.79022	-0.314321	-2.39656	0.0208783	0.322421	-3.23856	-0.26348
SIN3A	-1.34761	7.79466	-2.39485	0.0209638	0.323458	-3.39195	7.46334
AL139384.2	1.75241	-1.1363	2.39407	0.0210034	0.323784	-3.23209	-0.249148
C16orf91	2.75315	3.1803	2.39329	0.021043	0.324111	-3.2999	3.50067
MCAM	1.57623	1.77663	2.39257	0.0210794	0.324247	-3.24689	1.71418
MT-TT	-2.20549	0.400573	-2.39238	0.0210888	0.324247	-3.24256	0.6088
AC104046.1	2.43031	1.06247	2.38609	0.0214099	0.324943	-3.26575	1.72575
ARHGEF12	-1.87749	4.51861	-2.38499	0.0214663	0.324943	-3.27415	4.08336
BLMH	-1.53981	4.66177	-2.38845	0.0212886	0.324943	-3.27667	4.41205
CDK5R1	2.35389	1.51424	2.38696	0.0213651	0.324943	-3.26336	1.68464
CMTR1	-1.76299	2.86424	-2.38498	0.0214669	0.324943	-3.25188	2.1259
ENO1	1.52539	4.43127	2.38652	0.0213878	0.324943	-3.32215	4.38552
ETNK2	-1.64309	-0.107791	-2.3855	0.0214399	0.324943	-3.25806	-0.152926
HIGD1A	-2.0773	3.56636	-2.38935	0.0212428	0.324943	-3.25587	3.6623
MAP3K9	1.37114	3.24821	2.38615	0.0214064	0.324943	-3.28977	3.36316
MGST2	-1.68616	4.28884	-2.39094	0.0211621	0.324943	-3.26711	4.23954
MIR9-3HG	2.15466	-0.334428	2.38504	0.0214636	0.324943	-3.24969	0.0943512
OR8G5	-1.38286	4.49378	-2.38544	0.0214433	0.324943	-3.28363	4.29615
PTRHD1	1.11514	5.49336	2.3906	0.0211793	0.324943	-3.37069	5.86024
SH3BGRL3	2.26347	1.04362	2.38845	0.0212886	0.324943	-3.25858	1.62587
TE_HERVK13-int	-1.98606	2.73482	-2.3857	0.0214295	0.324943	-3.25201	2.36808
TIMM50	2.24138	2.8162	2.38686	0.02137	0.324943	-3.2816	2.62601
ZNF581	1.66849	5.38746	2.3857	0.0214298	0.324943	-3.37353	5.32987
ZZEF1	1.58893	2.81676	2.38805	0.0213092	0.324943	-3.27612	2.68257
C5orf58	-1.54183	-0.750724	-2.38426	0.0215039	0.324944	-3.26391	-0.628743
ZNF707	2.33678	2.89274	2.38446	0.0214937	0.324944	-3.31176	3.3946
PRAMEF12	2.31688	4.3854	2.38297	0.0215705	0.325671	-3.34262	4.26025
HHLA2	-1.76038	6.33788	-2.38252	0.0215938	0.325742	-3.33333	5.90927
HMG20B	1.80529	3.0796	2.38202	0.0216195	0.32585	-3.29088	2.78236
LACTB	-1.88543	1.55785	-2.38061	0.0216925	0.326671	-3.25914	1.37515
AC117489.1	-1.7074	-0.666452	-2.37948	0.0217513	0.327275	-3.27522	-0.70467
PHRF1	1.71997	3.51495	2.37877	0.0217883	0.327552	-3.31374	3.4558
RPL36	0.797906	9.33704	2.37829	0.0218136	0.327572	-3.61362	9.24028
USP45	-2.14415	2.4197	-2.37803	0.0218269	0.327572	-3.26415	2.00883
FLCN	-1.68533	1.6172	-2.37763	0.0218479	0.327606	-3.26393	1.17157
APPL2	-1.81498	3.28272	-2.37639	0.0219129	0.328021	-3.27423	2.86649
SLC6A11	-1.77068	1.27978	-2.37673	0.0218954	0.328021	-3.26615	1.20632
CHAMP1	-1.92056	3.52616	-2.37593	0.0219374	0.328108	-3.27813	3.26271
AC004453.1	-1.44849	-0.222509	-2.37102	0.022196	0.328144	-3.28761	-0.61043
AC008753.1	1.62342	2.16683	2.36672	0.0224252	0.328144	-3.30358	2.24435
BCAS2	-1.92539	3.82361	-2.36736	0.0223912	0.328144	-3.29871	3.52339
CCT6B	-1.79571	-0.2467	-2.36821	0.0223458	0.328144	-3.29086	-0.179617
CDC25C	-2.05861	2.86136	-2.37381	0.0220486	0.328144	-3.2737	2.3651
CDKN1A	2.05317	3.58234	2.36844	0.0223332	0.328144	-3.35405	4.0363
CTR9	1.31356	5.14733	2.37184	0.0221525	0.328144	-3.38754	5.18946
EIF1	0.856205	9.81553	2.37107	0.0221934	0.328144	-3.69183	10.0008
GLS	2.43111	2.10081	2.37037	0.0222308	0.328144	-3.30773	2.23669
HADHA	-2.23263	2.78958	-2.37139	0.0221765	0.328144	-3.27836	2.5056
ILDR2	-2.0317	1.61143	-2.36865	0.0223224	0.328144	-3.2808	1.67553
MRPS30	2.08647	2.85481	2.36847	0.022332	0.328144	-3.3288	3.20117
MYCL	1.92215	-1.15003	2.37349	0.0220655	0.328144	-3.27162	-0.585743
NUS1	-1.57082	3.49995	-2.3752	0.0219758	0.328144	-3.2869	3.5374
RCC2	-1.37397	3.76114	-2.36785	0.0223648	0.328144	-3.29957	3.58652
RFK	2.64435	4.5383	2.37422	0.0220271	0.328144	-3.409	5.37698
SLC8A1	-2.01157	1.9463	-2.37001	0.0222498	0.328144	-3.2786	1.33952
SNX25	-1.93607	3.73113	-2.37282	0.0221008	0.328144	-3.2853	3.30349
TE_LTR53-int	-1.38163	0.755308	-2.36948	0.0222781	0.328144	-3.27975	0.53239
TE_LTR9A1	-1.83161	2.7822	-2.3751	0.0219806	0.328144	-3.27033	2.29027
TEK	-2.21841	2.73019	-2.36737	0.0223906	0.328144	-3.28412	2.17803
TMEM179B	2.00486	3.3916	2.37242	0.0221222	0.328144	-3.32636	3.32944
UQCRFS1	1.58154	7.1878	2.36899	0.0223044	0.328144	-3.52551	7.39216
USP21	-1.71185	3.4934	-2.36687	0.0224171	0.328144	-3.29175	2.93412
UTP23	2.15087	0.883376	2.36982	0.0222598	0.328144	-3.28681	1.21331
ZNF271P	-1.92148	1.31996	-2.37143	0.0221743	0.328144	-3.27744	0.965025
AP1S2	-1.72703	-0.237068	-2.36594	0.0224671	0.328483	-3.29253	0.00929929
AC025884.1	1.73067	1.54969	2.35926	0.0228282	0.328535	-3.30556	1.4255
AL356056.3	1.77715	-1.13205	2.36001	0.022787	0.328535	-3.29661	-0.563622
AL449105.4	1.94238	-1.41607	2.36483	0.0225265	0.328535	-3.28952	-0.709899
AP003100.2	-1.69668	0.125778	-2.36488	0.0225241	0.328535	-3.29448	-0.0708287
ATAD1	-1.75868	4.85149	-2.36319	0.022615	0.328535	-3.32468	4.48062
CTD-2201I18.1	-1.83883	1.37347	-2.3635	0.0225986	0.328535	-3.29095	1.12596
DNA2	-2.32818	2.08332	-2.35942	0.0228191	0.328535	-3.29843	1.5011
ECSIT	1.69727	3.70539	2.36035	0.0227687	0.328535	-3.34441	3.40502
EIF2AK1	-1.95025	2.65438	-2.35896	0.0228445	0.328535	-3.29985	2.35547
FANCL	-1.62351	1.59107	-2.3628	0.0226362	0.328535	-3.29042	1.42621
GSR	-1.80466	1.21973	-2.36003	0.022786	0.328535	-3.29599	1.32059
MRPL16	2.46745	2.08231	2.35947	0.0228163	0.328535	-3.33047	2.39617
PRKD3	-1.84678	1.58164	-2.35992	0.0227922	0.328535	-3.29627	1.29119
RF00012	-1.4661	-0.517767	-2.36085	0.0227417	0.328535	-3.30599	-0.544316
RPS16P8	-1.76842	-0.987493	-2.36367	0.0225893	0.328535	-3.3044	-0.52093
SPATA5	-1.96568	3.43514	-2.36049	0.0227614	0.328535	-3.30413	3.09707
SUMF1	-1.73148	-0.38489	-2.36211	0.0226736	0.328535	-3.30172	-0.265434
TGM7	1.55716	3.31689	2.35975	0.0228013	0.328535	-3.33131	2.9138
TSC22D4	2.4063	0.897728	2.3595	0.0228147	0.328535	-3.30708	1.19251
XRCC4	-2.03873	0.0609125	-2.3641	0.0225663	0.328535	-3.29645	0.192763
AC012615.1	2.59879	1.14509	2.35821	0.0228852	0.328582	-3.31994	1.75652
GRIA1	-1.69812	1.53853	-2.35823	0.0228841	0.328582	-3.30096	0.724847
AC103706.1	1.8992	-1.26294	2.35506	0.0230575	0.329239	-3.30845	-0.834369
CDC5L	-1.95646	3.60455	-2.35532	0.0230432	0.329239	-3.3134	3.06794
EZH2	1.55374	3.80767	2.35585	0.0230143	0.329239	-3.37009	3.96051
RIC8B	-2.02151	1.34404	-2.35685	0.0229597	0.329239	-3.30299	1.19881
TRIB1	2.10236	0.153093	2.35507	0.0230569	0.329239	-3.30747	0.720968
ZNF143	-2.03784	4.84327	-2.35532	0.0230431	0.329239	-3.33216	4.08764
ZNF226	-1.65858	0.369854	-2.35498	0.0230621	0.329239	-3.30961	0.349292
AC084864.1	1.90199	-1.64741	2.35175	0.0232396	0.329311	-3.31943	-1.01988
AC087752.3	1.82325	-1.28077	2.34897	0.0233941	0.329311	-3.31709	-0.626161
AC233724.9	2.29493	6.27285	2.34955	0.0233618	0.329311	-3.52566	6.68191
ARPC5L	2.02591	4.54006	2.34997	0.0233384	0.329311	-3.41701	4.68869
ATP5IF1	1.51473	5.56896	2.34853	0.0234183	0.329311	-3.45323	5.54785
BTF3L4	-1.55269	2.29578	-2.34859	0.0234151	0.329311	-3.31711	1.84842
C1orf226	-1.93438	3.39764	-2.34643	0.0235356	0.329311	-3.32716	2.73876
COX6B1	-1.54206	4.65716	-2.35272	0.0231864	0.329311	-3.34485	4.30506
EBAG9	-1.87874	3.85874	-2.35097	0.023283	0.329311	-3.3344	3.79262
EMC4	1.97368	3.78345	2.34638	0.0235385	0.329311	-3.38816	3.83905
FRMD3	-2.16012	3.57763	-2.34799	0.0234487	0.329311	-3.32589	3.04021
H3F3AP6	1.54656	2.48467	2.3461	0.0235544	0.329311	-3.34781	2.56494
KIRREL3	2.02209	-0.712739	2.35122	0.0232692	0.329311	-3.31466	-0.802095
LAMP3	1.72389	2.28082	2.34727	0.0234887	0.329311	-3.35209	2.61188
MGAT1	2.00359	3.25358	2.34842	0.0234246	0.329311	-3.3781	3.63683
MMAA	-1.50602	3.5947	-2.35019	0.0233263	0.329311	-3.3288	3.44285
NSUN5	1.82548	3.98435	2.35012	0.0233301	0.329311	-3.3793	3.81361
POLR2J	1.125	6.34784	2.34679	0.0235157	0.329311	-3.48253	6.30386
RNF144B	-2.09831	0.82432	-2.35233	0.0232077	0.329311	-3.31386	0.843986
S100PBP	-1.94245	3.17407	-2.34749	0.0234767	0.329311	-3.32368	2.53886
SSX2IP	-1.57373	4.51155	-2.35324	0.0231577	0.329311	-3.34495	4.48478
TE_MER89-int	-1.5057	1.78275	-2.34749	0.0234764	0.329311	-3.31793	1.39348
TMA16	1.89516	0.697764	2.35111	0.0232754	0.329311	-3.31746	1.01054
TNFRSF1B	-1.93237	1.1104	-2.35064	0.0233014	0.329311	-3.31703	0.826394
VASH2	2.03999	-0.673683	2.35374	0.0231299	0.329311	-3.30632	0.0637707
ZMYM2	-1.54878	5.26325	-2.34646	0.0235341	0.329311	-3.37927	5.15376
IFT46	-2.10121	2.97406	-2.34533	0.0235969	0.329644	-3.32605	2.53256
SYTL2	-1.77065	4.17964	-2.3448	0.0236266	0.329797	-3.3466	3.81599
LINC01518	1.74789	-1.54676	2.34322	0.0237157	0.330778	-3.33107	-0.942755
BDNF	-1.58566	0.60331	-2.3421	0.023779	0.331051	-3.33201	0.361569
RAB6A	1.71368	3.65477	2.34187	0.0237918	0.331051	-3.40037	3.99026
STAMBP	-1.83874	2.36211	-2.34205	0.0237815	0.331051	-3.32911	1.85447
EIF1AXP1	1.78901	1.95303	2.3383	0.0239943	0.333604	-3.36095	2.35737
PRUNE2	-1.80536	1.95622	-2.33776	0.0240249	0.333765	-3.33627	1.27475
FNBP1	1.19213	4.81493	2.33732	0.0240502	0.333853	-3.43296	4.86769
HPF1	1.35522	9.14074	2.33548	0.0241551	0.335045	-3.73983	9.47621
AIFM1	-1.74162	4.92404	-2.33413	0.0242322	0.335728	-3.38152	4.23116
TAF12	-1.43536	4.56668	-2.33395	0.0242426	0.335728	-3.3859	4.39148
POP7	1.61559	4.69494	2.33344	0.024272	0.335871	-3.44401	4.66133
OSCP1	-1.79838	2.29015	-2.33224	0.0243412	0.335992	-3.34738	2.07834
RNASEH2C	1.59863	4.79384	2.33245	0.0243289	0.335992	-3.46281	5.13966
TGFB1I1	2.1054	0.86021	2.33293	0.0243013	0.335992	-3.35574	1.36408
ZBTB37	-1.76795	2.85318	-2.33196	0.0243572	0.335992	-3.35032	2.34828
AL157888.1	2.07295	-1.34797	2.33142	0.0243881	0.336155	-3.34951	-0.602158
COX8A	1.60322	4.43969	2.32987	0.0244782	0.337041	-3.43799	4.57312
PRAMEF20	2.50276	1.34699	2.32932	0.02451	0.337041	-3.37361	1.78613
TPRX2P	2.46575	2.37607	2.32944	0.0245032	0.337041	-3.40237	2.9884
ZDHHC16	-1.75813	3.04772	-2.3285	0.0245576	0.337431	-3.35912	2.7771
GNAO1	-1.68482	0.259208	-2.32751	0.0246153	0.33796	-3.36196	0.16971
AC007424.1	-1.59949	-1.0075	-2.32608	0.0246983	0.338088	-3.37427	-0.753237
AC007846.1	-1.6886	0.96613	-2.32594	0.0247067	0.338088	-3.36091	0.560028
AC118658.1	1.91761	-1.35449	2.32471	0.0247785	0.338088	-3.36434	-0.820189
AL358613.1	2.05286	-1.6259	2.3247	0.0247793	0.338088	-3.36393	-0.756418
ANKRD13C	1.59618	2.67623	2.32516	0.024752	0.338088	-3.40071	2.95865
ATP6V1E1	-2.01382	2.52542	-2.32532	0.0247427	0.338088	-3.35946	1.79438
CRYBG1	-1.16946	6.75728	-2.32489	0.0247678	0.338088	-3.49219	6.69012
EFCAB6	-1.67526	1.94618	-2.3238	0.0248319	0.338088	-3.36215	1.98284
ELANE	2.02154	3.89069	2.32517	0.0247518	0.338088	-3.44088	3.91076
GCOM1	-2.01117	-0.0106156	-2.32336	0.0248579	0.338088	-3.37375	0.0451065
PGM5	-1.6221	0.341541	-2.32307	0.0248747	0.338088	-3.36903	0.267399
PTPRD	-1.90869	3.92149	-2.32328	0.0248623	0.338088	-3.37704	3.37159
USP28	1.60086	2.53829	2.32415	0.0248113	0.338088	-3.38404	2.25126
PRKN	-1.75484	-0.462577	-2.32211	0.0249313	0.338275	-3.37903	-0.531043
TMEM191A	2.19425	1.15333	2.32223	0.0249242	0.338275	-3.38455	1.78644
TTC23	-1.68679	-0.352469	-2.32186	0.0249462	0.338275	-3.37961	-0.539112
ZSCAN21	-1.89246	1.90364	-2.32144	0.0249706	0.338345	-3.36682	1.48258
OAZ1	0.988235	6.89885	2.32096	0.0249987	0.338465	-3.57433	7.00217
SPDL1	-1.47486	6.12942	-2.32051	0.0250258	0.33857	-3.45626	5.88108
AF274858.1	2.37701	-0.375735	2.31888	0.0251219	0.338706	-3.37361	0.560946
CDHR3	-1.65104	-0.396333	-2.31943	0.0250897	0.338706	-3.38404	-0.546616
CDYL	-1.94057	2.52527	-2.3184	0.0251504	0.338706	-3.37297	2.20525
DPY19L3	-1.71485	4.06686	-2.31929	0.0250978	0.338706	-3.39909	4.00326
MRPS24	1.86606	-1.70563	2.31966	0.0250758	0.338706	-3.37783	-0.972222
SMYD5	-1.67323	0.340903	-2.31838	0.0251514	0.338706	-3.37782	0.0692417
KCNK5	1.55895	3.24484	2.31775	0.0251892	0.338954	-3.40832	2.77289
AC068587.4	1.78868	0.359184	2.31157	0.0255586	0.34033	-3.38391	0.633601
DPF3	-1.58028	2.24763	-2.31201	0.025532	0.34033	-3.38237	1.65411
EEF2	1.27204	7.26363	2.31459	0.0253775	0.34033	-3.58386	6.85251
GSTP1	1.87167	1.88114	2.31062	0.0256157	0.34033	-3.39275	1.34061
HTR7	-1.70557	-1.19518	-2.31053	0.0256215	0.34033	-3.40605	-0.839831
LINC01608	-1.67355	-0.405514	-2.31022	0.02564	0.34033	-3.39535	-0.232341
NAALADL2	-1.58736	0.624876	-2.31308	0.0254679	0.34033	-3.38628	0.297198
NCOA6	-1.30392	6.60328	-2.31086	0.0256012	0.34033	-3.49942	6.34606
NDUFB10	1.82561	5.96545	2.3142	0.025401	0.34033	-3.55469	6.01867
PNKD	1.26149	3.94641	2.31436	0.0253915	0.34033	-3.44141	4.0216
PRR23B	2.29427	2.78382	2.31119	0.0255817	0.34033	-3.44716	3.55466
RRBP1	1.67534	4.39423	2.31253	0.0255011	0.34033	-3.47726	4.49908
SMG8	-1.86185	1.37883	-2.31267	0.0254925	0.34033	-3.38372	0.953062
TANGO6	-1.61269	1.08537	-2.3122	0.0255211	0.34033	-3.38738	0.432663
TRIM49	2.48308	6.06808	2.31558	0.0253186	0.34033	-3.57829	6.36482
USP42	1.87725	1.82993	2.3119	0.0255392	0.34033	-3.39867	1.65382
WDR37	-1.44435	4.19057	-2.31235	0.0255119	0.34033	-3.41164	3.95987
ZNF25	-1.92616	2.49712	-2.31477	0.0253668	0.34033	-3.38327	2.72019
AMMECR1L	-1.58018	3.55212	-2.30696	0.0258378	0.341922	-3.40673	3.22794
ASL	2.21263	-0.116958	2.3075	0.0258046	0.341922	-3.39413	0.679273
PGK1	-1.77609	4.24151	-2.3077	0.0257924	0.341922	-3.41527	3.7991
SNX5	1.51332	8.10561	2.30721	0.0258227	0.341922	-3.69869	8.09942
ULK4P3	1.77305	-1.35715	2.30595	0.025899	0.342475	-3.39806	-0.880049
MZF1	2.06789	-1.20171	2.30519	0.0259453	0.342572	-3.39475	-0.348383
TXNDC9	-1.88214	2.92049	-2.30537	0.0259347	0.342572	-3.40129	2.63868
BMS1P10	-1.67333	-0.48225	-2.3044	0.0259938	0.342954	-3.408	-0.247987
NELFE	2.11936	3.20247	2.30346	0.026051	0.343194	-3.44929	3.16838
TATDN2	1.6304	1.86312	2.30348	0.0260502	0.343194	-3.41772	2.11711
ITGA9	-1.8572	2.50772	-2.30249	0.0261108	0.343724	-3.40273	2.3471
AL021395.1	-2.1212	2.35092	-2.29972	0.0262808	0.344152	-3.40584	1.91927
AL583722.3	1.99391	2.34522	2.30081	0.0262139	0.344152	-3.43146	2.37597
DUSP23	2.13963	2.44389	2.29958	0.02629	0.344152	-3.43867	2.35894
GOLT1B	-2.22353	2.59487	-2.29878	0.0263392	0.344152	-3.40902	2.248
MORF4L1	-1.44108	5.7209	-2.29933	0.0263055	0.344152	-3.48461	5.56198
MYO7B	1.92323	2.656	2.299	0.0263256	0.344152	-3.43884	2.44254
PGA5	1.63206	1.7259	2.29946	0.026297	0.344152	-3.40787	0.925196
TTK	-2.40311	3.03207	-2.29972	0.0262809	0.344152	-3.40863	2.67698
TXNDC11	1.08049	4.67201	2.29984	0.0262739	0.344152	-3.49156	4.63439
ZNRF1	1.66476	3.20478	2.29907	0.0263212	0.344152	-3.45136	3.11534
AP005597.1	1.86513	1.19845	2.29778	0.0264014	0.344156	-3.41929	1.44954
DPH2	-1.73166	1.74184	-2.29794	0.0263912	0.344156	-3.40775	1.19896
GPATCH3	1.846	2.12797	2.29711	0.0264426	0.344156	-3.42119	1.5304
RPS14	0.713679	8.552	2.29656	0.0264765	0.344156	-3.70904	8.41879
SAP30L	1.83969	2.23607	2.29731	0.02643	0.344156	-3.43529	2.187
TE_LTR54B	-1.8047	1.86107	-2.29661	0.0264737	0.344156	-3.41061	1.95495
WDR70	-1.45623	4.42626	-2.29822	0.0263736	0.344156	-3.43534	3.88524
KIAA0930	1.55285	2.8876	2.29546	0.0265451	0.344283	-3.43944	2.51039
PI4KAP1	1.60884	0.858512	2.29555	0.0265395	0.344283	-3.41616	1.08605
ZNF211	1.53122	4.11268	2.2959	0.0265178	0.344283	-3.48734	3.97385
RPL17	1.58489	0.570613	2.29492	0.0265788	0.344466	-3.41485	0.845519
HM13	1.72175	4.04781	2.29423	0.026622	0.344518	-3.49113	3.9679
SSU72P2	1.91991	5.54004	2.29451	0.0266042	0.344518	-3.57399	5.87317
CAAP1	1.33696	4.29449	2.29284	0.0267089	0.345134	-3.50754	4.48966
TOP1	1.37725	5.94124	2.293	0.026699	0.345134	-3.58046	5.93628
HEXA	1.34373	2.94093	2.29199	0.0267619	0.345168	-3.45228	2.80546
PRKCA	-1.60672	0.8101	-2.29237	0.026738	0.345168	-3.42239	0.376876
TE_MER61D	-1.78444	1.01984	-2.29186	0.0267704	0.345168	-3.42225	0.68138
AC022182.3	-1.38974	0.301131	-2.28741	0.0270509	0.345426	-3.43354	-0.016109
CA2	2.34455	-1.14312	2.28917	0.0269397	0.345426	-3.42563	-0.551219
EIF3F	1.35461	10.2445	2.28941	0.0269241	0.345426	-3.91917	10.438
FRG1EP	1.75227	-0.431591	2.28835	0.0269913	0.345426	-3.42264	0.0880138
GCA	1.62093	3.17755	2.28895	0.0269536	0.345426	-3.46621	2.93825
GTF3C3	-2.00135	3.25981	-2.28899	0.026951	0.345426	-3.42702	2.36707
LSM2	1.9621	3.08271	2.28753	0.027043	0.345426	-3.49162	3.58763
NUP35	-1.79561	4.61441	-2.28706	0.027073	0.345426	-3.46835	4.56365
PRDX5	1.56516	3.96782	2.28765	0.0270355	0.345426	-3.50773	4.08449
PRXL2A	1.79189	0.0258543	2.28686	0.0270853	0.345426	-3.42528	0.0161285
ROBO4	-1.71132	1.38784	-2.28839	0.0269887	0.345426	-3.42605	0.952714
SPIN3	-1.56081	3.38579	-2.28862	0.0269745	0.345426	-3.43715	3.07174
TE_LTR81A	-2.05145	1.59567	-2.28688	0.0270842	0.345426	-3.42823	1.61628
TRIM49D1	2.08752	5.73975	2.2909	0.0268306	0.345426	-3.59806	6.17485
WDR13	1.85271	2.45755	2.2869	0.0270833	0.345426	-3.45382	2.17242
TPTE2P1	-1.7729	0.81207	-2.28648	0.02711	0.34549	-3.43316	0.392123
NAA11	-1.92896	4.09531	-2.28531	0.0271838	0.34573	-3.44966	3.52631
RAB20	1.48589	3.48397	2.28569	0.0271601	0.34573	-3.47202	3.08225
TMEM219	1.70962	2.55672	2.28525	0.0271878	0.34573	-3.46236	2.56414
LINC02193	-1.6392	3.57797	-2.28389	0.0272742	0.346578	-3.45115	3.48378
AAK1	1.60221	2.75795	2.28316	0.0273209	0.346585	-3.47144	2.70527
CPS1	-1.77644	3.17486	-2.28347	0.0273014	0.346585	-3.43939	2.5883
IPCEF1	-1.77061	-0.377356	-2.2823	0.0273759	0.346585	-3.44818	-0.309259
KIF1A	-1.77552	2.52094	-2.28173	0.0274128	0.346585	-3.43795	2.14535
MSL1	-1.54329	3.24605	-2.28283	0.027342	0.346585	-3.44658	3.13192
SGPL1	-2.03012	2.81389	-2.28196	0.0273977	0.346585	-3.43965	2.34457
TE_LTR7C	-1.42936	4.44115	-2.2823	0.0273762	0.346585	-3.46564	3.90968
ADAR	-1.73757	6.31385	-2.2812	0.0274467	0.346764	-3.53373	5.93356
AC106795.1	1.37808	4.91017	2.27963	0.0275477	0.347611	-3.55619	4.9704
DCTN4	-2.04965	2.52562	-2.27954	0.0275533	0.347611	-3.44184	1.93536
ABI2	1.69773	2.18418	2.27745	0.0276879	0.347653	-3.46306	1.99709
AC015871.1	-1.58957	-0.7753	-2.27532	0.027826	0.347653	-3.47063	-0.92954
AC087241.3	-1.79092	-1.05446	-2.2719	0.0280489	0.347653	-3.46688	-0.174519
AC113410.3	1.81383	-0.732238	2.27671	0.0277359	0.347653	-3.44339	-0.173336
AL805961.1	1.96129	1.06933	2.2706	0.0281343	0.347653	-3.46072	0.988462
CCNA2	1.12733	8.50485	2.27273	0.0279952	0.347653	-3.79903	8.79866
CCP110	-1.82205	2.66734	-2.27093	0.0281123	0.347653	-3.45862	2.34248
CD36	-1.84714	4.87453	-2.27726	0.0277006	0.347653	-3.48542	4.55031
DCAF6	-1.50771	4.41553	-2.27714	0.0277081	0.347653	-3.47953	4.18972
ELP1	-1.98702	2.47861	-2.27794	0.0276565	0.347653	-3.44557	2.19254
FHIT	-1.61669	1.99945	-2.27834	0.0276309	0.347653	-3.44232	1.59272
FIGNL1	-2.09765	3.62025	-2.2699	0.0281801	0.347653	-3.47098	3.23714
FLYWCH1	1.96545	2.13608	2.27339	0.0279516	0.347653	-3.47932	2.2384
GNPTAB	-1.36595	4.26468	-2.26996	0.0281766	0.347653	-3.49378	4.17512
HIST3H2A	-2.14637	-0.64952	-2.27126	0.0280909	0.347653	-3.47595	-0.498914
IP6K1	-1.60254	3.82231	-2.27554	0.0278117	0.347653	-3.46979	3.52867
LINC02055	-1.62063	-0.352438	-2.27227	0.0280252	0.347653	-3.46266	-0.0296098
NUDT16	-1.4319	3.61795	-2.27365	0.0279352	0.347653	-3.46843	3.26653
PIP4P2	1.97151	-0.282135	2.27272	0.0279957	0.347653	-3.45178	0.228687
PRMT9	-1.94033	3.56302	-2.26976	0.0281897	0.347653	-3.47072	3.35554
PROCR	1.80644	0.225678	2.27749	0.0276855	0.347653	-3.44208	0.308779
PTPN2	1.05666	6.55601	2.27402	0.0279107	0.347653	-3.63974	6.54289
RIOK3	-1.09398	5.71245	-2.27752	0.0276835	0.347653	-3.53414	5.6169
SDF2L1	2.1346	2.77664	2.27073	0.0281255	0.347653	-3.49783	2.57239
SEC61A1	1.29939	5.39726	2.27238	0.0280176	0.347653	-3.58721	5.46349
SMG1P3	1.78294	2.54234	2.26978	0.0281884	0.347653	-3.50731	3.16636
SPRY1	1.90851	0.237118	2.274	0.0279124	0.347653	-3.45043	0.527568
SSU72P5	1.38156	5.21357	2.27182	0.0280541	0.347653	-3.59882	5.67556
TE_MER57D	-1.45565	-0.361058	-2.27535	0.0278243	0.347653	-3.45694	-0.171102
TE_MLT1A1-int	-1.76855	2.66158	-2.27568	0.0278028	0.347653	-3.45031	2.3623
ZDHHC24	2.04601	0.461953	2.2706	0.0281341	0.347653	-3.46226	0.934448
ZNF285	-2.23155	1.87784	-2.27652	0.0277486	0.347653	-3.44797	1.4379
ANAPC13	-1.67319	2.78843	-2.26679	0.0283855	0.347871	-3.46976	2.62685
CFAP410	1.75616	-1.28602	2.26893	0.0282441	0.347871	-3.46754	-1.03042
CHRFAM7A	1.3209	4.07688	2.26792	0.0283108	0.347871	-3.5356	4.07375
DDTL	1.93438	2.41174	2.26708	0.0283662	0.347871	-3.49168	2.21133
FIP1L1	-1.29927	4.24511	-2.26738	0.0283465	0.347871	-3.49501	3.99369
HOXC10	1.99224	-0.0542381	2.26786	0.0283145	0.347871	-3.45954	0.0575068
LINC02240	-1.74473	2.11105	-2.26748	0.0283396	0.347871	-3.4617	1.49543
SPAG9	-1.70343	3.5909	-2.26777	0.0283206	0.347871	-3.47662	3.26607
TDP1	-1.27719	5.63498	-2.26865	0.0282627	0.347871	-3.54543	5.54816
DPH1	1.69273	-0.649419	2.2663	0.0284174	0.347894	-3.46328	-0.492378
NANS	2.12982	2.55728	2.26616	0.028427	0.347894	-3.50599	2.81935
ARHGEF9	-1.8468	1.71445	-2.26493	0.0285087	0.348396	-3.46806	0.92419
C8orf33	2.62763	3.92647	2.26491	0.0285099	0.348396	-3.59147	4.5217
MAP1A	-1.77709	0.802501	-2.26375	0.0285869	0.348396	-3.4715	0.800991
MYOF	-1.75473	4.0568	-2.26431	0.0285496	0.348396	-3.48915	3.56607
TMEM52	1.82954	3.25863	2.26391	0.0285759	0.348396	-3.53148	3.31848
UNCX	2.06704	-0.784312	2.26419	0.0285574	0.348396	-3.46738	0.195534
PAFAH1B1	-1.96127	3.0196	-2.263	0.0286369	0.348763	-3.47372	2.37412
CDK4	1.92587	-0.132182	2.26187	0.0287124	0.349441	-3.46965	-0.154929
NEPRO	-1.26562	5.13909	-2.26047	0.0288055	0.350331	-3.5366	4.94883
MTPAP	-1.86673	3.3152	-2.25917	0.0288926	0.350853	-3.48667	2.97998
PDCD6	1.59429	4.6219	2.25894	0.0289083	0.350853	-3.58945	4.80958
PNO1	1.31156	2.58606	2.25923	0.0288887	0.350853	-3.50728	2.56124
PRAMEF4	2.5457	6.11215	2.25827	0.0289534	0.351158	-3.67575	6.09599
OSBPL10	-1.10612	6.96259	-2.2574	0.0290118	0.351531	-3.62944	6.76555
RAD9A	1.82756	1.15935	2.25722	0.0290242	0.351531	-3.49086	1.4237
RPL13AP5	1.02248	5.00254	2.25531	0.0291536	0.352855	-3.58636	4.9019
ENY2	-1.13504	5.95903	-2.25455	0.0292049	0.353232	-3.59244	5.97826
STAB2	-1.67535	3.08277	-2.25175	0.029395	0.355287	-3.49516	2.59698
ANKRD12	2.17115	1.37461	2.25043	0.0294856	0.355348	-3.51303	1.90212
C2orf69	1.37262	2.95043	2.25048	0.0294817	0.355348	-3.54495	3.38491
MRPL55	1.7066	4.45991	2.2497	0.0295356	0.355348	-3.58065	4.17955
PGPEP1L	2.15851	2.33113	2.24961	0.0295416	0.355348	-3.53423	2.67969
PLCG2	-1.45463	3.90003	-2.24997	0.0295165	0.355348	-3.51518	3.54476
RHEB	1.47096	5.04951	2.25014	0.0295051	0.355348	-3.6345	5.51654
TP53BP2	-1.83167	2.5712	-2.25034	0.0294916	0.355348	-3.49468	2.17615
CACNA2D3	-1.78392	1.31352	-2.2488	0.0295967	0.355768	-3.49557	1.0673
ARMC10	-1.7717	1.91132	-2.24613	0.0297807	0.356132	-3.50016	2.00864
CTSB	1.2136	6.48319	2.2471	0.0297141	0.356132	-3.68335	6.24631
NHSL1	-1.56679	2.79127	-2.24732	0.0296988	0.356132	-3.50116	2.26734
NUP153	-1.70712	5.13997	-2.24542	0.0298297	0.356132	-3.55849	4.91909
ORC6	1.22023	4.17573	2.24549	0.0298251	0.356132	-3.57874	4.1517
SV2B	-2.01828	2.66256	-2.24637	0.0297641	0.356132	-3.50304	2.33369
TMED1	1.68145	-0.0721248	2.24764	0.0296766	0.356132	-3.4939	-0.0570235
TSSC4	1.70155	2.67136	2.24658	0.0297499	0.356132	-3.53487	2.68069
XCR1	-1.64001	0.421745	-2.24596	0.0297924	0.356132	-3.50494	0.339218
ZNF28	-1.5761	0.00478328	-2.24726	0.0297028	0.356132	-3.50648	0.0824226
CCS	1.26818	2.49176	2.24494	0.0298631	0.35629	-3.52163	2.10586
SLX4IP	-1.92253	1.68141	-2.2445	0.0298933	0.356408	-3.50265	1.45458
RITA1	2.35374	2.0224	2.24364	0.0299528	0.356875	-3.52352	1.63468
PFKM	-1.72474	0.0418205	-2.24247	0.0300344	0.35712	-3.52182	-0.435166
PPARGC1A	-1.71182	0.714949	-2.24193	0.0300719	0.35712	-3.51449	0.257349
RLF	1.50527	4.03895	2.24204	0.0300638	0.35712	-3.57046	3.5282
SPINT2	1.07799	7.34577	2.24229	0.0300469	0.35712	-3.77529	7.68763
ZNF438	-1.77267	1.88463	-2.24188	0.030075	0.35712	-3.50726	1.30703
TRIP4	-1.71491	1.24104	-2.24069	0.0301583	0.357868	-3.50963	1.09845
AC233702.1	-1.43869	-1.59354	-2.2387	0.0302971	0.358118	-3.53777	-1.04103
ARMC6	1.46605	2.47344	2.23903	0.0302741	0.358118	-3.53666	2.18555
PLK1	1.1775	6.04367	2.23929	0.0302559	0.358118	-3.66714	5.842
SCN1A	-1.56102	1.30588	-2.23893	0.0302809	0.358118	-3.51457	0.57026
TE_LTR82B	-1.47219	1.6518	-2.23897	0.0302785	0.358118	-3.51116	1.37114
TMC3	-1.47314	1.03536	-2.23835	0.0303221	0.358118	-3.51288	1.05328
UBR5	-1.69856	4.98129	-2.23838	0.0303199	0.358118	-3.56006	4.55826
C1orf74	-1.63009	-0.817103	-2.23796	0.0303492	0.358198	-3.53359	-0.724271
AC233266.2	-1.45125	0.00703123	-2.23527	0.0305386	0.358369	-3.52762	-0.0636108
ANKLE2	1.28191	4.99138	2.23588	0.0304954	0.358369	-3.63015	4.84237
C5orf22	-1.81085	3.15487	-2.23486	0.0305676	0.358369	-3.5273	2.83697
DENND3	1.86763	-1.14533	2.23607	0.0304819	0.358369	-3.51929	-0.665146
DICER1	-1.8303	3.62827	-2.23578	0.0305028	0.358369	-3.53107	3.16643
MFAP3L	-1.76362	3.82216	-2.23638	0.0304601	0.358369	-3.54349	3.71956
RNF2	1.46227	5.74546	2.2369	0.0304238	0.358369	-3.69368	5.99189
SPTBN1	-1.2459	5.70368	-2.23531	0.0305354	0.358369	-3.60432	5.45407
TRPC7	-1.79974	1.71136	-2.23504	0.0305548	0.358369	-3.51945	1.3116
TXLNB	-1.65377	-1.01428	-2.23741	0.0303881	0.358369	-3.53301	-0.545592
MAD2L2	1.8487	4.19211	2.23453	0.0305905	0.358398	-3.62211	4.45831
EDA	1.52823	4.66752	2.23417	0.030616	0.358458	-3.63534	4.79679
DYNC1I2	-1.4698	5.27056	-2.2325	0.0307342	0.358966	-3.58427	4.88191
GPR63	-1.89401	-0.216821	-2.23241	0.0307411	0.358966	-3.53679	0.0140036
MAP2K2	1.64267	4.37256	2.23263	0.0307254	0.358966	-3.61823	4.46648
NSF	-1.72236	2.65116	-2.23265	0.0307239	0.358966	-3.5254	2.15487
NLE1	1.97986	2.76008	2.23175	0.0307878	0.35923	-3.5561	2.44847
SOD2	1.68788	3.13608	2.23151	0.0308046	0.35923	-3.56982	2.89636
KTN1-AS1	1.63179	1.71498	2.23064	0.0308669	0.359479	-3.54665	1.98354
PPIL3	-1.7812	2.72495	-2.23066	0.0308653	0.359479	-3.53086	2.44864
OGFOD3	2.21748	-0.323945	2.23029	0.0308918	0.359532	-3.52721	0.00098516
MYBL2	1.02669	5.62341	2.22992	0.0309183	0.359602	-3.65673	5.3642
UBXN4	1.42631	5.25056	2.22963	0.0309389	0.359604	-3.67568	5.58303
ANKFN1	-1.36947	-1.34277	-2.22822	0.0310396	0.360297	-3.55681	-1.09197
PSMG4	1.4539	5.79773	2.22845	0.0310234	0.360297	-3.70453	6.06824
ACACA	1.59997	2.67321	2.22602	0.0311973	0.361286	-3.57031	2.56708
BUB1B	-1.90892	4.98113	-2.22531	0.0312481	0.361286	-3.57896	4.40604
IGFBP2	1.49805	5.09642	2.22544	0.0312393	0.361286	-3.66244	5.01014
LTBP1	-1.97979	3.95808	-2.2262	0.0311842	0.361286	-3.55008	3.31495
PXYLP1	-1.53415	4.28189	-2.22549	0.0312358	0.361286	-3.57312	4.20905
ZMYM5	1.29811	3.48258	2.22671	0.0311478	0.361286	-3.5773	3.12111
AC134684.9	2.26933	1.9823	2.22459	0.0313006	0.361418	-3.55858	1.7584
AKR1B15	-1.79765	-0.330208	-2.22459	0.0313007	0.361418	-3.54943	-0.149978
ASXL3	-1.66783	2.8738	-2.22339	0.0313866	0.361697	-3.54357	2.28242
GOLGA5	-1.46408	4.50163	-2.22356	0.0313749	0.361697	-3.57724	4.17865
LRRC41	1.9485	2.33401	2.22371	0.0313641	0.361697	-3.5748	2.47544
BTRC	-1.535	5.74349	-2.22247	0.0314538	0.362081	-3.62662	5.36049
PHLDA3	1.74493	-1.29344	2.22237	0.0314611	0.362081	-3.54112	-0.44129
SRRT	1.31456	4.96656	2.22164	0.0315134	0.362445	-3.65749	4.79451
BHLHB9	-1.8135	1.27905	-2.2207	0.031582	0.362997	-3.54653	1.03734
COG1	-1.67474	1.19408	-2.22034	0.0316078	0.363056	-3.54539	0.873365
C3orf52	-1.77726	0.223788	-2.21933	0.0316818	0.363431	-3.55686	0.073056
SLC31A2	1.70321	-0.684593	2.2194	0.0316766	0.363431	-3.54851	-0.714378
ESS2	1.68566	3.86572	2.21878	0.0317218	0.363522	-3.6131	3.43725
GALNT18	1.67269	1.10787	2.21865	0.0317311	0.363522	-3.55437	1.15497
ZNF394	2.12051	3.64979	2.21823	0.0317623	0.363615	-3.6268	3.78131
ZNF620	-1.68825	-0.508354	-2.21797	0.0317806	0.363615	-3.56161	-0.268921
GABRP	-1.64276	0.021871	-2.21622	0.0319094	0.364154	-3.56466	-0.333692
MYPOP	-1.61155	0.841044	-2.21592	0.0319313	0.364154	-3.55545	0.792091
RAD18	-1.83291	1.88169	-2.21606	0.0319212	0.364154	-3.55181	1.4331
SNRNP48	1.75222	3.05585	2.21651	0.0318878	0.364154	-3.61174	3.26646
TANC2	-1.57041	3.52623	-2.21625	0.0319071	0.364154	-3.56569	3.01988
C10orf120	-1.47955	-0.597172	-2.21512	0.03199	0.364586	-3.56881	-0.534415
COX7A2L	-1.11018	5.99901	-2.21445	0.0320389	0.364818	-3.66985	6.02587
SH3TC1	-1.51898	-1.21854	-2.21428	0.0320518	0.364818	-3.58061	-0.986206
NPLOC4	1.27664	3.26867	2.21332	0.0321224	0.365385	-3.60651	3.23844
M1AP	-1.90344	2.05356	-2.21296	0.0321493	0.365454	-3.55861	1.94668
GPN1	-1.48905	3.68897	-2.2117	0.0322424	0.365566	-3.58127	3.51564
MCOLN2	-1.88433	0.212177	-2.21217	0.0322073	0.365566	-3.56586	0.415862
RPL23AP58	1.61972	-1.22995	2.21185	0.0322313	0.365566	-3.56474	-0.821516
TE_LTR1E	-1.752	0.865042	-2.21186	0.0322305	0.365566	-3.56482	0.664036
ATG2A	2.35968	1.05618	2.21072	0.0323148	0.36566	-3.5779	1.38968
COG2	-1.65584	1.46947	-2.21085	0.0323055	0.36566	-3.56233	0.870002
DYNC1LI1	1.30273	3.16623	2.21046	0.0323339	0.36566	-3.60507	2.91204
RNF185	-1.91658	2.29508	-2.21064	0.032321	0.36566	-3.56178	1.67023
AC009102.1	-1.72515	0.361314	-2.20611	0.0326584	0.365706	-3.57985	-0.0186842
AC097658.1	1.68357	2.94885	2.20937	0.0324153	0.365706	-3.60606	2.81224
AL354811.1	-1.69797	0.104761	-2.20658	0.0326233	0.365706	-3.57492	0.419924
ANXA5	1.42747	3.55208	2.20447	0.0327814	0.365706	-3.64334	3.64221
AZIN2	1.56222	3.78655	2.20567	0.0326913	0.365706	-3.63215	3.61586
BAZ1A	1.30383	7.38561	2.20338	0.0328637	0.365706	-3.8673	7.86774
BMP6	-1.15658	6.49785	-2.20695	0.0325959	0.365706	-3.70238	6.37218
CDC37	1.88871	1.85066	2.20906	0.0324381	0.365706	-3.58463	1.94912
COA6	2.21739	0.779882	2.20458	0.0327729	0.365706	-3.58392	1.24315
DEAF1	1.21392	5.16373	2.2059	0.0326743	0.365706	-3.68087	4.77432
ELMO2	-1.50107	5.79783	-2.20317	0.032879	0.365706	-3.65842	5.41377
FAM32A	1.9907	3.73536	2.20588	0.0326761	0.365706	-3.63383	3.30217
FRYL	-1.82721	2.03515	-2.20852	0.0324785	0.365706	-3.56505	1.56342
IDH3G	1.62746	4.05054	2.2084	0.0324873	0.365706	-3.63047	3.44258
IZUMO4	1.98095	-1.029	2.20331	0.0328687	0.365706	-3.57644	-0.632852
NDC80	-1.88848	1.99195	-2.20491	0.0327487	0.365706	-3.5716	1.4492
PIP5K1B	-1.73419	2.34902	-2.20551	0.0327036	0.365706	-3.57058	1.74339
PPP6R1	1.45993	2.25851	2.20782	0.0325308	0.365706	-3.58566	1.94097
PRAMEF15	2.36196	5.76752	2.20697	0.0325945	0.365706	-3.75314	5.92596
PRIM2	-1.70307	2.78623	-2.20656	0.032625	0.365706	-3.57168	2.2201
PSMD12	1.61146	2.38283	2.20952	0.0324037	0.365706	-3.59239	2.46117
RASL10A	1.79682	1.61606	2.20454	0.0327763	0.365706	-3.59265	1.8114
RUFY2	1.87889	0.283625	2.20967	0.0323932	0.365706	-3.56396	0.614826
SDF2	-1.58887	1.11955	-2.20332	0.0328677	0.365706	-3.5768	0.618625
SDHAF1	1.86902	1.89143	2.20458	0.032773	0.365706	-3.60332	2.3932
TE_LTR16D2	-1.5816	0.458494	-2.20321	0.0328764	0.365706	-3.58106	0.195122
CASP10	-1.52065	-1.00844	-2.20229	0.0329453	0.366212	-3.5973	-0.809799
C17orf112	-1.56665	-1.04932	-2.20134	0.0330176	0.366467	-3.60311	-0.974343
HMG20A	-1.82151	2.78593	-2.20116	0.0330308	0.366467	-3.57949	1.99622
PRPF40A	1.18849	7.47475	2.20163	0.0329958	0.366467	-3.83747	7.28109
PPP1CA	1.58612	3.28465	2.20066	0.033069	0.366659	-3.62807	3.11842
AC106774.1	2.31759	0.396571	2.19926	0.0331748	0.3676	-3.59058	1.0992
HMGB3	-1.08702	6.34356	-2.19893	0.0331998	0.367646	-3.71844	6.35284
BX284668.5	1.5312	-0.467579	2.19741	0.0333161	0.368375	-3.58072	-0.0479645
CCDC137	1.65183	3.96176	2.19425	0.0335574	0.368375	-3.66758	3.79976
CSNK1G2	1.88415	2.04665	2.19523	0.0334826	0.368375	-3.61605	2.08702
FTHL17	1.63726	0.0802995	2.19463	0.0335281	0.368375	-3.58664	0.391536
MPV17L2	2.13532	2.34567	2.19624	0.0334048	0.368375	-3.61872	2.17777
MTMR2	-1.77571	4.13059	-2.195	0.0334996	0.368375	-3.61386	3.6517
OR51E1	-2.00939	-0.156204	-2.19668	0.0333717	0.368375	-3.60267	-0.209758
PIGH	1.94077	3.56352	2.19428	0.0335552	0.368375	-3.68449	4.11015
PRR20B	1.79994	1.47067	2.19487	0.0335098	0.368375	-3.60053	1.49444
RNF20	-2.06417	4.37566	-2.19581	0.0334382	0.368375	-3.61211	3.76688
SLC4A1AP	-1.75988	1.54017	-2.19744	0.0333132	0.368375	-3.58513	1.10858
SUPV3L1	-1.34468	5.31126	-2.19632	0.0333993	0.368375	-3.65895	5.08641
TE_LTR37A	-1.708	3.15308	-2.19395	0.0335801	0.368375	-3.60072	2.74334
TE_X17_LINE	-1.31662	0.164068	-2.19412	0.0335673	0.368375	-3.59609	0.0347946
TUBB6	2.1939	0.401435	2.19467	0.0335249	0.368375	-3.59854	1.22886
ARFGAP1	1.93668	0.741047	2.19327	0.0336328	0.368723	-3.59614	0.860386
AL450405.1	1.09198	4.61259	2.19184	0.0337428	0.368778	-3.6807	4.35356
FBXO34	-1.38728	4.555	-2.19197	0.033733	0.368778	-3.64461	4.33641
MLLT11	-1.71939	1.72038	-2.19195	0.0337339	0.368778	-3.59328	1.44889
NLK	-1.56645	2.24425	-2.19258	0.0336854	0.368778	-3.59401	2.06497
TOR3A	-1.63895	3.35919	-2.19286	0.0336645	0.368778	-3.60648	3.07341
AP2B1	-1.50852	4.95621	-2.1909	0.0338151	0.36903	-3.65101	4.53947
SCN9A	-1.55312	-0.700164	-2.19059	0.0338388	0.36903	-3.61562	-0.628197
ZNF236	1.30178	4.12347	2.19093	0.033813	0.36903	-3.68437	4.20812
ZNF45	-1.78161	1.30484	-2.19045	0.0338498	0.36903	-3.59973	0.863709
OGDHL	-1.65682	1.41101	-2.18986	0.0338959	0.369303	-3.59918	0.960828
ARID4B	1.90792	2.64715	2.18946	0.0339267	0.36941	-3.63898	2.66802
PDE8B	-1.76435	4.11206	-2.18873	0.0339833	0.369797	-3.62616	3.6795
ABLIM2	1.62899	2.49291	2.18803	0.0340377	0.369931	-3.62851	2.28895
AC084121.13	2.21826	1.66381	2.18821	0.0340233	0.369931	-3.62349	1.93187
MLLT10	-1.84884	3.06269	-2.1877	0.0340635	0.369983	-3.60917	2.78654
B4GALT5	-1.66812	2.80823	-2.18674	0.0341381	0.370113	-3.60777	2.45032
CSPP1	-1.80657	2.52841	-2.18718	0.0341033	0.370113	-3.60411	2.1115
ISYNA1	1.93913	2.37149	2.18673	0.0341387	0.370113	-3.63687	2.39048
SELENOI	-1.55502	3.1198	-2.18558	0.0342282	0.370854	-3.61496	2.81109
AL157832.2	-1.50868	-1.66008	-2.18391	0.034359	0.371391	-3.63417	-0.953831
BRAF	-1.83401	2.39152	-2.18395	0.034356	0.371391	-3.60976	2.19966
EDEM1	-1.68341	3.20646	-2.1836	0.0343833	0.371391	-3.61712	2.75846
MPPE1	1.74895	0.231216	2.18392	0.0343585	0.371391	-3.60594	0.439444
TUBB4A	1.44436	-0.895332	2.18367	0.0343775	0.371391	-3.60812	-0.517596
BMT2	1.35442	4.1001	2.1832	0.0344144	0.371457	-3.6974	4.193
NUP210	-1.4348	1.06637	-2.18244	0.034474	0.371457	-3.61088	0.751427
TIMM23B	1.68679	-0.345143	2.18285	0.034442	0.371457	-3.60618	-0.0981107
ZBTB44	-1.48898	3.43044	-2.18249	0.0344701	0.371457	-3.62641	3.10713
SF3A3	-1.70847	5.62275	-2.18211	0.0345001	0.37151	-3.68447	5.09288
IRX6	1.45041	-1.75338	2.18162	0.0345389	0.371614	-3.62231	-1.1577
KIFAP3	-1.69419	2.1348	-2.18145	0.034552	0.371614	-3.61195	1.72937
AL136372.2	-1.62608	0.227703	-2.17983	0.0346798	0.372077	-3.61895	0.802686
CD99L2	-1.57161	-1.02622	-2.18032	0.0346415	0.372077	-3.63564	-0.732739
RBBP4	-0.842619	7.14162	-2.18035	0.0346389	0.372077	-3.80241	7.1391
SLC2A8	1.34668	2.99152	2.17994	0.0346709	0.372077	-3.65872	2.94408
PRPF39	1.90163	0.602558	2.17938	0.034715	0.372114	-3.61741	0.680818
TE_LTR51	-1.47646	0.612488	-2.17925	0.0347256	0.372114	-3.61998	0.322195
IFNAR2	1.84512	1.3515	2.17898	0.0347469	0.372116	-3.6411	2.05508
ERG28	-1.46932	2.51096	-2.17817	0.0348107	0.372572	-3.61969	2.14129
EFCAB10	-1.7149	2.23704	-2.1775	0.0348643	0.372879	-3.61886	1.77006
RP9	1.3869	3.68188	2.17728	0.0348818	0.372879	-3.69993	3.94247
RPL13AP2	1.63946	0.572145	2.17701	0.0349035	0.372884	-3.61732	0.440714
MRPL52	1.63206	1.04918	2.1751	0.0350551	0.373595	-3.62692	0.979584
PMPCB	1.71869	1.31826	2.17518	0.0350488	0.373595	-3.6226	0.62754
SFI1	1.53237	5.195	2.1751	0.0350549	0.373595	-3.75323	4.9764
ULK3	1.51978	0.988094	2.17513	0.0350525	0.373595	-3.62232	0.675823
AL031432.3	2.00042	1.03401	2.17448	0.0351042	0.373676	-3.6459	1.87741
ARHGAP19	-1.59013	2.33435	-2.17414	0.0351317	0.373676	-3.62437	1.80317
BEND7	-1.63314	0.926257	-2.17204	0.0352995	0.373676	-3.63051	0.710733
DUXA	2.42152	5.08181	2.17388	0.0351522	0.373676	-3.79131	5.42363
EIF2D	-1.69979	1.65803	-2.1726	0.0352552	0.373676	-3.62642	1.34606
GBX2	2.51939	3.75845	2.17263	0.0352526	0.373676	-3.74084	4.44734
KLHDC4	1.60936	2.00514	2.17166	0.0353306	0.373676	-3.6433	1.59173
PMVK	1.70803	-1.07821	2.17389	0.0351514	0.373676	-3.62814	-0.780732
RAB5B	-1.70873	4.38831	-2.17155	0.0353391	0.373676	-3.66351	3.94687
RORA	1.73958	1.91792	2.17263	0.0352523	0.373676	-3.64798	1.83102
TAOK1	-1.71591	4.0406	-2.17158	0.0353365	0.373676	-3.65718	3.84471
UTP14A	-1.28696	5.67833	-2.17345	0.0351869	0.373676	-3.71599	5.42502
ZNF831	1.71374	-0.230229	2.1733	0.0351986	0.373676	-3.62237	-0.145274
ATR	-1.78227	2.09082	-2.17027	0.0354422	0.373867	-3.63077	1.67371
FGF18	1.79354	-1.41516	2.1707	0.0354075	0.373867	-3.64181	-0.993635
NCALD	-1.74896	1.77928	-2.17038	0.0354335	0.373867	-3.63103	1.23754
TAF2	-1.61457	2.43418	-2.17095	0.0353876	0.373867	-3.63023	1.80023
SSU72P4	1.86911	4.97613	2.16971	0.0354868	0.374112	-3.785	5.45831
FGD4	-1.87218	2.67917	-2.16754	0.0356627	0.375517	-3.63883	2.22703
LINC01118	-1.43355	4.65913	-2.16764	0.0356542	0.375517	-3.68834	4.51986
AP000580.1	2.15412	-0.968469	2.16577	0.0358056	0.375943	-3.6383	-0.215026
MYO1C	1.5038	1.09463	2.16633	0.0357604	0.375943	-3.64007	0.904441
NARS2	-1.65125	3.40246	-2.16572	0.0358102	0.375943	-3.65587	3.21462
PPP1R15A	2.14821	3.70778	2.16619	0.0357715	0.375943	-3.72342	3.80535
RARS	-2.03154	3.79343	-2.16675	0.0357263	0.375943	-3.64712	2.82495
ANKRD45	-1.38812	-0.803333	-2.16482	0.0358834	0.376037	-3.65903	-0.697021
FAM83E	1.5167	2.0886	2.16487	0.0358788	0.376037	-3.65887	1.89609
SOHLH2	-1.18257	5.13647	-2.16507	0.0358632	0.376037	-3.71624	5.04269
NDUFA6-DT	2.02051	0.122193	2.16323	0.0360127	0.376494	-3.64423	0.488238
NTRK2	-1.55075	2.01229	-2.16372	0.035973	0.376494	-3.64123	1.4719
RBM15B	-1.41394	3.43275	-2.16335	0.0360033	0.376494	-3.6648	3.27789
TE_LTR53B	-1.40816	1.10478	-2.1637	0.0359743	0.376494	-3.64303	0.611725
DFFA	1.46365	3.30612	2.16192	0.0361202	0.377227	-3.70324	3.33618
PPP4R1	-1.77831	4.48644	-2.16185	0.0361257	0.377227	-3.67751	3.85416
DUSP12	1.33119	4.514	2.16046	0.0362395	0.37819	-3.75893	4.6638
AL691420.1	-1.35938	-0.31329	-2.1581	0.0364339	0.379017	-3.66266	-0.330668
ANKZF1	1.67116	3.15282	2.15593	0.0366132	0.379017	-3.70523	2.8701
AP001596.1	-1.55704	-0.835549	-2.15509	0.0366829	0.379017	-3.67639	-0.636313
BCL2L11	2.00019	3.77755	2.1564	0.0365739	0.379017	-3.76559	4.4679
EEF1AKMT2	1.94234	1.13973	2.15677	0.0365437	0.379017	-3.67462	1.78575
EIF4E	-2.03959	2.46903	-2.15692	0.0365314	0.379017	-3.65647	2.37992
FBXL15	1.9987	3.68966	2.15654	0.0365629	0.379017	-3.74695	4.04846
FSTL1	1.86685	-1.09594	2.15463	0.0367209	0.379017	-3.65997	-0.749617
GATAD2A	1.23853	3.67446	2.15826	0.0364204	0.379017	-3.72086	3.65929
MFAP4	1.64938	-1.26963	2.15475	0.0367108	0.379017	-3.66544	-1.07199
PTOV1	1.09619	5.03378	2.15514	0.0366787	0.379017	-3.77409	4.9658
RHOD	2.10653	-1.18224	2.15755	0.036479	0.379017	-3.65239	-0.188911
SERPINE1	1.63534	-1.92947	2.15488	0.0366999	0.379017	-3.67393	-1.32539
SLC38A7	1.56012	3.1098	2.15476	0.0367099	0.379017	-3.70412	2.81829
SLC7A6	1.90363	-0.138182	2.15524	0.0366707	0.379017	-3.65432	0.0766413
SMPD2	2.3743	-0.205926	2.15612	0.0365975	0.379017	-3.65592	-0.0544922
SPATA33	1.9468	0.8557	2.15454	0.0367284	0.379017	-3.6679	1.1978
TE_CR1_Mam	-1.60879	1.84509	-2.15745	0.0364873	0.379017	-3.65235	1.74487
ZUP1	-1.85555	1.44014	-2.15807	0.0364365	0.379017	-3.65378	0.943474
NSMF	1.807	2.64677	2.15411	0.0367641	0.379162	-3.69613	2.36225
CHST11	2.11984	0.0941712	2.15343	0.0368212	0.379528	-3.65977	0.299889
AL158050.1	1.57701	-0.412441	2.15211	0.0369306	0.37987	-3.66056	-0.335736
CMAHP	-1.54288	-0.422417	-2.15205	0.0369358	0.37987	-3.67751	-0.449165
NDUFB4	-1.64614	1.51368	-2.1526	0.0368903	0.37987	-3.66039	1.3423
UBE2Z	-1.73466	1.92146	-2.15199	0.0369408	0.37987	-3.66287	1.91466
RNF168	1.84338	4.91082	2.15105	0.0370191	0.380066	-3.81158	5.11775
TE_X13_LINE	-1.4665	-0.188605	-2.15139	0.0369911	0.380066	-3.67236	-0.119458
ZNF200	-1.57175	4.00381	-2.15099	0.0370247	0.380066	-3.68916	3.64922
AC005102.1	-1.4521	-1.54448	-2.15047	0.0370679	0.380287	-3.69336	-1.02466
INTS12	-1.82272	1.74245	-2.15018	0.0370925	0.380317	-3.66746	1.12111
COPS2	-1.80015	4.3169	-2.14851	0.0372327	0.381196	-3.69763	3.86388
HINT1	1.12309	9.1629	2.14851	0.0372324	0.381196	-4.09266	9.40903
VPS53	1.40964	2.33905	2.14838	0.0372433	0.381196	-3.6975	2.27779
METTL25	-1.45663	-1.22562	-2.14758	0.0373105	0.381662	-3.69782	-1.01325
P2RX5-TAX1BP3	1.67158	-1.55763	2.14668	0.0373863	0.382215	-3.67987	-0.865614
CBX8	1.63202	0.552571	2.14631	0.0374175	0.382215	-3.66954	0.429689
DIMT1	1.98761	2.70957	2.14591	0.0374516	0.382215	-3.73421	3.09005
SENP6	-1.82027	2.89702	-2.14604	0.0374407	0.382215	-3.67842	2.48914
STAC	2.06528	-0.287483	2.14508	0.0375218	0.382709	-3.67261	0.115175
AGAP10P	1.83284	-0.182478	2.14423	0.037594	0.383001	-3.67509	0.430003
LMNB1	-1.71444	2.43808	-2.14427	0.0375902	0.383001	-3.67716	2.05244
ATRNL1	-1.66055	1.71105	-2.1434	0.0376642	0.383494	-3.67599	1.40976
CCNO	1.40143	7.06838	2.14128	0.0378447	0.383914	-3.94421	7.19872
MRPL9	1.21305	3.56706	2.14091	0.0378767	0.383914	-3.74422	3.51529
PARD3-AS1	1.88631	-1.26515	2.14023	0.0379343	0.383914	-3.6832	-0.449241
POLK	-1.91452	1.20867	-2.14114	0.037857	0.383914	-3.68537	0.887673
RECQL4	1.64235	1.86273	2.14232	0.0377557	0.383914	-3.70482	2.08929
SLC35A5	-2.01174	1.83945	-2.1401	0.0379457	0.383914	-3.68287	1.43289
SMG1P2	1.45126	2.83854	2.14113	0.0378578	0.383914	-3.73293	3.08806
TE_LTR12E	1.48321	2.67551	2.14021	0.0379358	0.383914	-3.72528	2.87396
TRAPPC6B	1.33237	2.56426	2.14043	0.0379175	0.383914	-3.72315	2.70714
TRMT61A	2.05287	-0.333452	2.14062	0.0379009	0.383914	-3.67969	0.0874322
ZFP1	-1.66694	0.635189	-2.14056	0.0379063	0.383914	-3.68661	0.446407
SLC26A7	-1.50486	-1.44359	-2.13948	0.0379985	0.384005	-3.71141	-0.979803
UQCRC2	-1.62021	5.39504	-2.13956	0.0379916	0.384005	-3.75146	4.79875
PLEKHM1P1	1.86882	0.0396711	2.1383	0.0380994	0.384362	-3.68367	0.289319
RARRES2P4	1.90665	-1.94933	2.13853	0.0380797	0.384362	-3.69547	-0.840783
RBM18	-1.68433	3.36789	-2.13843	0.0380885	0.384362	-3.69771	2.77238
TE_MLT1B-int	-1.61019	2.10858	-2.13786	0.0381372	0.384523	-3.68633	1.81736
AC109322.1	2.19115	-0.274967	2.13609	0.0382899	0.385163	-3.69268	0.553315
AC116533.1	0.994661	5.48918	2.1356	0.0383322	0.385163	-3.83553	5.54099
CCT8P1	-1.37172	-0.332379	-2.13648	0.038256	0.385163	-3.70337	-0.476215
CREBZF	2.051	0.17535	2.13623	0.0382778	0.385163	-3.68731	0.15891
SYT14	-1.92262	0.177012	-2.13567	0.0383259	0.385163	-3.69878	0.384983
WNT3A	1.8161	-1.47758	2.13574	0.0383196	0.385163	-3.69415	-0.790068
TBCE	-1.63778	4.06006	-2.13505	0.038379	0.385413	-3.72174	3.74678
PLPP4	-1.38151	1.7094	-2.1343	0.0384444	0.385629	-3.69015	1.28401
SMAD3	-1.61337	2.43211	-2.13435	0.0384397	0.385629	-3.69261	1.83497
AC068137.1	1.88935	-1.1149	2.13371	0.0384951	0.385697	-3.69397	-0.472454
ASMTL	1.6747	3.91025	2.13381	0.0384869	0.385697	-3.76343	3.34599
CCDC170	-1.74745	0.535556	-2.13302	0.0385546	0.385853	-3.70176	0.537781
PHB2	1.40782	7.65924	2.13305	0.0385521	0.385853	-3.9846	7.43488
ATP2B4	-1.83406	4.63439	-2.13257	0.0385941	0.386029	-3.73447	3.9356
CYP1B1	2.14702	-1.18939	2.13206	0.0386387	0.386035	-3.69544	-0.345912
SLC26A4-AS1	1.77984	-1.86454	2.13217	0.0386288	0.386035	-3.7036	-0.862856
SBDS	2.38861	2.99031	2.13168	0.0386717	0.386145	-3.77219	3.50677
SQSTM1	1.40045	3.44784	2.13082	0.0387463	0.386671	-3.75378	3.03912
MED14	-1.30881	5.39987	-2.13027	0.0387942	0.386929	-3.78027	5.14367
SLC9A3-AS1	1.72905	-0.648547	2.13	0.0388179	0.386946	-3.6963	-0.112955
AL591485.1	-1.64869	1.56448	-2.12896	0.0389082	0.387294	-3.70183	1.24724
PI4KAP2	1.37313	3.05683	2.12811	0.0389823	0.387294	-3.75754	3.38393
RAB24	2.19179	0.20556	2.12878	0.0389238	0.387294	-3.7053	0.636303
RARRES2	1.26543	6.74017	2.1283	0.0389661	0.387294	-3.94491	6.92174
TE_LTR33B	-1.4815	3.32298	-2.12808	0.038985	0.387294	-3.72181	3.28961
TPBGL	-1.31737	-1.59628	-2.12815	0.0389796	0.387294	-3.73259	-1.12108
MYEF2	-1.71926	1.76169	-2.1272	0.0390629	0.387629	-3.7045	1.31319
PPA1	1.48225	6.10986	2.1273	0.0390533	0.387629	-3.91541	6.28391
STRN	-1.73029	0.957375	-2.12661	0.039114	0.387917	-3.70812	0.747424
OSBPL11	-1.75631	1.85261	-2.1263	0.0391413	0.38797	-3.70587	1.82022
LGALS8	-1.41167	5.63361	-2.12595	0.0391726	0.38806	-3.79687	5.31184
EVI5	1.90402	1.55673	2.12535	0.039225	0.388142	-3.72573	1.51456
TRIOBP	1.51115	4.8898	2.12554	0.0392085	0.388142	-3.83198	4.75956
ACAP3	2.14961	-0.349492	2.12427	0.0393202	0.38821	-3.70931	0.252897
TE_MLT2F	-1.48868	3.46286	-2.12459	0.0392919	0.38821	-3.72629	3.13705
TRIM53BP	2.26681	5.78666	2.12464	0.0392877	0.38821	-3.91619	6.14176
ZFYVE19	1.54112	3.3666	2.12443	0.0393064	0.38821	-3.75511	2.93708
PSMC1	-1.64163	2.32106	-2.12377	0.0393642	0.388426	-3.70983	1.73049
ADAMTS9	-1.49829	5.06628	-2.12268	0.0394606	0.388543	-3.78132	4.91485
COL25A1	2.22629	0.553442	2.12264	0.0394645	0.388543	-3.7259	1.35439
DDB1	-1.39238	4.768	-2.12339	0.0393983	0.388543	-3.76035	4.1671
TRIM60P14	-1.55612	0.842368	-2.12312	0.039422	0.388543	-3.71704	0.33344
ABCC1	-1.41566	2.14326	-2.12155	0.0395606	0.388981	-3.71198	1.42529
MRPL30	-1.6529	-0.481493	-2.12138	0.0395754	0.388981	-3.7291	-0.346684
TE_MLT1O	-1.37901	4.65044	-2.12167	0.0395503	0.388981	-3.76739	4.43095
AL132777.1	-1.25218	0.0246999	-2.1203	0.0396722	0.389131	-3.72354	-0.143684
AL162430.1	1.75665	1.79626	2.11979	0.0397172	0.389131	-3.73244	1.62983
GATA6	2.28474	2.62957	2.12032	0.0396703	0.389131	-3.78594	3.37651
GRHPR	1.08273	5.01084	2.11968	0.0397271	0.389131	-3.82977	4.66754
HRG	-1.43942	1.25863	-2.12074	0.0396324	0.389131	-3.7154	0.687806
PLAUR	1.64751	-1.19244	2.11947	0.0397456	0.389131	-3.71888	-0.766977
SPERT	1.91891	0.527998	2.1198	0.0397163	0.389131	-3.72122	0.855475
AC136759.1	1.70539	1.60174	2.1163	0.0400289	0.389368	-3.74715	1.94909
CBLN1	2.48461	2.15675	2.11766	0.0399066	0.389368	-3.78812	3.22948
ELFN2	2.01974	1.38788	2.11763	0.0399099	0.389368	-3.73491	1.5439
FAM200B	1.67076	1.97968	2.11597	0.0400579	0.389368	-3.74362	1.94018
IPO8	-1.19336	7.25521	-2.11671	0.0399917	0.389368	-3.90159	7.07182
MAP4K5	-1.62952	1.25574	-2.11645	0.0400151	0.389368	-3.72159	1.32142
PEX19	-1.49559	1.13216	-2.11696	0.0399692	0.389368	-3.72255	0.811411
PSMD9	1.17678	5.48998	2.11764	0.0399085	0.389368	-3.86794	5.29455
RHOC	1.34527	2.45269	2.11829	0.0398511	0.389368	-3.74922	2.25528
SLIT2	-1.58626	-0.771109	-2.11687	0.0399773	0.389368	-3.73137	0.309143
TMEM160	1.9777	-1.29011	2.1162	0.0400376	0.389368	-3.72454	-0.425782
TMTC2	-1.66027	1.56313	-2.11785	0.0398903	0.389368	-3.71911	1.24911
ZNF699	1.64056	-1.71229	2.11622	0.0400363	0.389368	-3.73528	-1.12109
ARPC2	1.14969	5.84065	2.1138	0.0402535	0.389975	-3.89457	5.67344
C1orf198	2.21722	0.686706	2.11416	0.0402209	0.389975	-3.74079	1.43046
DHCR24	-1.71608	1.27839	-2.11388	0.0402464	0.389975	-3.72684	1.2472
HOXD13	2.19221	-1.23701	2.11387	0.0402472	0.389975	-3.72969	-0.638202
RBM7	1.61122	3.47635	2.11396	0.0402385	0.389975	-3.80247	3.55671
ZNF281	-1.60842	5.01056	-2.11492	0.0401522	0.389975	-3.78534	4.76227
PI4KA	1.5069	2.11815	2.11352	0.0402782	0.39	-3.74633	1.82085
ACTN1	1.62946	4.67166	2.11213	0.0404042	0.391005	-3.83914	4.52405
MRPS16	1.10281	4.57541	2.11181	0.0404333	0.39107	-3.83891	4.57553
AC026401.3	-1.55513	2.05961	-2.10694	0.0408749	0.391487	-3.7388	2.10922
AC068473.1	1.56992	-0.307456	2.10787	0.0407905	0.391487	-3.73359	-0.330727
AC078819.1	1.66879	-1.7454	2.10815	0.0407646	0.391487	-3.75018	-1.01437
AC107918.4	1.74642	0.0623173	2.10291	0.0412446	0.391487	-3.74179	0.190313
AGMAT	-1.84297	-0.0996044	-2.10482	0.0410694	0.391487	-3.75771	-0.0869678
ASZ1	-1.66607	-0.64341	-2.10455	0.0410939	0.391487	-3.75882	-0.332905
ATF7	-1.6973	1.25438	-2.10407	0.041138	0.391487	-3.74229	1.22398
ATP7A	-1.79412	0.627442	-2.10684	0.0408845	0.391487	-3.74765	0.24488
BAP1	1.41294	2.77797	2.10178	0.0413487	0.391487	-3.78176	2.44189
BARD1	1.25839	5.1538	2.10961	0.040632	0.391487	-3.86877	5.07296
BMPR1AP1	-1.3306	-0.952738	-2.11001	0.0405958	0.391487	-3.75834	-0.906739
BTG2	1.91217	-1.11352	2.10242	0.0412895	0.391487	-3.74338	-0.188737
C12orf4	-2.00501	2.47337	-2.11006	0.0405913	0.391487	-3.73412	1.92337
CENPP	1.35291	7.26577	2.10642	0.040923	0.391487	-4.04023	7.67678
CPVL	-1.56006	0.914823	-2.10459	0.0410898	0.391487	-3.74231	0.834477
DLG2	-1.56846	1.96555	-2.10166	0.0413596	0.391487	-3.74587	1.3798
EFL1	-1.95483	3.66761	-2.10265	0.0412679	0.391487	-3.76013	2.99582
GALNS	1.8646	-0.0998884	2.10186	0.0413408	0.391487	-3.74392	0.127806
GTF2H2C	-1.58001	1.30707	-2.10655	0.0409103	0.391487	-3.73864	1.00106
HIST2H2BC	2.04912	2.10432	2.1087	0.0407146	0.391487	-3.77713	2.48182
HOMER1	-1.47215	2.99321	-2.10836	0.0407461	0.391487	-3.748	2.69385
MAN2C1	1.80486	-1.67931	2.10574	0.0409851	0.391487	-3.75986	-1.27336
MIGA1	-1.76686	1.29822	-2.10294	0.0412413	0.391487	-3.74449	1.32887
MRPL42	1.22165	1.99293	2.11036	0.0405642	0.391487	-3.75702	2.23583
NCBP1	1.40379	4.34065	2.10637	0.0409268	0.391487	-3.83794	4.28183
NFU1	1.15347	3.86493	2.10791	0.040787	0.391487	-3.81931	4.08236
PC	1.616	0.871398	2.10768	0.0408077	0.391487	-3.74204	1.05613
PPP2CA	1.08689	7.2343	2.10295	0.0412405	0.391487	-4.02577	7.51655
PTPRG-AS1	-1.63787	0.717248	-2.10689	0.0408795	0.391487	-3.7431	0.429562
PXK	-1.33896	5.02506	-2.10157	0.0413674	0.391487	-3.81533	4.77438
SCRIB	1.53573	4.40398	2.10514	0.0410394	0.391487	-3.84751	4.34161
SLC25A32	1.91947	-0.916677	2.10707	0.0408637	0.391487	-3.7361	0.0874684
SLC2A1	1.97051	1.59072	2.10389	0.0411539	0.391487	-3.77251	1.9282
SLC33A1	-1.72394	0.428151	-2.10698	0.0408712	0.391487	-3.74457	0.41108
SNRPGP10	-1.45353	0.625658	-2.1041	0.0411349	0.391487	-3.74633	0.448655
SSU72P7	1.8912	5.17832	2.10167	0.0413585	0.391487	-3.91475	5.54968
TSTD1	1.34098	3.14357	2.10163	0.0413621	0.391487	-3.806	3.26196
UBAC1	1.04387	6.06073	2.10226	0.0413038	0.391487	-3.94714	6.37124
YARS	1.90364	-0.182719	2.10216	0.0413136	0.391487	-3.74296	0.0804577
ZNF589	-1.50022	2.9474	-2.10323	0.0412148	0.391487	-3.75413	2.7413
PTBP1	1.48434	5.61289	2.10104	0.0414171	0.391746	-3.92105	5.56849
CTDP1	1.53986	4.80286	2.10073	0.0414455	0.391804	-3.88022	4.81377
AC141586.1	1.31309	4.90522	2.09909	0.0415969	0.39205	-3.8787	4.93515
DNAJB4	-1.9297	1.53989	-2.09956	0.0415539	0.39205	-3.75131	1.30563
FGF14	-1.92746	3.0084	-2.099	0.0416054	0.39205	-3.75637	2.48878
GNB2	1.65343	4.93938	2.09992	0.0415201	0.39205	-3.87669	4.67608
HDAC9	-1.17821	5.76935	-2.09948	0.0415614	0.39205	-3.85615	5.54634
HNRNPCL4	2.15571	3.60248	2.10016	0.0414984	0.39205	-3.84536	3.7967
ETV5	1.17919	4.62811	2.09856	0.0416458	0.392175	-3.87485	4.79583
TPPP	2.28448	-0.518544	2.09838	0.0416632	0.392175	-3.75502	0.410695
MARS	-1.33692	5.06251	-2.09782	0.0417147	0.392449	-3.81788	4.69666
AC010230.1	-1.3882	-0.438378	-2.09717	0.0417755	0.392505	-3.77382	-0.671944
METTL18	-1.62263	-0.252072	-2.09699	0.0417917	0.392505	-3.76352	0.102564
POLDIP2	-1.39953	3.54979	-2.09659	0.0418298	0.392505	-3.77645	3.20969
WDR33	-1.63953	2.71601	-2.09706	0.0417855	0.392505	-3.76099	2.48746
YPEL1	1.58035	1.90324	2.09656	0.0418323	0.392505	-3.78144	2.15012
PRKD1	-1.55065	-0.516463	-2.09611	0.0418743	0.392666	-3.77229	-0.444555
ZNF574	1.24625	5.931	2.09589	0.0418942	0.392666	-3.93811	5.77257
FAM72D	-1.45967	-0.0606556	-2.09483	0.0419931	0.393211	-3.76689	0.00418728
PMPCA	1.49035	1.56904	2.09479	0.0419971	0.393211	-3.76449	1.17238
TTC30A	-1.81685	0.451774	-2.09425	0.0420474	0.393472	-3.76883	0.259051
SCAMP1	-1.47455	3.64122	-2.09389	0.0420811	0.393578	-3.7875	3.47655
SECISBP2L	-1.41627	3.56319	-2.09365	0.0421039	0.393582	-3.7831	3.28523
BIK	2.66615	2.70822	2.09325	0.0421417	0.393593	-3.86932	3.8804
PIGP	-1.60757	0.78276	-2.09316	0.0421498	0.393593	-3.76393	0.656497
STX7	-1.43501	4.11947	-2.09198	0.0422602	0.394414	-3.79787	3.67957
PAFAH1B3	1.67913	2.06153	2.09088	0.0423643	0.395176	-3.78695	1.93979
TE_L1M3d	-1.75039	0.942589	-2.0901	0.0424371	0.395645	-3.77086	0.599416
NSRP1	-1.50928	1.29584	-2.08973	0.0424726	0.395765	-3.76757	0.710458
TE_MIR1_Amn	0.842823	6.17887	2.08916	0.042526	0.396053	-3.96969	6.42236
AC092645.1	-1.58103	0.764843	-2.08749	0.0426848	0.396271	-3.77487	0.7334
GIGYF2	-1.3642	4.01715	-2.08794	0.0426413	0.396271	-3.80509	3.79246
IFNAR1	-1.58108	-0.022859	-2.08864	0.0425751	0.396271	-3.77788	0.208509
OIP5	1.70428	4.03319	2.08783	0.0426521	0.396271	-3.87763	4.25821
OR7E37P	-1.25083	0.210932	-2.08778	0.0426564	0.396271	-3.7756	0.0443332
PIGK	-1.67014	0.859659	-2.08756	0.0426773	0.396271	-3.7711	0.890744
ARMC2	-1.28651	5.42166	-2.08653	0.0427755	0.396302	-3.86357	5.34647
NRG3	-1.57889	-1.33778	-2.08702	0.0427286	0.396302	-3.8006	-0.933587
SYT11	-1.75209	1.03828	-2.08626	0.0428008	0.396302	-3.77338	1.13193
TAF1A	-1.74346	1.78008	-2.08677	0.042753	0.396302	-3.77124	1.27872
TIMM13	1.72662	3.13841	2.08628	0.0427993	0.396302	-3.83476	3.03852
DACH1	1.51351	0.286676	2.08519	0.0429023	0.396566	-3.77018	0.355029
HDC	-1.36563	6.01379	-2.0848	0.0429396	0.396566	-3.87969	5.61456
LILRA4	2.09382	1.18808	2.08438	0.0429803	0.396566	-3.78537	1.13502
MPP1	-1.91511	2.37958	-2.08437	0.0429809	0.396566	-3.77706	1.95802
SLC18A2	1.67815	-0.257502	2.08548	0.0428748	0.396566	-3.76943	-0.0716613
SMCO4	-2.22153	4.07512	-2.0843	0.0429872	0.396566	-3.83361	4.87548
TENT5C	-1.34908	7.54501	-2.08569	0.0428553	0.396566	-3.98037	7.48471
GRN	1.1448	5.56203	2.08352	0.0430616	0.397044	-3.93932	5.46577
FAM69B	1.85959	3.791	2.08289	0.0431222	0.397186	-3.86841	3.98803
TMEM179	1.36426	3.70422	2.08293	0.0431186	0.397186	-3.83872	3.42046
ANXA4	-1.59836	0.747043	-2.08084	0.0433185	0.397237	-3.787	0.396563
DDX51	1.97887	0.745213	2.0825	0.0431596	0.397237	-3.78097	0.641904
DSEL	2.37169	2.29764	2.08163	0.0432429	0.397237	-3.855	3.26988
PPARG	-1.42446	-1.66499	-2.08148	0.043257	0.397237	-3.81126	-1.01402
PPP2R5C	-1.33648	5.15131	-2.08123	0.0432808	0.397237	-3.85281	4.73311
RAB2A	1.56261	5.39443	2.08071	0.0433312	0.397237	-3.97196	5.89093
TM7SF2	-1.64058	-0.823117	-2.08147	0.0432585	0.397237	-3.80469	-0.66422
TMEM266	1.91283	0.542428	2.08108	0.0432957	0.397237	-3.78169	0.547651
TOM1L1	-1.09417	5.82444	-2.08126	0.0432781	0.397237	-3.90151	5.78024
SSU72P6	1.70752	4.63474	2.08004	0.0433957	0.39762	-3.91119	4.71117
TE_AluYg6	1.21588	2.70822	2.07946	0.0434517	0.397926	-3.82333	2.71902
TSPAN7	-1.63746	3.10928	-2.0785	0.0435435	0.398559	-3.79749	2.73081
AC110749.1	1.22141	2.84938	2.07754	0.0436363	0.398801	-3.82922	2.77342
CAPRIN2	-1.27471	5.34964	-2.07753	0.043638	0.398801	-3.87459	5.2245
DDX24	-1.53641	4.92869	-2.07768	0.0436232	0.398801	-3.84139	4.31616
UBE2Q2	-1.01138	7.84258	-2.07727	0.0436631	0.398823	-4.03482	7.9314
PARD6B	1.7691	2.27698	2.07671	0.0437166	0.399104	-3.83874	2.76426
PREB	-1.54958	3.29255	-2.07588	0.0437974	0.399427	-3.80505	2.9757
SVBP	1.58365	2.23885	2.07596	0.0437897	0.399427	-3.82712	2.41507
EHD1	1.54507	4.28207	2.07549	0.0438352	0.399564	-3.90165	4.38771
AFF3	1.55516	2.10224	2.07385	0.0439947	0.399691	-3.81455	1.81604
CPEB1	1.47851	0.999281	2.07485	0.0438968	0.399691	-3.79486	1.03571
GOLGA8M	1.45586	0.299091	2.07445	0.0439362	0.399691	-3.78859	0.466582
METTL15	-1.51698	0.316782	-2.07391	0.0439885	0.399691	-3.80072	0.136529
OAT	-1.11233	7.53934	-2.07355	0.0440233	0.399691	-4.00191	7.38925
PIGF	1.29516	2.66519	2.07509	0.0438742	0.399691	-3.83061	2.53985
PRPF18	-1.56234	1.2724	-2.07347	0.0440311	0.399691	-3.79245	1.10005
TE_LTR2752	-1.68179	1.49052	-2.07439	0.0439415	0.399691	-3.79125	1.59015
PATJ	-1.49128	2.8914	-2.073	0.0440769	0.3999	-3.80152	2.52158
CRELD2	1.16397	6.32188	2.07175	0.0441997	0.399905	-3.995	6.13636
ENOSF1	1.83758	0.344803	2.0716	0.0442139	0.399905	-3.79341	0.135104
NDUFAF6	1.86768	1.60623	2.07195	0.0441798	0.399905	-3.81665	1.8345
PPM1M	-1.52418	-1.00315	-2.07253	0.0441231	0.399905	-3.82563	-0.956605
TPT1	0.884502	11.5816	2.07184	0.0441905	0.399905	-4.49176	12.0454
XPO7	-1.83529	3.42944	-2.07241	0.0441349	0.399905	-3.80467	2.76428
AC022113.1	-1.6195	1.2858	-2.06615	0.0447494	0.400076	-3.80766	0.858583
AL079307.1	-1.54259	-0.585558	-2.06545	0.0448182	0.400076	-3.82654	-0.553556
AL135925.1	2.12604	2.20107	2.06668	0.0446974	0.400076	-3.86531	2.9405
ATP5MC1P4	-1.406	-0.608025	-2.06908	0.0444608	0.400076	-3.82646	-0.844299
BDP1	1.52034	3.15842	2.06695	0.0446707	0.400076	-3.86071	3.08362
BET1L	1.35585	2.34168	2.0659	0.0447746	0.400076	-3.83546	2.29269
CDH13	-1.4143	-0.331204	-2.06966	0.0444038	0.400076	-3.81263	-0.220959
CFAP52	1.52235	-1.32115	2.06591	0.0447735	0.400076	-3.81127	-0.831982
EI24	1.2447	5.88428	2.06625	0.04474	0.400076	-3.98926	5.83115
FAM238C	1.86443	-0.820843	2.06543	0.0448205	0.400076	-3.80444	-0.155699
FASTKD2	-1.89925	3.55189	-2.0665	0.0447151	0.400076	-3.81642	2.78508
FLVCR2	-1.5674	3.78948	-2.06537	0.0448269	0.400076	-3.83136	3.22339
GABARAPL2	1.38946	6.34826	2.06516	0.0448475	0.400076	-4.04636	6.58116
HCN4	-1.30777	0.859786	-2.06702	0.0446631	0.400076	-3.80464	0.674029
IRX4	1.99692	0.521183	2.07036	0.0443357	0.400076	-3.8105	1.23695
MPLKIP	1.98457	3.17141	2.06921	0.0444481	0.400076	-3.88588	3.66519
PANK4	1.96802	0.374306	2.07104	0.0442684	0.400076	-3.79972	0.676024
RAD21	-1.7527	5.12734	-2.06752	0.0446143	0.400076	-3.87272	4.82421
RPL23AP53	1.72987	1.51488	2.07081	0.0442913	0.400076	-3.81209	1.4847
SDCBP	-1.58892	3.57113	-2.06722	0.0446437	0.400076	-3.83442	3.65397
SLC7A6OS	2.09954	2.67872	2.06656	0.0447089	0.400076	-3.88388	3.28883
TCF25	1.51959	3.07267	2.0703	0.044341	0.400076	-3.84316	2.63189
THAP3	2.00448	-0.732079	2.06928	0.0444412	0.400076	-3.79863	-0.202968
THOC7	1.42471	6.1943	2.06704	0.0446617	0.400076	-4.03277	6.41822
USP48	-1.68369	2.92736	-2.06958	0.0444118	0.400076	-3.80758	2.63291
VRK1	-1.60157	3.60115	-2.06685	0.0446808	0.400076	-3.8267	3.25559
YPEL3	1.55529	2.41339	2.06533	0.0448301	0.400076	-3.83494	2.14074
FBXW5	1.86807	-1.32795	2.06479	0.0448839	0.400198	-3.80996	-0.599014
RPL7AP30	1.35575	1.55424	2.06432	0.0449309	0.400414	-3.81389	1.22155
DOCK9	-1.50958	3.75621	-2.06123	0.0452374	0.401032	-3.84706	3.66936
FRRS1L	-1.58636	-0.739691	-2.06109	0.0452513	0.401032	-3.83045	-0.379093
GID4	-1.36046	4.44518	-2.06122	0.0452392	0.401032	-3.87513	4.57037
JPT1	1.30105	4.40594	2.06325	0.0450372	0.401032	-3.91518	4.30721
KHDRBS1	1.24215	3.60082	2.0627	0.0450918	0.401032	-3.87332	3.24724
LRRC3-DT	1.82753	-1.23214	2.06212	0.045149	0.401032	-3.81463	-0.666179
RPS12	0.660077	9.42637	2.06275	0.0450868	0.401032	-4.24775	9.54321
TE_MLT1E	-1.3391	3.07088	-2.06143	0.0452182	0.401032	-3.82925	3.01923
TPT1-AS1	-1.46013	-1.08831	-2.06232	0.0451295	0.401032	-3.83797	-0.714991
USP10	-1.58376	4.40157	-2.06306	0.0450558	0.401032	-3.84813	3.86839
USP32	-1.7099	2.65045	-2.06143	0.0452181	0.401032	-3.81539	2.08093
LRP2	1.67238	-1.49972	2.06064	0.0452966	0.401081	-3.82843	-1.11608
SLC30A9	-1.7518	2.32388	-2.06058	0.0453025	0.401081	-3.81515	1.98736
CARMIL1	-1.21003	5.3711	-2.05483	0.0458797	0.401893	-3.91668	5.1908
CDH17	-1.62992	2.57364	-2.0549	0.0458725	0.401893	-3.82599	2.119
CPSF4L	-1.31212	1.14582	-2.05473	0.0458897	0.401893	-3.8232	0.757457
GEMIN5	-0.924553	8.5264	-2.05739	0.0456225	0.401893	-4.09333	8.20846
GPX4	1.89405	3.28353	2.05727	0.0456343	0.401893	-3.91321	3.77369
MARCH1	-1.59109	2.02849	-2.05674	0.0456873	0.401893	-3.82377	2.15242
MLPH	-1.80646	1.37362	-2.05883	0.045478	0.401893	-3.81778	1.2862
MPP4	-1.59853	0.548146	-2.05734	0.0456275	0.401893	-3.82543	0.530098
NAA60	1.24854	4.39	2.05472	0.0458914	0.401893	-3.92211	4.34778
PRR20D	2.16765	5.21994	2.05519	0.0458434	0.401893	-3.97581	5.09304
SNW1	-1.50558	4.89703	-2.05536	0.045826	0.401893	-3.88424	4.4593
TE_LTR22	-1.33532	-0.430848	-2.05884	0.0454762	0.401893	-3.83181	-0.426852
TPX2	-1.2521	5.66233	-2.05774	0.0455865	0.401893	-3.916	5.3661
[truncated: 15,576 more rows]

## Sheet: SSM - Global
Supplementary Table S5. Single-embryo RNA-sequencing results for all genes (SSM-Global comparison)
genes	logFC	AveExpr	t	P.Value	adj.P.Val	B	logCPM
DCDC2C	-2.71092	1.33135	-5.12771	6.35747e-06	0.0279315	2.86465	1.18676
FOXE1	2.71164	-1.55262	5.23828	4.40291e-06	0.0279315	3.18787	-0.925139
SLIT2	3.19824	-0.771109	5.28959	3.71111e-06	0.0279315	3.28409	-0.251196
TPD52L1	3.10184	-0.989421	5.20191	4.96918e-06	0.0279315	3.0911	-0.654858
TDRD12	3.12253	0.0226195	4.86448	1.51482e-05	0.0532431	2.21946	-0.147112
PGA5	-2.54728	1.7259	-4.5453	4.27781e-05	0.125297	1.46034	1.55411
ACTG1	-1.21129	8.86609	-4.41165	6.56861e-05	0.128263	1.6487	8.90127
CLEC3A	2.49118	-0.793407	4.449	5.82899e-05	0.128263	1.19712	-0.493062
MT-TC	2.84175	4.98981	4.43026	6.18928e-05	0.128263	1.43136	5.02177
AC087241.3	2.78413	-1.05446	4.29789	9.43379e-05	0.165789	0.852241	-0.495057
ZFPM2-AS1	2.13416	-1.52216	4.23776	0.000114087	0.182269	0.728159	-1.0276
C2CD2	2.49147	-0.0905547	4.12299	0.000163576	0.201528	0.385539	0.149259
HEATR6	2.12818	-1.59792	4.11797	0.000166164	0.201528	0.461465	-1.18173
RPL15P18	-2.26676	0.724774	-4.10689	0.000172011	0.201528	0.356992	0.840755
STEAP1	2.81652	-0.463994	4.13024	0.000159913	0.201528	0.425284	0.157859
MRPL33	2.0847	-1.3384	4.0767	0.000188975	0.207565	0.338056	-1.00366
IRX3	2.6203	-0.143992	3.96897	0.000263824	0.272732	0.0596713	-0.291016
COL9A1	2.31397	-1.54829	3.93099	0.000296518	0.274323	0.00294705	-0.960349
RWDD2A	2.51423	-1.39018	3.93092	0.000296582	0.274323	-0.000295916	-0.848485
AP3S2	2.01919	-0.885752	3.86519	0.000362662	0.318671	-0.183453	-0.656711
AC026458.2	2.1008	-0.851051	3.84158	0.000389711	0.326133	-0.249681	-0.395329
AC008038.1	-1.20525	6.64014	-3.66232	0.000668961	0.345774	-0.421982	6.63408
AL122125.1	1.98428	-1.89722	3.79311	0.000451491	0.345774	-0.300214	-1.24985
AL135905.1	1.88527	-1.5163	3.71302	0.000574785	0.345774	-0.504727	-1.07705
ASGR2	2.08477	-1.38841	3.66684	0.000659985	0.345774	-0.614223	-0.901859
BBS5	2.12411	0.0380091	3.73978	0.000530361	0.345774	-0.513188	0.0759853
CITED4	2.43418	-0.721083	3.66688	0.000659917	0.345774	-0.626392	-0.552194
DHDH	2.11313	-1.37063	3.67176	0.000650363	0.345774	-0.599457	-0.974061
EID2B	2.33291	-1.18734	3.72828	0.000549028	0.345774	-0.473596	-0.87582
MT-RNR2	1.79893	15.0763	3.72089	0.000561354	0.345774	-0.655393	14.938
NEGR1	1.9213	-1.63544	3.78074	0.000468709	0.345774	-0.349156	-1.05604
PHLDA1	2.2082	-0.568764	3.69544	0.000605882	0.345774	-0.557163	-0.805537
PM20D2	2.32678	1.02803	3.67697	0.000640327	0.345774	-0.665427	1.05617
TCOF1	-1.34788	6.40167	-3.69772	0.000601772	0.345774	-0.3403	6.22496
AC027020.1	2.23761	-0.981322	3.57023	0.000879223	0.354951	-0.837368	-0.793416
CPNE9	-1.69722	3.94814	-3.57752	0.000860515	0.354951	-0.719824	3.86873
ERMARD	-1.77295	3.46088	-3.63062	0.000735198	0.354951	-0.622039	3.24246
GALNT15	2.20198	-0.778933	3.59823	0.000809382	0.354951	-0.788456	-0.552584
LINC01793	2.29709	-1.26419	3.56661	0.000888689	0.354951	-0.845579	-0.710321
OR10G3	1.77767	-1.75172	3.57351	0.000870764	0.354951	-0.799406	-1.34658
PKIB	2.1391	-1.17562	3.58455	0.000842825	0.354951	-0.808581	-0.792472
PLEKHG2	2.79054	-0.458182	3.56688	0.000887979	0.354951	-0.855077	-0.258593
RPS4XP2	2.05897	-1.34002	3.62277	0.000752554	0.354951	-0.723548	-0.748362
XRCC1	-1.48356	4.99097	-3.60094	0.000802906	0.354951	-0.621588	4.866
MT-RNR1	1.75548	13.1822	3.55579	0.000917499	0.358314	-0.930477	13.084
ABCA7	2.49833	-0.938927	3.5088	0.0010533	0.370216	-0.972332	-0.720345
AC018738.1	-1.67323	2.62178	-3.51437	0.00103627	0.370216	-0.928695	2.56403
BTF3P4	2.07241	-1.33096	3.52493	0.00100466	0.370216	-0.940729	-0.763618
PCAT7	2.18307	-0.64938	3.51282	0.00104097	0.370216	-0.990663	-0.265193
TMEM100	1.84702	-1.6775	3.52604	0.00100138	0.370216	-0.922697	-1.11667
AC048341.2	2.54133	-0.0260341	3.41207	0.00139588	0.372338	-1.20076	-0.10616
AC140063.1	-2.20165	1.7749	-3.41852	0.00137006	0.372338	-1.16236	1.92121
ADAMTS19-AS1	2.25797	-1.81573	3.46777	0.00118745	0.372338	-1.04742	-1.05583
AL136372.2	2.14704	0.227703	3.41392	0.00138842	0.372338	-1.23403	0.565461
AP000593.3	1.94346	-0.878083	3.4883	0.00111839	0.372338	-1.0345	-0.690388
B3GNTL1	2.43893	-0.852379	3.41414	0.00138755	0.372338	-1.18509	-0.65684
CLIC4	1.54305	5.95772	3.42588	0.00134116	0.372338	-1.02667	5.87434
GPR22	1.92323	-1.44874	3.40854	0.00141018	0.372338	-1.18857	-1.02428
LINC02021	-1.64496	2.28013	-3.43862	0.00129252	0.372338	-1.10241	2.41763
MMP25-AS1	2.25983	-0.747933	3.46823	0.00118585	0.372338	-1.08429	-0.354965
NQO2	3.05962	1.27961	3.40626	0.00141952	0.372338	-1.23904	1.07999
OPRL1	1.84718	-1.92408	3.44279	0.00127695	0.372338	-1.09448	-1.27689
PRORSD1P	2.26507	-1.59094	3.43129	0.00132028	0.372338	-1.13719	-0.908595
RPS10P28	-1.82691	0.597924	-3.44083	0.00128425	0.372338	-1.16249	0.654633
SCUBE2	-2.12919	0.0678243	-3.47205	0.00117271	0.372338	-1.09196	0.525516
TRIM23	1.94053	-1.52848	3.49939	0.00108273	0.372338	-0.989036	-1.0046
USP12	2.11135	-0.776914	3.47086	0.00117682	0.372338	-1.07744	-0.430414
WDR31	1.95236	-1.21091	3.38741	0.00149888	0.387373	-1.24759	-0.75497
AC004917.1	1.73126	-0.999293	3.25157	0.00220916	0.395327	-1.55878	-0.486512
AC005000.1	1.83237	-0.0837697	3.29005	0.00198079	0.395327	-1.49045	-0.070189
AC010487.1	1.74536	-1.64824	3.27611	0.00206082	0.395327	-1.47197	-1.15626
AC022880.2	2.39053	0.413853	3.36047	0.00161969	0.395327	-1.34618	0.546984
AC023632.6	1.77877	-1.68505	3.20069	0.00254965	0.395327	-1.62989	-1.22993
AC091271.1	2.08616	-1.0122	3.36148	0.00161502	0.395327	-1.30178	-0.787015
AC092376.2	1.93645	-1.13127	3.29279	0.00196541	0.395327	-1.45165	-0.834156
AC104971.1	2.2673	0.270278	3.22389	0.00238863	0.395327	-1.6339	0.502829
AL080243.2	-1.61315	1.16979	-3.27316	0.00207813	0.395327	-1.51287	1.06547
AL139384.2	1.81159	-1.1363	3.24069	0.00227817	0.395327	-1.54867	-1.12457
AL157832.2	1.91239	-1.66008	3.30605	0.00189259	0.395327	-1.4114	-1.02488
B3GLCT	1.87123	-1.55158	3.2264	0.00237181	0.395327	-1.58535	-0.972425
CAHM	2.05898	-1.48317	3.26607	0.00212036	0.395327	-1.49723	-0.931613
CCDC71L	2.55528	-0.442178	3.23553	0.0023116	0.395327	-1.57895	-0.129653
CXXC1	-1.54231	2.74448	-3.32579	0.0017889	0.395327	-1.34548	2.69874
DERA	2.10611	3.62452	3.2105	0.00248034	0.395327	-1.58534	3.72908
DHX38	-1.53971	5.38218	-3.22984	0.00234895	0.395327	-1.49384	5.11916
EEF2	-1.46229	7.26363	-3.27354	0.00207588	0.395327	-1.38785	7.11085
FAM86B2	1.9432	0.0770567	3.27312	0.00207838	0.395327	-1.53041	0.162609
FLJ37453	1.97855	-0.293581	3.35718	0.00163507	0.395327	-1.33928	-0.163289
FP236383.3	1.99014	2.64251	3.19769	0.00257123	0.395327	-1.6596	2.43776
GPATCH3	-2.09161	2.12797	-3.20877	0.00249246	0.395327	-1.62169	1.87929
GTF3C5	-1.45626	4.26849	-3.25857	0.00216583	0.395327	-1.44748	4.16105
HDAC11	-1.59892	2.46053	-3.36035	0.00162027	0.395327	-1.27893	2.35203
HMX1	2.93455	-0.596092	3.32793	0.00177799	0.395327	-1.37538	-0.106427
ITPR3	-2.04119	2.48463	-3.30938	0.00187472	0.395327	-1.3837	2.48604
LIN52	2.1947	2.65646	3.27567	0.0020634	0.395327	-1.48244	2.68317
LOXL3	-2.14763	2.16904	-3.33245	0.00175515	0.395327	-1.34503	2.14835
MAATS1	1.79592	-1.34172	3.22756	0.00236412	0.395327	-1.58309	-0.974453
MARC1	1.82524	-1.04382	3.27984	0.00203909	0.395327	-1.48636	-0.68029
MTRNR2L1	2.39617	3.99072	3.26777	0.00211015	0.395327	-1.45746	3.8229
OSMR	2.24436	1.09617	3.29998	0.0019256	0.395327	-1.4792	1.06848
P3H1	-1.88542	1.96033	-3.21763	0.00243113	0.395327	-1.60637	1.77453
PMF1	1.90333	-0.751206	3.31513	0.0018442	0.395327	-1.42082	-0.385906
PMPCB	-2.02816	1.31826	-3.19551	0.00258692	0.395327	-1.67034	1.11198
PSMC1P11	1.77647	-1.72774	3.2344	0.00231896	0.395327	-1.55884	-1.16869
RGL3	1.81555	-1.33099	3.19771	0.00257106	0.395327	-1.64503	-1.02643
RPL3	-0.804688	9.75998	-3.28687	0.00199882	0.395327	-1.42653	9.61334
RPS18P12	-1.76941	0.858181	-3.34256	0.0017051	0.395327	-1.36805	0.908541
SLC14A1	-2.34035	1.31205	-3.25998	0.00215725	0.395327	-1.52077	1.53123
SLC1A6	-1.95875	2.42387	-3.19595	0.0025838	0.395327	-1.64214	2.16137
SLC35A3	2.28654	0.559066	3.29719	0.00194095	0.395327	-1.48462	0.922143
SLC6A9	-1.76803	2.38094	-3.20212	0.00253943	0.395327	-1.62482	2.35861
SYNPR	1.75712	-1.11657	3.20258	0.00253616	0.395327	-1.65039	-0.75311
TMEM19	1.93126	-1.43434	3.19558	0.00258643	0.395327	-1.64185	-1.15594
TRAPPC2	1.8717	-0.479715	3.24033	0.00228046	0.395327	-1.58646	-0.286022
Z97353.1	-1.90479	0.797052	-3.22427	0.00238612	0.395327	-1.62008	0.795022
AP000281.1	-1.82746	-0.0896054	-3.18842	0.00263889	0.395452	-1.70388	0.107315
FAM90A24P	-2.50304	3.61271	-3.18621	0.00265525	0.395452	-1.63471	3.03818
TRIM21	-2.07731	-0.47265	-3.18836	0.00263929	0.395452	-1.69936	-0.150073
AL591846.1	-1.87199	1.32753	-3.16997	0.00277862	0.403566	-1.72337	1.23409
CD82	-1.72007	4.35794	-3.17018	0.00277702	0.403566	-1.64816	4.05001
MT-TD	1.959	-0.878597	3.17566	0.00273482	0.403566	-1.71204	-0.315026
DPPA3	1.20655	10.6594	3.16557	0.00281296	0.405205	-1.77768	10.6632
ZNF16	-2.0196	3.16055	-3.16224	0.0028392	0.405659	-1.68632	3.08151
AL078596.1	1.97515	-0.957508	3.13944	0.00302532	0.414578	-1.78456	-0.472565
CSF1R	-1.41027	5.77855	-3.14137	0.00300914	0.414578	-1.69349	5.71208
ETS2	1.87511	-1.29331	3.14222	0.00300208	0.414578	-1.76139	-1.03362
LINC01358	1.59537	-1.93974	3.1378	0.00303915	0.414578	-1.761	-1.32816
SRRM5	1.93248	-1.39577	3.13733	0.00304316	0.414578	-1.77077	-1.0355
ZNF578	1.8078	-1.5598	3.14753	0.00295807	0.414578	-1.75117	-1.01933
RPL19P11	-2.00059	2.25996	-3.13172	0.00309095	0.417849	-1.77479	2.28567
AL132633.1	1.67966	-1.57488	3.10591	0.00332002	0.420411	-1.83711	-1.08582
C9orf64	2.39895	1.44826	3.10874	0.00329415	0.420411	-1.87298	1.14038
DPPA3P2	1.24617	8.15358	3.10535	0.0033252	0.420411	-1.80843	8.17504
EXOSC3P1	-2.40614	0.5158	-3.12011	0.00319206	0.420411	-1.8308	0.669325
ITGB5	-1.5506	3.5088	-3.10808	0.00330021	0.420411	-1.80384	3.12829
MT-TA	2.25581	2.3942	3.11529	0.003235	0.420411	-1.83689	2.38921
NR0B1	1.84811	-1.77421	3.12369	0.00316058	0.420411	-1.7932	-1.1856
SMCO4	2.67786	4.07512	3.11782	0.00321241	0.420411	-1.77346	4.33678
TRAF6	-1.85032	3.12416	-3.12092	0.00318492	0.420411	-1.77642	3.0628
AL121899.1	1.75249	-1.71497	3.09134	0.00345636	0.422113	-1.8565	-1.33015
AL590867.2	-1.57407	1.95951	-3.09109	0.00345876	0.422113	-1.87752	1.75218
DCTN1	-1.6056	3.51182	-3.092	0.00345004	0.422113	-1.828	3.65794
TMPPE	1.82463	-0.47288	3.09696	0.00340314	0.422113	-1.89061	-0.132177
ZBTB8A	1.64078	-1.74815	3.09124	0.00345734	0.422113	-1.85496	-1.38777
BECN2	2.44137	-0.0320491	3.07468	0.00361872	0.426815	-1.92425	-0.0372726
CD58	1.66132	-1.90339	3.0778	0.00358777	0.426815	-1.88436	-1.38103
RFPL4AP6	1.72345	-1.43768	3.07484	0.00361707	0.426815	-1.90152	-1.10628
TEPP	1.72051	-1.43382	3.08113	0.00355505	0.426815	-1.88811	-1.09615
UNC93A	-1.5984	2.33002	-3.0843	0.00352408	0.426815	-1.88594	1.89406
IQCD	-1.98977	2.75124	-3.06711	0.00369483	0.432886	-1.89599	2.89377
TMBIM4	1.62989	-1.0948	3.06387	0.00372784	0.433862	-1.9334	-0.874775
DEPDC1	1.7761	-1.67755	3.05255	0.00384542	0.435602	-1.94509	-1.14405
ERGIC3	-1.79914	2.93059	-3.0463	0.00391183	0.435602	-1.93922	2.95941
LY6K	1.88167	-1.28737	3.04588	0.00391631	0.435602	-1.96853	-0.850525
MT-TN	1.71281	3.95377	3.04665	0.00390809	0.435602	-1.9304	3.98072
SCLY	1.98242	-0.757374	3.05494	0.00382029	0.435602	-1.96089	-0.437035
SPON1	-1.58165	3.59803	-3.05602	0.00380898	0.435602	-1.90987	3.46899
TMEM63C	-1.70086	0.571456	-3.05175	0.00385387	0.435602	-1.97939	0.718224
ACADVL	-1.67311	1.92556	-3.04252	0.00395244	0.436857	-1.97519	1.84671
LYPD6B	2.00057	-0.836841	3.03596	0.00402404	0.441991	-2.0004	-0.406924
AC144568.1	1.77829	-0.0695727	3.02464	0.00415042	0.442899	-2.042	0.094828
LRFN3	2.52326	-0.880868	3.02864	0.00410528	0.442899	-2.00829	-0.307284
MMP15	1.91691	-1.50549	3.02394	0.00415833	0.442899	-2.00426	-1.16284
RPL23AP75	-1.82299	-0.932917	-3.03193	0.00406864	0.442899	-2.0182	-0.568789
SLC25A6	-1.08708	8.23834	-3.02627	0.00413201	0.442899	-2.00008	8.06558
NID2	-1.63722	3.67173	-3.02131	0.00418821	0.443395	-1.97961	3.62406
GPR143	-1.29089	5.55385	-3.01489	0.00426214	0.44852	-1.97994	5.3941
AC098934.2	-2.04559	1.39553	-2.98988	0.00456194	0.45291	-2.08766	1.43864
AC245517.4	1.82986	-1.52195	3.00435	0.00438621	0.45291	-2.05004	-0.977278
AJ239322.1	1.98063	-1.24981	2.98722	0.00459499	0.45291	-2.08767	-0.855939
ARAP1	-1.88951	-0.492489	-2.9864	0.00460523	0.45291	-2.11317	-0.206675
C9orf66	1.90956	-1.37509	2.99374	0.00451439	0.45291	-2.07157	-0.972403
COG4	-1.71509	1.89741	-2.98334	0.00464351	0.45291	-2.08929	2.09229
EPHA1-AS1	1.89491	-0.469821	2.98167	0.00466465	0.45291	-2.11377	-0.333384
ERMAP	1.63079	-1.78362	3.00679	0.00435722	0.45291	-2.03637	-1.28442
F8A2	2.25602	-0.587143	2.98893	0.00457374	0.45291	-2.09526	-0.152434
FAM98C	1.60808	-1.12228	2.99169	0.00453956	0.45291	-2.0806	-0.930105
ITGA2B	2.05254	-1.05236	3.00898	0.00433125	0.45291	-2.0478	-0.655933
MT-TP	1.59807	7.11127	2.99484	0.00450099	0.45291	-2.03613	6.97778
NOSTRIN	1.69051	-0.273157	2.98932	0.00456886	0.45291	-2.11291	0.00963727
PRKXP1	1.93149	-1.36467	2.98249	0.00465421	0.45291	-2.09705	-0.850684
GPLD1	-1.8435	2.64735	-2.97869	0.00470245	0.45407	-2.08769	2.6213
ADRB2	2.24327	-1.27034	2.96644	0.0048607	0.45512	-2.12919	-0.764896
AL359513.1	1.66118	-1.4657	2.96961	0.00481927	0.45512	-2.12288	-0.996648
CPXM2	-2.18192	0.833073	-2.96584	0.0048687	0.45512	-2.1437	0.970765
NANOS1	1.24593	6.54863	2.97435	0.00475792	0.45512	-2.07594	6.47602
ZBTB3	1.63321	-1.64109	2.96975	0.00481747	0.45512	-2.11922	-1.08923
ZNF300	1.87917	-0.321688	2.96722	0.00485051	0.45512	-2.15374	0.0157328
AGBL2	1.90059	-1.15202	2.96058	0.00493832	0.455978	-2.14402	-0.752085
BBOX1-AS1	1.73228	-1.01003	2.96002	0.00494569	0.455978	-2.14797	-0.751217
GALNT9	1.9055	-1.45873	2.95771	0.00497664	0.455978	-2.14417	-1.01071
RAB15	-1.63501	3.23156	-2.95734	0.00498167	0.455978	-2.12217	3.1923
CD302	1.88005	-0.979306	2.94825	0.0051052	0.457749	-2.17179	-0.623458
NOB1	-1.21643	4.47226	-2.94996	0.00508174	0.457749	-2.12534	4.35279
PPARG	1.69517	-1.66499	2.95233	0.00504932	0.457749	-2.15539	-1.04191
UBE2U	1.82717	-1.03022	2.94923	0.00509172	0.457749	-2.17172	-0.592072
AL357632.1	1.71258	-1.65589	2.94619	0.00513359	0.457958	-2.16619	-1.11081
FOXF2	1.88104	0.402787	2.94261	0.00518324	0.458368	-2.20837	0.518307
ZNF37A	1.66136	-1.47383	2.9421	0.00519035	0.458368	-2.17951	-0.925803
AC004890.1	-1.76107	0.485374	-2.92102	0.00549257	0.463845	-2.24337	0.447548
AC008124.1	1.90993	-1.10698	2.92822	0.00538747	0.463845	-2.21355	-0.649025
AL390038.1	1.8154	-1.69367	2.92613	0.00541785	0.463845	-2.20049	-1.30039
CTSH	-2.03153	1.95612	-2.93531	0.00528594	0.463845	-2.19218	1.76547
CXCL3	1.64836	-1.65279	2.92787	0.0053926	0.463845	-2.20315	-1.12905
DNAJC18	-1.43964	2.45949	-2.91601	0.00556682	0.463845	-2.22162	2.42483
ELP5	-1.6602	2.22058	-2.91935	0.00551716	0.463845	-2.21615	2.31493
HHIP-AS1	1.65671	-1.82992	2.92023	0.00550415	0.463845	-2.21645	-1.18438
PPP1R14A	2.11712	-1.22717	2.93375	0.00530817	0.463845	-2.18981	-0.926569
SKOR2	2.06513	-1.18763	2.92619	0.00541697	0.463845	-2.21091	-0.720455
STK16	1.95369	0.445538	2.91585	0.0055691	0.463845	-2.26051	0.505065
UBTFL7	2.04853	-0.618335	2.92348	0.00545643	0.463845	-2.2256	-0.481563
FTOP1	1.51755	-1.59354	2.91316	0.00560945	0.465002	-2.23492	-1.11201
AASDHPPT	1.74567	1.27671	2.85728	0.00650925	0.465649	-2.3742	1.21199
AC004552.1	-1.71374	0.473127	-2.86942	0.00630305	0.465649	-2.3439	0.578151
AC005076.1	1.60073	-1.49342	2.9022	0.00577623	0.465649	-2.25863	-1.00578
AC009414.2	1.56487	-1.57328	2.81214	0.00733227	0.465649	-2.43338	-1.1714
AC009961.1	1.73764	-0.889674	2.86819	0.00632366	0.465649	-2.3381	-0.429609
AC011247.2	1.96088	-1.02316	2.80633	0.00744485	0.465649	-2.45013	-0.846135
AC016596.1	-1.18398	3.72562	-2.71785	0.0093716	0.465649	-2.60978	3.68199
AC023157.1	1.50871	-1.98729	2.78895	0.00779156	0.465649	-2.47463	-1.43409
AC026471.1	1.55633	-1.6708	2.88843	0.00599233	0.465649	-2.27959	-1.27702
AC068282.1	1.68887	-1.09886	2.7936	0.00769746	0.465649	-2.47534	-0.91258
AC073861.1	-1.05276	4.9236	-2.76614	0.00826941	0.465649	-2.51339	4.88378
AC079250.1	-1.32985	2.45328	-2.72092	0.00929777	0.465649	-2.61188	2.44831
AC092865.1	-1.53864	0.147605	-2.73181	0.00903986	0.465649	-2.6111	0.240196
AC097359.2	1.71167	-1.28222	2.80364	0.00749764	0.465649	-2.45779	-0.770231
AC103746.1	1.47893	-1.74099	2.90923	0.00566871	0.465649	-2.23757	-1.28406
AC104695.3	1.4426	-1.95955	2.8773	0.00617248	0.465649	-2.29654	-1.46748
AC109326.1	1.9269	-0.684235	2.80751	0.00742187	0.465649	-2.45523	-0.400087
AC233702.1	1.50501	-1.59354	2.77277	0.00812782	0.465649	-2.5151	-1.01282
ADM	2.67199	0.476007	2.85024	0.00663161	0.465649	-2.37434	0.368537
AL139100.1	-1.32826	2.20472	-2.76944	0.00819863	0.465649	-2.5183	2.36788
AL157834.2	1.56325	-1.52683	2.80484	0.00747397	0.465649	-2.45251	-0.991418
AL391005.1	1.53063	-1.85404	2.85262	0.00658995	0.465649	-2.3473	-1.42338
AL512353.2	1.67217	-1.45647	2.71598	0.00941696	0.465649	-2.62303	-1.07506
ANGEL2	1.95303	-0.584647	2.87932	0.00613931	0.465649	-2.31715	-0.362932
ANKRD36B	1.83878	-1.18718	2.84993	0.00663712	0.465649	-2.36199	-0.981689
ARID1A	-1.07369	5.87589	-2.90713	0.00570059	0.465649	-2.22092	5.87155
ASS1P1	1.66909	-1.44991	2.86411	0.00639233	0.465649	-2.33796	-0.878106
ATP11AUN	1.56129	-1.42863	2.82355	0.00711549	0.465649	-2.41498	-1.05244
AZGP1	1.87364	-1.29312	2.76417	0.00831194	0.465649	-2.53113	-0.908951
BANF1P2	1.63708	-1.48872	2.76046	0.0083925	0.465649	-2.53557	-1.13215
BCO1	1.63921	-0.942977	2.81269	0.00732155	0.465649	-2.44476	-0.697431
C18orf65	1.73043	-0.459185	2.85048	0.00662739	0.465649	-2.37665	-0.388781
CATSPER2P1	1.8798	-0.141416	2.7287	0.00911273	0.465649	-2.61471	-0.0113784
CD8B2	1.53363	-1.52552	2.80532	0.00746461	0.465649	-2.44688	-1.18191
CDH6	1.78281	-1.30382	2.89672	0.00586135	0.465649	-2.26919	-0.954678
CHST6	2.07278	0.0958218	2.72472	0.00920693	0.465649	-2.62094	0.0525327
CTCFL	-1.61975	4.08823	-2.72316	0.00924425	0.465649	-2.59943	4.19807
CWF19L1	1.67785	-0.424777	2.80125	0.00754471	0.465649	-2.47642	-0.225367
DAND5	1.75817	-0.731878	2.74986	0.00862689	0.465649	-2.56589	-0.524591
DDX46	-1.6926	2.96114	-2.72003	0.00931902	0.465649	-2.6092	2.74966
DENND2A	1.84894	-0.327409	2.79411	0.00768725	0.465649	-2.48517	-0.315154
DPF1	-2.14422	1.65917	-2.81451	0.00728668	0.465649	-2.43483	1.71905
DPYD	1.53359	-1.45912	2.75118	0.00859745	0.465649	-2.55521	-1.11415
DSE	2.20213	-0.0359756	2.86908	0.00630859	0.465649	-2.34165	0.205278
EBF1	-1.37143	4.41647	-2.71703	0.0093916	0.465649	-2.61293	4.41313
EDEM3	1.89375	-1.01215	2.74465	0.00874429	0.465649	-2.57403	-0.631705
EIF3L	-1.38156	6.1376	-2.85483	0.0065516	0.465649	-2.34297	6.2283
ELAC1	1.98325	-1.04659	2.90827	0.00568324	0.465649	-2.25274	-0.588035
ERVK13-1	1.87514	-0.301064	2.78869	0.00779703	0.465649	-2.49	-0.538778
ESAM	1.89867	-1.46595	2.80473	0.00747619	0.465649	-2.45088	-0.99055
FAM98B	1.75167	-0.663751	2.76417	0.00831193	0.465649	-2.54255	-0.368692
FBLIM1	1.64222	-1.20887	2.85639	0.00652448	0.465649	-2.35034	-1.01456
FLAD1	-1.50902	2.61073	-2.86044	0.0064549	0.465649	-2.33211	2.53691
FRG1HP	1.4898	-0.429827	2.72262	0.009257	0.465649	-2.62475	-0.319864
FZD10	1.55953	-1.53206	2.83638	0.00687893	0.465649	-2.38422	-1.25892
GALNT13	1.96441	1.71899	2.82276	0.00713029	0.465649	-2.42915	2.00648
GBA3	1.71824	-1.24825	2.76041	0.0083937	0.465649	-2.54011	-0.894477
GOLGA6D	1.48628	-0.899139	2.7369	0.0089216	0.465649	-2.59208	-0.645746
GPALPP1	1.8666	2.10884	2.79513	0.00766658	0.465649	-2.48352	1.92527
GPRC5B	2.32166	-0.00239893	2.85945	0.0064718	0.465649	-2.35587	-0.0525485
GPS1	-1.46729	4.54162	-2.85682	0.00651718	0.465649	-2.32332	4.31668
GRHL3	-1.53393	2.43978	-2.84607	0.0067051	0.465649	-2.36109	2.52804
GSTP1	-1.86699	1.88114	-2.83933	0.00682553	0.465649	-2.38723	1.66846
GXYLT1	1.7704	-0.691262	2.80025	0.00756463	0.465649	-2.4714	-0.482887
HSD17B1	1.85016	-1.4158	2.78004	0.00797516	0.465649	-2.49786	-1.047
HSP90AB3P	-1.74559	0.405303	-2.73634	0.00893462	0.465649	-2.59827	0.764856
ISLR2	1.68842	-1.40739	2.79444	0.00768056	0.465649	-2.47204	-0.994472
ISOC2	1.8575	1.82584	2.77734	0.0080316	0.465649	-2.52454	1.47242
KCNV1	1.54926	-1.7551	2.8949	0.00588986	0.465649	-2.2618	-1.40802
KLRG1	1.58754	-0.917624	2.74964	0.00863191	0.465649	-2.56758	-0.5962
LINC00448	1.74394	-1.59481	2.75675	0.00847384	0.465649	-2.54513	-0.994262
LINC01481	2.04997	0.422615	2.85078	0.00662209	0.465649	-2.38317	0.310882
LINC01891	1.82457	-0.780777	2.76361	0.00832403	0.465649	-2.53821	-0.675593
LRP12	1.93456	-0.298807	2.72414	0.00922091	0.465649	-2.61999	-0.138428
LYG1	1.88062	-0.506035	2.71813	0.00936488	0.465649	-2.63172	-0.218658
LYRM1	1.83649	0.731585	2.80862	0.0074003	0.465649	-2.46914	0.796173
METTL17	-1.44258	2.53952	-2.71748	0.00938067	0.465649	-2.61722	2.40722
METTL18	1.80391	-0.252072	2.74477	0.00874143	0.465649	-2.58533	0.0655527
METTL8	1.90706	1.45205	2.82156	0.0071528	0.465649	-2.43946	1.52622
MFGE8	2.18303	0.301775	2.76624	0.0082673	0.465649	-2.54049	0.0655711
MIR124-2HG	1.88064	-0.875696	2.81528	0.00727204	0.465649	-2.43795	-0.524909
MROH8	1.69218	-0.773745	2.79226	0.00772455	0.465649	-2.485	-0.595465
MTAP	1.63824	-0.609293	2.75185	0.00858249	0.465649	-2.5683	-0.354805
MTURN	1.67371	-0.788905	2.73696	0.00892015	0.465649	-2.59331	-0.510389
NAALAD2	1.71863	1.40059	2.76411	0.00831333	0.465649	-2.5495	1.44395
NCOR1P3	1.79076	-0.823648	2.75832	0.00843932	0.465649	-2.55215	-0.450261
NCS1	1.95264	-0.872549	2.84673	0.00669349	0.465649	-2.37866	-0.299469
NEUROG1	1.88705	-0.0722015	2.75884	0.00842806	0.465649	-2.55607	-0.0520009
NHS	1.71742	-1.2272	2.88707	0.00601401	0.465649	-2.29741	-0.647969
NKX2-2	1.89099	-0.959748	2.81146	0.00734536	0.465649	-2.44219	-0.74455
NMNAT3	1.86314	0.605727	2.86286	0.0064136	0.465649	-2.36485	0.92885
NPR3	1.67159	-1.43294	2.81719	0.00723557	0.465649	-2.43087	-0.856037
NTRK3	-1.23546	3.94075	-2.73674	0.00892517	0.465649	-2.57122	3.97844
OR4F16	1.90935	0.120407	2.83286	0.00694307	0.465649	-2.42087	0.422093
P4HA2	1.89265	-0.28339	2.85259	0.00659047	0.465649	-2.37741	-0.0204406
PCSK9	-1.91458	-0.158123	-2.71533	0.00943274	0.465649	-2.63934	0.164773
PGA3	-1.57877	2.21955	-2.72498	0.00920074	0.465649	-2.60504	2.14942
PGA4	-1.7308	2.1359	-2.84405	0.00674112	0.465649	-2.3719	2.1315
PHACTR1	-1.21563	3.42779	-2.71797	0.00936867	0.465649	-2.60979	3.52276
PIGM	1.63235	-1.03387	2.72185	0.00927539	0.465649	-2.61766	-0.737866
PLA2G12AP1	1.63441	-1.30831	2.74138	0.00881858	0.465649	-2.57738	-0.897972
PLOD1	1.61632	-1.36877	2.84711	0.00668683	0.465649	-2.36829	-0.993244
PPIAP14	1.84212	-0.329809	2.76591	0.00827436	0.465649	-2.5399	-0.264303
PPIAP16	-1.52005	0.144232	-2.80583	0.00745471	0.465649	-2.46993	0.372874
PPIAP47	1.58767	-1.46195	2.71607	0.00941471	0.465649	-2.62109	-1.20234
PTDSS2	-1.92873	3.57412	-2.86407	0.00639311	0.465649	-2.31712	3.15036
PTGR2	1.83286	-0.941168	2.82915	0.00701137	0.465649	-2.4096	-0.688019
QARS	-1.15512	5.98448	-2.73204	0.00903457	0.465649	-2.60485	6.17092
RAD1P1	1.82452	-1.10444	2.86366	0.00640006	0.465649	-2.3356	-0.948179
RDH10	1.69397	4.20902	2.71682	0.00939664	0.465649	-2.61262	3.89575
RETREG2	-1.32542	3.12908	-2.78475	0.00787765	0.465649	-2.47792	3.10686
RGS14	-1.44422	3.06981	-2.7824	0.00792626	0.465649	-2.48646	2.81849
RNLS	1.83872	0.319631	2.82987	0.00699801	0.465649	-2.42841	0.555647
RPL3P2	-1.82382	-0.120378	-2.75182	0.00858306	0.465649	-2.57059	0.263041
RPL3P7	-1.58391	-0.306845	-2.77844	0.00800848	0.465649	-2.52185	-0.0975774
RPL7AP6	-1.11875	4.32175	-2.75439	0.00852608	0.465649	-2.53551	4.36823
RPS10P16	-1.50439	0.511908	-2.79279	0.00771383	0.465649	-2.49349	0.59985
RPSAP4	-1.60954	1.80927	-2.76625	0.00826705	0.465649	-2.53155	1.59765
RPSAP43	1.48328	-1.79028	2.79761	0.00761704	0.465649	-2.46191	-1.23041
sept-03	1.71709	-1.16265	2.78264	0.00792113	0.465649	-2.50279	-0.579507
SHISA5	-1.56607	2.76539	-2.79956	0.00757827	0.465649	-2.45195	2.71989
SHMT2	-1.29971	3.96482	-2.76428	0.00830961	0.465649	-2.5152	3.94285
SIK1	1.88999	1.12228	2.76758	0.00823853	0.465649	-2.5468	0.934241
SIK1B	1.84386	1.69751	2.8842	0.00606013	0.465649	-2.32018	1.25147
SLC12A4	1.66341	-1.26426	2.73235	0.00902716	0.465649	-2.59523	-0.84961
SLC26A2	1.8119	-0.303685	2.73997	0.00885102	0.465649	-2.59138	-0.179865
SLITRK6	1.67216	-1.41508	2.7392	0.00886856	0.465649	-2.57979	-0.975703
SRSF6	1.91722	2.83868	2.72641	0.00916685	0.465649	-2.60785	2.51504
STARD13	1.68773	-1.53626	2.74394	0.00876032	0.465649	-2.56922	-1.06789
SYN1	1.8115	-1.38635	2.72451	0.00921203	0.465649	-2.60896	-0.908859
TBCD	-1.34704	3.41668	-2.77433	0.00809484	0.465649	-2.49843	3.22367
TE_ERV24_Prim-int	1.8157	0.29944	2.8728	0.0062467	0.465649	-2.34507	0.490599
TE_LTR43B	1.83608	-0.253133	2.80721	0.00742774	0.465649	-2.46311	-0.104588
TEKT4	2.25518	-1.28158	2.7256	0.00918614	0.465649	-2.60322	-1.06558
TNNT1	-1.43981	3.69833	-2.81896	0.00720201	0.465649	-2.40677	3.403
TSHZ1	-1.8214	1.64915	-2.85217	0.0065978	0.465649	-2.35988	1.79318
TUBA1C	-0.691924	10.1664	-2.71985	0.00932343	0.465649	-2.81143	10.0423
TUBB8P11	-1.45889	5.97628	-2.86832	0.00632142	0.465649	-2.30763	5.98611
UNC45A	1.66129	-1.2366	2.89837	0.00583558	0.465649	-2.26522	-1.03558
VIM	1.84932	0.357258	2.89315	0.00591742	0.465649	-2.29805	-0.0102262
VRK3	-1.42612	2.97121	-2.74436	0.00875072	0.465649	-2.56008	2.91638
WIF1	1.74232	-1.25335	2.80046	0.00756032	0.465649	-2.46246	-0.812457
XRCC6P2	-1.58591	0.0057138	-2.72716	0.00914927	0.465649	-2.61908	0.350317
ZNF570	1.5034	2.70682	2.71661	0.00940162	0.465649	-2.62373	2.58948
ACAD11	1.39447	-1.5361	2.7124	0.00950418	0.466789	-2.63034	-1.13925
SLC6A17	1.88914	-0.478708	2.71221	0.00950896	0.466789	-2.64089	-0.307108
AC011495.1	-1.42232	0.756887	-2.62722	0.0118138	0.471939	-2.80448	0.584286
AC015656.1	2.04302	-1.52931	2.67733	0.0103995	0.471939	-2.6967	-0.945038
AC064836.3	1.41274	-1.42264	2.63	0.011731	0.471939	-2.78949	-0.977815
AC090152.1	1.39842	-1.92984	2.64533	0.0112835	0.471939	-2.75669	-1.29869
AC091951.1	1.42289	-1.70788	2.64558	0.0112763	0.471939	-2.75726	-1.18351
AC095050.1	1.50854	-0.858864	2.65773	0.010933	0.471939	-2.7442	-0.519192
AC117382.2	1.69587	-1.44923	2.62781	0.0117963	0.471939	-2.79352	-0.86327
AC131235.1	-1.4417	1.27365	-2.68182	0.0102808	0.471939	-2.69737	1.22275
AL031985.3	1.71522	-1.17715	2.64857	0.0111908	0.471939	-2.75661	-0.723487
AL356417.2	1.72637	-0.860775	2.66342	0.0107756	0.471939	-2.72906	-0.622411
ALG9	1.68213	-0.411019	2.63697	0.0115256	0.471939	-2.78689	-0.0501754
AP003716.1	1.46069	-1.04961	2.65093	0.011124	0.471939	-2.75344	-0.749881
ATP13A5	-1.64322	0.0588552	-2.62851	0.0117753	0.471939	-2.8029	0.278506
B3GNT2	1.11494	8.82618	2.66993	0.010598	0.471939	-2.83719	8.88594
BYSL	-1.31739	4.41858	-2.64218	0.0113741	0.471939	-2.76319	4.29857
C8orf88	1.52667	-1.64859	2.65406	0.0110358	0.471939	-2.73952	-1.3511
CCL25	1.57477	-1.18425	2.70554	0.00967355	0.471939	-2.64711	-0.868871
CCNG2	1.41159	3.85598	2.69427	0.00995781	0.471939	-2.65754	3.63138
COX16	1.54265	-0.788608	2.65637	0.010971	0.471939	-2.74483	-0.617328
CYP26C1	1.73316	-1.85125	2.67712	0.0104052	0.471939	-2.69467	-1.29456
DDN-AS1	1.50729	-1.53593	2.6338	0.0116186	0.471939	-2.78055	-1.07178
EEF1B2P6	-1.14278	3.37834	-2.6927	0.00999808	0.471939	-2.66055	3.42331
EGLN1	1.54391	2.19738	2.63566	0.0115638	0.471939	-2.78584	1.81824
FAM13C	1.49617	-1.65548	2.67277	0.0105214	0.471939	-2.70476	-1.26634
FOXB1	1.59946	-1.51434	2.6687	0.0106313	0.471939	-2.71307	-1.1522
FTSJ3	-1.63963	3.42243	-2.6303	0.0117221	0.471939	-2.78342	3.81024
GEM	-1.95529	2.11544	-2.62776	0.0117976	0.471939	-2.79089	2.24605
GNRH1	1.66943	-0.923119	2.63837	0.0114846	0.471939	-2.77779	-0.552467
GPD1	-1.63724	1.33444	-2.65882	0.0109026	0.471939	-2.73924	1.2901
HBZP1	1.88173	-1.25382	2.68817	0.0101149	0.471939	-2.67735	-0.96372
HMGN3	1.66315	-0.94693	2.66133	0.0108332	0.471939	-2.73408	-0.624358
ISG15	1.79846	-1.87871	2.68059	0.0103131	0.471939	-2.68806	-1.25222
ITGAM	1.87692	-0.62441	2.65373	0.0110451	0.471939	-2.74771	-0.451146
IVD	-1.57129	1.83901	-2.64956	0.0111627	0.471939	-2.75358	1.69283
KLHL7-DT	1.82503	-0.37692	2.63107	0.0116992	0.471939	-2.7956	-0.0639789
LINC00607	1.56864	-1.38717	2.66289	0.0107901	0.471939	-2.72707	-0.97957
LINC01002	1.37281	-1.33394	2.64281	0.0113558	0.471939	-2.76662	-0.91693
LINC01239	1.45881	-1.32868	2.68953	0.0100795	0.471939	-2.67667	-0.986594
MED15P9	1.94214	-0.746599	2.67946	0.010343	0.471939	-2.699	-0.547073
MMP26	1.45767	-1.55373	2.63345	0.0116288	0.471939	-2.78068	-1.1619
NUTM2B-AS1	1.80318	-0.0424179	2.63086	0.0117055	0.471939	-2.79845	0.191273
PGD	-1.13564	5.78368	-2.65949	0.0108841	0.471939	-2.75405	6.04254
PHGDH	1.81415	-0.850445	2.66586	0.0107087	0.471939	-2.72593	-0.414119
PHOSPHO2	2.00753	1.61762	2.64852	0.0111925	0.471939	-2.76579	1.58733
PLEKHF2	1.25251	4.77047	2.66277	0.0107936	0.471939	-2.72119	4.67136
PLOD3	-1.41142	1.00451	-2.62715	0.0118159	0.471939	-2.80165	0.989269
PTPN6	-1.36518	2.9152	-2.63931	0.0114574	0.471939	-2.76562	2.93091
RAB25	-1.68238	3.35544	-2.68154	0.0102881	0.471939	-2.68193	3.45834
RABGGTB	-1.67177	2.77648	-2.65272	0.0110735	0.471939	-2.73957	2.92067
RBCK1	-1.54294	2.87924	-2.65857	0.0109096	0.471939	-2.72927	2.81861
RBMX2P5	-1.51335	0.15284	-2.694	0.00996476	0.471939	-2.68133	0.394061
RCC2P7	1.78879	-1.27624	2.66703	0.010677	0.471939	-2.72207	-0.575295
RDH10-AS1	1.61823	-0.830225	2.62903	0.0117598	0.471939	-2.79435	-0.670403
RHBDD3	1.91119	-0.651691	2.64489	0.011296	0.471939	-2.76566	-0.406319
RPL37P2	-1.3099	0.753028	-2.66276	0.0107938	0.471939	-2.73788	0.764503
RPL7P8	1.45789	-1.12338	2.66955	0.0106084	0.471939	-2.71617	-0.88192
RPS11P7	-1.54376	-1.1927	-2.62832	0.0117809	0.471939	-2.79943	-0.770093
RPS15P5	-1.7734	0.317621	-2.70301	0.00973664	0.471939	-2.66291	0.371903
RTL6	1.77738	0.564846	2.66364	0.0107695	0.471939	-2.74088	1.06657
RUSC1	-1.51132	1.5304	-2.6593	0.0108895	0.471939	-2.73531	1.68275
SDK2	-1.30574	4.01028	-2.67011	0.0105932	0.471939	-2.7049	3.93185
SERHL	-1.15911	4.17438	-2.69878	0.00984322	0.471939	-2.64787	3.96166
SHISA3	1.75912	-1.16825	2.69761	0.00987284	0.471939	-2.66193	-0.736172
SHROOM3	-1.60279	-0.261527	-2.66894	0.0106249	0.471939	-2.72867	-0.021968
SLC1A5	-1.07887	5.88243	-2.63564	0.0115646	0.471939	-2.80229	5.99692
SLC35C2	-1.39603	2.26566	-2.68863	0.0101029	0.471939	-2.67572	2.131
SLC35D3	1.38179	-2.03842	2.65603	0.0109804	0.471939	-2.73438	-1.48584
SOCS2	1.37138	4.6623	2.68548	0.0101849	0.471939	-2.67435	4.29812
ST20-AS1	1.5614	-1.31777	2.64966	0.0111601	0.471939	-2.75128	-1.02407
TBR1	2.05089	-0.676493	2.65817	0.0109207	0.471939	-2.74145	-0.310289
TE_Harlequin-int	-1.39437	4.06789	-2.64079	0.0114143	0.471939	-2.7634	4.0013
TE_LTR75	1.56076	0.255204	2.64902	0.0111783	0.471939	-2.76768	0.21317
TMEM191C	1.98492	0.14223	2.6356	0.0115658	0.471939	-2.78585	-0.00112604
UBAC2-AS1	1.87396	-1.1753	2.69936	0.0098285	0.471939	-2.66018	-0.556065
UBE2N	1.06231	5.55957	2.68785	0.0101232	0.471939	-2.67796	5.37614
UBE2Q2P2	2.03747	-1.06657	2.65084	0.0111264	0.471939	-2.75066	-0.693218
WDR46	-1.28022	3.01545	-2.63139	0.0116898	0.471939	-2.7819	2.66493
WDR73	1.5549	-1.48238	2.62909	0.0117581	0.471939	-2.78923	-1.10699
WDR78	1.59155	-1.41616	2.65571	0.0109895	0.471939	-2.73766	-1.24905
WDR90	1.61866	-1.07714	2.63693	0.0115266	0.471939	-2.77699	-0.843877
WRB	1.352	2.42427	2.63734	0.0115147	0.471939	-2.77559	2.4925
ZNF710	-1.81127	-0.251557	-2.64425	0.0113145	0.471939	-2.77252	0.0428732
GATA6-AS1	2.1256	0.954953	2.62212	0.0119673	0.47495	-2.81626	0.854601
IDH3G	-1.58628	4.05054	-2.61971	0.0120403	0.47495	-2.80399	3.71677
KDM4A-AS1	1.37015	-1.86792	2.62176	0.0119781	0.47495	-2.80075	-1.3856
MRAP2	1.74919	-0.81425	2.62015	0.0120271	0.47495	-2.81265	-0.419105
PMPCA	-1.52171	1.56904	-2.61928	0.0120535	0.47495	-2.81306	1.38819
ST7	1.46479	-0.593914	2.62114	0.0119969	0.47495	-2.81517	-0.28976
AL139095.2	-1.34967	1.14943	-2.61779	0.012099	0.475679	-2.81776	1.15265
INTS6-AS1	1.6495	-1.35689	2.6159	0.0121567	0.47688	-2.81441	-1.02485
AC000089.1	-1.57781	0.254409	-2.6089	0.0123734	0.476903	-2.83857	0.317035
CELF2-AS1	1.42995	-1.55763	2.61069	0.0123179	0.476903	-2.82309	-1.17234
DDX25	-1.49242	4.06303	-2.60664	0.0124443	0.476903	-2.83112	3.96571
EEF1A1P25	-1.52913	0.0397206	-2.61389	0.0122188	0.476903	-2.82981	0.124657
H19	1.44513	-1.86664	2.60628	0.0124554	0.476903	-2.83035	-1.37306
ISL2	2.28361	0.393789	2.60627	0.0124558	0.476903	-2.84341	0.714299
KCTD12	1.51639	-1.24047	2.61295	0.0122477	0.476903	-2.82183	-0.892469
MT-ND6	1.16555	12.8826	2.60697	0.0124337	0.476903	-3.28368	12.7553
MUS81	-1.39663	2.53641	-2.60979	0.0123456	0.476903	-2.82454	2.3085
NARF	-1.42806	5.2048	-2.6088	0.0123766	0.476903	-2.83519	4.8376
SELENOF	1.54612	3.54538	2.6147	0.0121938	0.476903	-2.81277	3.86368
NCOA7	1.75519	0.180369	2.60204	0.0125892	0.477847	-2.85328	0.425813
RPL13P12	-1.81059	3.57362	-2.60305	0.0125574	0.477847	-2.83519	3.14439
TE_EUTREP15	1.35791	-1.23259	2.60253	0.0125737	0.477847	-2.84243	-0.904546
TUBG1	-1.30742	5.39202	-2.60412	0.0125233	0.477847	-2.85231	5.2858
TMEM30A	1.82468	3.23169	2.5998	0.0126604	0.479514	-2.84339	2.97545
AP001527.2	1.71183	-1.15842	2.59844	0.0127039	0.480127	-2.84729	-0.866103
AC010719.1	1.5699	-1.44349	2.59495	0.012816	0.480129	-2.8533	-1.13774
AURKB	-1.17737	4.65771	-2.59134	0.0129327	0.480129	-2.86442	4.33879
FGF12	1.54297	-0.524373	2.59081	0.0129499	0.480129	-2.8698	-0.341913
HCG11	1.68471	-0.567706	2.59632	0.0127717	0.480129	-2.8557	-0.528924
KCTD7	1.7162	-0.507579	2.59391	0.0128492	0.480129	-2.86388	-0.220536
KRT10	1.97094	-0.776	2.59279	0.0128857	0.480129	-2.85986	-0.701866
LINC01133	1.34098	-1.53426	2.59151	0.0129272	0.480129	-2.86034	-1.12657
OR5BA1P	1.608	-1.54945	2.59412	0.0128426	0.480129	-2.85552	-1.01178
SOWAHD	2.20064	0.453548	2.59629	0.0127726	0.480129	-2.86016	0.401233
ALG10B	1.85305	-1.3133	2.58862	0.0130214	0.480753	-2.8674	-0.737269
Z69890.1	1.47774	-1.7118	2.5894	0.0129958	0.480753	-2.86293	-1.2506
RILP	1.58961	-1.73127	2.58558	0.0131211	0.483416	-2.86993	-1.22437
RPSAP45	-1.52031	0.412755	-2.58284	0.0132114	0.485725	-2.88546	0.573106
RWDD2B	1.64524	-0.283351	2.58152	0.0132553	0.486324	-2.88875	-0.0273349
AC010615.2	1.66673	0.902704	2.57787	0.013377	0.487326	-2.8979	0.794067
AC124864.2	1.43046	-1.06224	2.5748	0.0134804	0.487326	-2.89572	-0.669928
AL136172.1	1.64136	-1.2535	2.57913	0.0133348	0.487326	-2.88425	-0.960754
FKBP11	1.44497	-1.81063	2.57409	0.0135045	0.487326	-2.89074	-1.45435
ING2	2.18786	1.90015	2.57502	0.013473	0.487326	-2.89922	1.70792
MIR7-3HG	1.70634	-0.493692	2.57575	0.0134484	0.487326	-2.89548	-0.386253
NRAP	-1.27095	4.64199	-2.57579	0.013447	0.487326	-2.89573	4.39459
TUBAL3	-1.21782	3.86819	-2.57571	0.0134497	0.487326	-2.89013	3.80803
AC016542.1	1.40919	-1.63885	2.57263	0.0135538	0.488024	-2.89499	-1.16099
C19orf48	-1.21539	4.40477	-2.57042	0.0136289	0.488024	-2.90185	3.99309
MT-TR	1.62806	-1.16912	2.57092	0.0136117	0.488024	-2.90076	-0.775318
MTF1	-1.25919	3.42581	-2.57024	0.0136349	0.488024	-2.89837	3.32406
ABCC6	-1.00823	5.37261	-2.56557	0.0137952	0.491308	-2.92821	5.30468
DVL2	-1.44419	2.39811	-2.56555	0.0137958	0.491308	-2.90793	2.32534
NOC2L	-1.61076	1.41185	-2.56512	0.0138105	0.491308	-2.91252	1.39698
RGS17	1.4112	-1.44372	2.56334	0.0138724	0.492511	-2.91232	-1.1719
PQLC2	-1.82062	1.90587	-2.5619	0.0139222	0.493284	-2.91744	1.56384
AL137803.1	1.44206	-1.59292	2.55876	0.0140316	0.493903	-2.92029	-1.22552
AL353705.3	1.33701	-1.75081	2.55738	0.0140802	0.493903	-2.92266	-1.33148
IGFLR1	1.67759	-1.13825	2.55899	0.0140235	0.493903	-2.92266	-0.677709
PHF24	1.43383	-1.65675	2.55805	0.0140565	0.493903	-2.92272	-1.06632
TMEM159	1.89731	0.150538	2.55874	0.0140324	0.493903	-2.93016	0.277234
NPM2	-1.21138	5.57525	-2.55649	0.0141113	0.494007	-2.95081	5.47619
AC006557.5	1.40713	-1.60215	2.52349	0.015317	0.496642	-2.98665	-1.03416
AC011389.1	1.34883	-1.80739	2.52743	0.0151684	0.496642	-2.97853	-1.25097
AC093249.6	1.41092	-1.49232	2.52364	0.0153114	0.496642	-2.98542	-1.25437
AC115837.1	-1.30331	1.05933	-2.5399	0.0147062	0.496642	-2.96064	1.10495
AC118758.3	2.01144	-0.118593	2.53801	0.0147754	0.496642	-2.9657	0.174089
AC233724.10	1.53289	-1.35154	2.52528	0.0152494	0.496642	-2.98296	-1.08136
ADAM32	1.52165	-1.52848	2.53394	0.0149255	0.496642	-2.96731	-1.03939
AL008723.1	1.43071	-1.35807	2.53049	0.0150536	0.496642	-2.97326	-1.14078
AL592430.1	1.32722	-1.73478	2.54572	0.0144949	0.496642	-2.94464	-1.27966
BARX1	2.3549	-0.120185	2.5277	0.0151583	0.496642	-2.98072	-0.143909
C11orf96	1.52275	-1.80271	2.55053	0.0143226	0.496642	-2.93508	-1.32302
CLEC17A	1.41419	-1.52496	2.5497	0.0143522	0.496642	-2.93783	-1.12907
CREB3L1	-1.70239	-0.0124704	-2.52446	0.0152804	0.496642	-2.99096	0.176458
CTTN	-1.12917	4.78282	-2.52607	0.0152195	0.496642	-2.99498	4.62956
FAM204A	1.82985	0.725591	2.53112	0.0150303	0.496642	-2.98107	0.925981
FOLR1	-1.75329	1.14593	-2.53182	0.0150041	0.496642	-2.97516	0.984091
FUT11	2.01103	-0.968246	2.52526	0.0152502	0.496642	-2.98476	-0.502348
FUT5	1.41	-1.35356	2.53363	0.0149368	0.496642	-2.96816	-1.02811
GABRA5	1.93157	-0.790791	2.54125	0.014657	0.496642	-2.95566	-0.517012
GPC3	2.42661	0.260817	2.54893	0.0143798	0.496642	-2.94612	0.440464
HOXA13	1.49967	-1.58935	2.5288	0.0151169	0.496642	-2.97566	-1.34217
KCNB2	1.36861	-1.81715	2.54553	0.0145018	0.496642	-2.94486	-1.3079
KLHDC3	-1.25495	5.52022	-2.53846	0.0147589	0.496642	-2.98531	5.3503
KRBA2	1.5227	-0.842154	2.53238	0.0149834	0.496642	-2.97225	-0.673597
LINC01440	1.36165	-1.546	2.53609	0.014846	0.496642	-2.96358	-1.03558
LINC01511	-1.38435	2.65142	-2.52495	0.0152618	0.496642	-2.98286	2.7179
MVP	-0.996747	8.0016	-2.53262	0.0149743	0.496642	-3.08417	7.8042
MYBL2	-0.95828	5.62341	-2.54291	0.0145966	0.496642	-2.97718	5.47522
MYO18A	-1.56275	1.29459	-2.53204	0.014996	0.496642	-2.97377	1.26726
PALM	1.86128	-1.32931	2.55221	0.0142626	0.496642	-2.93289	-1.00012
PDRG1	-1.18584	4.05074	-2.52999	0.0150725	0.496642	-2.97791	3.87914
RASGRF1	-1.22432	3.8451	-2.52754	0.0151643	0.496642	-2.98181	3.67492
RPS2P4	-1.78478	-0.270754	-2.52837	0.0151331	0.496642	-2.98312	-0.12515
SLC10A4	2.21733	0.577232	2.53006	0.0150698	0.496642	-2.98128	0.550736
SMIM10L1	1.37684	-1.1292	2.53033	0.0150598	0.496642	-2.97434	-0.977648
STMP1	1.64156	-0.202386	2.53622	0.0148414	0.496642	-2.97018	0.0457539
SUCLG2	1.49921	-0.550949	2.53588	0.0148539	0.496642	-2.97146	0.00160234
THOC1	-1.52554	2.18257	-2.54273	0.0146033	0.496642	-2.95025	2.25182
VN2R19P	-1.70422	0.710055	-2.52507	0.0152574	0.496642	-2.98894	0.669472
ZMYND8	-1.16053	6.03765	-2.53855	0.0147556	0.496642	-3.00067	5.93901
TFPI2	2.26727	0.406527	2.52253	0.0153534	0.496907	-2.99415	0.511927
AL450405.1	-1.03048	4.61259	-2.52122	0.0154032	0.497602	-3.00036	4.46459
AL356585.1	-1.65905	2.74371	-2.5177	0.0155381	0.500121	-2.99629	2.5308
RPL15P20	-1.36999	-0.512961	-2.51839	0.0155114	0.500121	-3.00269	-0.226146
AC036108.1	1.66493	-1.17278	2.5052	0.016025	0.500219	-3.02078	-0.67912
C1orf127	-1.48518	0.00615944	-2.51219	0.0157509	0.500219	-3.01376	0.0196651
C2orf76	1.44824	2.22006	2.50631	0.0159811	0.500219	-3.01828	2.57821
CCDC30	1.78497	-0.1336	2.5137	0.0156924	0.500219	-3.01077	0.130364
CIZ1	-1.26889	4.88357	-2.50768	0.0159273	0.500219	-3.03162	4.68933
DDX11-AS1	1.48051	-1.30313	2.50964	0.0158506	0.500219	-3.01346	-0.609905
GPR4	1.62395	-1.63171	2.50547	0.0160143	0.500219	-3.01888	-1.26374
MT-TG	1.57012	-1.24807	2.50523	0.0160239	0.500219	-3.02061	-0.692004
NINJ1	2.33246	0.420392	2.51004	0.015835	0.500219	-3.01539	0.443254
PGM5P2	1.60853	-0.826606	2.51211	0.0157543	0.500219	-3.01081	-0.486485
POU2F1	-1.12853	4.80785	-2.5096	0.0158522	0.500219	-3.0276	4.64519
PPP1R7	-1.27437	2.87704	-2.51588	0.0156079	0.500219	-3.00003	2.9022
RAB35	-1.19048	2.66764	-2.50541	0.0160166	0.500219	-3.01898	2.45633
SHD	-1.30577	2.9177	-2.51221	0.0157501	0.500219	-3.00644	2.55094
SIAE	1.33458	-1.84674	2.51526	0.015632	0.500219	-3.00086	-1.3276
TE_LTR52-int	1.30828	-0.896235	2.50698	0.0159548	0.500219	-3.01963	-0.632759
ZNF385D-AS1	1.5255	-1.53423	2.50587	0.0159984	0.500219	-3.0188	-0.936368
CBX6	1.5838	-0.919686	2.5032	0.0161042	0.500505	-3.02475	-0.696204
CDC45	-1.1371	5.00035	-2.5021	0.0161481	0.500505	-3.05173	5.20588
FAM72B	1.77187	-0.119947	2.50226	0.0161414	0.500505	-3.03159	0.263453
TSTD2	-1.15839	3.11572	-2.50234	0.0161384	0.500505	-3.02663	3.26017
KRTAP10-6	1.65466	-1.68769	2.50033	0.0162184	0.501799	-3.02839	-1.20994
ZNF25	1.64676	2.49712	2.49938	0.0162565	0.502093	-3.0304	2.72737
RPSAP17	-1.31346	0.520568	-2.49865	0.0162859	0.50212	-3.03769	0.427197
PUS10	1.52671	-0.901246	2.49701	0.0163516	0.502383	-3.03795	-0.426052
TRMU	-1.6376	1.34319	-2.4975	0.0163319	0.502383	-3.03691	1.01645
AC096570.1	1.60501	-1.02238	2.49059	0.0166119	0.503513	-3.04863	-0.523628
ARHGDIG	1.46336	-1.70205	2.49328	0.0165023	0.503513	-3.04149	-1.0398
BAIAP2	-1.27884	6.87065	-2.49345	0.0164955	0.503513	-3.1122	6.61947
FAM219B	1.57484	-1.77945	2.4927	0.0165258	0.503513	-3.04242	-1.10155
GABPB1-IT1	1.83563	-0.441004	2.49211	0.0165499	0.503513	-3.04551	-0.505604
SH3BGRL	1.79852	-0.924542	2.49123	0.0165858	0.503513	-3.04641	-0.628177
SLC31A1	1.5118	1.67821	2.49045	0.0166176	0.503513	-3.04953	1.78349
TMPRSS15	1.42259	-1.73412	2.49325	0.0165034	0.503513	-3.04135	-1.21534
AC146944.2	1.38273	-0.5695	2.48738	0.0167434	0.504567	-3.0567	-0.337655
C9orf43	1.76838	-0.0858609	2.48684	0.0167654	0.504567	-3.05884	0.1816
GPR3	1.75946	0.238967	2.48862	0.0166924	0.504567	-3.05626	0.413448
UCP1	1.78054	-1.46297	2.4868	0.0167672	0.504567	-3.05352	-0.846335
RPS10P2	-1.46322	-0.783414	-2.48302	0.0169236	0.506995	-3.06453	-0.387033
STK33	-1.58298	1.11633	-2.48343	0.0169063	0.506995	-3.06076	1.4094
SUPT16H	-1.74536	2.45817	-2.48206	0.0169633	0.506995	-3.06192	2.45196
TMEM179	-1.33626	3.70422	-2.48258	0.0169416	0.506995	-3.06436	3.55679
AL359762.1	1.88416	-0.328494	2.48031	0.0170363	0.507451	-3.06711	-0.29887
BRD9	-1.48768	2.83792	-2.48063	0.0170228	0.507451	-3.06462	2.6414
AL049870.3	1.945	0.176254	2.47807	0.01713	0.50766	-3.07277	0.0664182
MT-TK	1.92639	-0.52618	2.47939	0.0170746	0.50766	-3.06947	-0.143541
RPAIN	-1.41554	1.37622	-2.47844	0.0171144	0.50766	-3.06939	1.52752
AC080080.1	1.64072	-1.40794	2.47156	0.0174052	0.512518	-3.08102	-0.921167
FMO5	1.52737	-0.899943	2.46894	0.017517	0.512518	-3.08764	-0.521391
LRMDA	1.4134	0.0256725	2.47008	0.0174684	0.512518	-3.0886	0.00161121
MFSD1	1.94258	1.08556	2.46871	0.0175272	0.512518	-3.09145	0.801751
PURG	1.99645	-0.47682	2.47176	0.017397	0.512518	-3.08237	-0.17886
SLC37A4	1.45748	-1.63425	2.46874	0.0175258	0.512518	-3.08609	-1.25743
SULT6B2P	1.40316	-1.62075	2.46883	0.0175218	0.512518	-3.08585	-1.10537
UPRT	1.7617	-0.423482	2.46957	0.0174904	0.512518	-3.08757	-0.0557668
CPSF4	-1.26688	2.99284	-2.46745	0.0175811	0.513239	-3.089	2.68172
CXXC5	1.49764	-1.66486	2.46625	0.0176328	0.513429	-3.09051	-1.15651
MOBP	1.88221	-0.427326	2.46594	0.017646	0.513429	-3.09405	0.0208044
FOXD3	1.85614	0.525054	2.46261	0.0177904	0.515921	-3.10102	0.345731
SPICE1	1.56531	-0.699918	2.46304	0.0177714	0.515921	-3.09938	-0.288992
MAD2L1	0.719842	7.73641	2.46165	0.0178319	0.516273	-3.22143	7.80757
UTP4	-1.53024	2.58906	-2.46088	0.0178657	0.516402	-3.10093	2.61212
AC005102.1	1.40491	-1.54448	2.45113	0.0182954	0.518586	-3.11785	-0.960871
AC073218.2	1.42578	-0.86628	2.45193	0.0182596	0.518586	-3.11754	-0.639112
AL355990.2	1.4067	-1.57128	2.45584	0.0180867	0.518586	-3.10931	-1.12171
CCDC88B	1.44254	-1.52204	2.45125	0.01829	0.518586	-3.11759	-1.12523
FARSA	-1.29398	2.81238	-2.45728	0.0180233	0.518586	-3.10766	2.6923
FGD1	1.37291	-1.28255	2.45366	0.0181827	0.518586	-3.11393	-0.780189
HSPA8P9	-1.47262	0.49441	-2.45706	0.0180326	0.518586	-3.11006	0.662167
NAGK	-1.6196	1.17986	-2.45148	0.0182798	0.518586	-3.11802	1.28229
PLIN3	-1.25838	2.83156	-2.45362	0.0181844	0.518586	-3.11413	2.82218
SMIM27	2.05392	0.408791	2.45832	0.0179776	0.518586	-3.10815	0.424389
TNFRSF10A	1.59603	-1.51623	2.45525	0.0181125	0.518586	-3.11048	-0.856832
TST	1.41327	-1.72582	2.45385	0.0181743	0.518586	-3.11289	-1.09096
ANXA6	-1.67233	0.622584	-2.44183	0.018714	0.518865	-3.13654	0.630494
AP001160.2	1.58069	-1.28301	2.44526	0.0185585	0.518865	-3.12831	-0.957243
C1orf116	1.71173	-0.929362	2.44297	0.0186621	0.518865	-3.13271	-0.632202
CLSTN1	-1.15922	5.06723	-2.44526	0.0185585	0.518865	-3.1606	4.97714
CPE	1.74378	-1.30635	2.44682	0.0184883	0.518865	-3.12555	-0.921444
DEAF1	-1.10698	5.16373	-2.44505	0.0185681	0.518865	-3.15698	4.92413
FAM50B	-2.03467	-0.351792	-2.44498	0.0185713	0.518865	-3.13066	-0.0684394
GLIS3	-1.68103	0.298533	-2.44123	0.0187411	0.518865	-3.1382	0.252384
GOLGA8H	-1.67629	-0.383691	-2.44917	0.0183826	0.518865	-3.1241	-0.216691
GPHA2	-1.36602	2.14954	-2.44175	0.0187177	0.518865	-3.13465	2.10317
NPEPL1	1.55435	-1.3645	2.44893	0.0183937	0.518865	-3.12179	-0.858634
RPL7AP30	-1.31089	1.55424	-2.44108	0.0187481	0.518865	-3.13654	1.38858
TPBGL	1.28198	-1.59628	2.4452	0.0185613	0.518865	-3.12843	-1.05656
ZBED9	1.48224	-1.07301	2.44424	0.0186045	0.518865	-3.13033	-0.775849
ZNF879	1.83414	0.0652888	2.4483	0.0184218	0.518865	-3.12655	0.391832
AAR2	-1.17544	2.56635	-2.42136	0.019666	0.518946	-3.17199	2.48603
AC005150.1	1.31941	-1.52638	2.43216	0.0191584	0.518946	-3.15179	-1.15394
AC021054.1	1.57382	0.331427	2.41812	0.0198206	0.518946	-3.17933	0.242292
AC073072.2	-1.47785	-0.120031	-2.43143	0.0191924	0.518946	-3.15566	0.154608
AC105450.1	1.32629	-1.04143	2.42133	0.0196676	0.518946	-3.17099	-0.839202
ACTG1P17	1.39626	-1.68653	2.44033	0.0187824	0.518946	-3.1373	-1.13798
AL033504.1	1.97563	0.188643	2.43675	0.0189462	0.518946	-3.14636	0.504206
AL357055.2	-1.58092	-0.728756	-2.41982	0.0197395	0.518946	-3.17493	-0.413164
ALOX15	-1.01669	4.83977	-2.41788	0.0198322	0.518946	-3.20447	4.72986
ANGPTL6	1.38896	-1.67476	2.42143	0.0196628	0.518946	-3.17167	-1.27993
ANKRD36C	1.29375	-1.31497	2.42313	0.0195819	0.518946	-3.16777	-0.938491
CAVIN1	1.5367	-1.63015	2.42653	0.0194213	0.518946	-3.16213	-1.16568
CSNK2A2	-1.017	5.30404	-2.43705	0.0189325	0.518946	-3.18115	5.35221
DLX2	1.86904	-0.0292519	2.43303	0.0191179	0.518946	-3.15132	-0.0901333
DPM3	-1.70889	0.659355	-2.43326	0.0191074	0.518946	-3.15115	0.811584
ESR1	1.36659	-1.5913	2.41892	0.0197825	0.518946	-3.17619	-1.31795
FLI1	-1.71203	0.18727	-2.41847	0.0198041	0.518946	-3.17749	0.419849
FXR1	-1.42234	3.69273	-2.43091	0.0192167	0.518946	-3.16518	3.77929
GDA	1.87847	1.05017	2.41899	0.0197791	0.518946	-3.17702	1.39411
HMGN2P5	1.24077	0.212227	2.42372	0.0195543	0.518946	-3.16978	0.0785938
INGX	1.7638	-1.24301	2.42721	0.0193897	0.518946	-3.16069	-0.976416
KCNK5	-1.34836	3.24484	-2.41594	0.0199255	0.518946	-3.18378	2.90162
MUM1L1	1.42841	-1.54762	2.42421	0.0195308	0.518946	-3.1659	-1.05853
NAPB	1.65734	-0.287153	2.42982	0.0192673	0.518946	-3.15792	-0.0124253
NT5DC2	-1.49999	0.128975	-2.4248	0.0195033	0.518946	-3.16717	0.127975
OR5E1P	1.43781	-1.3	2.41984	0.0197385	0.518946	-3.17369	-0.752667
PRKACB	1.52985	-1.20834	2.43842	0.0188697	0.518946	-3.14062	-0.798015
RNF152	1.69097	0.0324143	2.42265	0.0196047	0.518946	-3.17036	-0.0659045
RPSAP15	-1.10749	2.66877	-2.42561	0.0194647	0.518946	-3.1642	2.6181
RUNX3	1.49857	-1.66844	2.43607	0.0189776	0.518946	-3.14499	-1.17222
SHOX2	1.73257	-1.15408	2.41625	0.0199103	0.518946	-3.17999	-0.617602
SLC22A20P	1.68822	0.0319747	2.42466	0.0195099	0.518946	-3.16745	0.144912
ST3GAL2	1.77403	-0.720544	2.43752	0.0189107	0.518946	-3.14254	-0.573017
STK32B	-1.05669	5.43366	-2.42317	0.01958	0.518946	-3.20896	5.31267
TBRG4	-1.25199	1.94984	-2.43165	0.0191822	0.518946	-3.15264	1.79817
TMEM241	1.31489	-1.48861	2.42511	0.0194884	0.518946	-3.16428	-1.06189
TPT1	0.94661	11.5816	2.4158	0.0199322	0.518946	-3.56365	11.3258
TRIAP1P1	1.5053	-1.3899	2.43545	0.019006	0.518946	-3.14593	-1.05137
ZFP30	1.3964	-1.77702	2.42748	0.0193768	0.518946	-3.16032	-1.15249
ZYX	-1.02072	5.7436	-2.41698	0.0198755	0.518946	-3.22741	5.62378
PPP2R5D	-1.64288	1.76966	-2.41502	0.0199697	0.519153	-3.18211	1.68197
RPSAP12	-0.985398	4.62286	-2.41378	0.0200295	0.519939	-3.20694	4.59413
AC069222.1	1.35782	-1.76507	2.41231	0.0201009	0.520759	-3.18738	-1.16131
AC078846.1	1.50449	-1.14669	2.40987	0.0202197	0.520759	-3.19125	-0.917366
C5orf51	1.57787	-0.0616843	2.41033	0.020197	0.520759	-3.19274	0.333135
FEZ1	-1.64434	0.812124	-2.40947	0.0202389	0.520759	-3.19293	0.690545
GALNTL6	2.55412	2.95695	2.41142	0.0201441	0.520759	-3.18847	2.61476
STXBP5L	1.55061	-0.175239	2.4099	0.020218	0.520759	-3.19251	-0.195211
C3orf62	1.35475	-0.362054	2.40538	0.0204394	0.524278	-3.20119	0.00458563
TGM7	-1.31612	3.31689	-2.40573	0.0204223	0.524278	-3.20277	3.03917
ZNF764	1.81489	0.00410129	2.40486	0.0204652	0.524278	-3.20138	0.269965
AC004987.3	1.38136	0.517207	2.39346	0.0210343	0.527376	-3.22196	0.294215
AC007249.1	1.34134	-1.88626	2.3602	0.0227767	0.527376	-3.28057	-1.27758
AC009137.2	1.22655	-1.54549	2.37362	0.0220588	0.527376	-3.25542	-1.14237
AC024940.1	1.30708	-1.68754	2.36044	0.0227637	0.527376	-3.27973	-1.26441
AC024940.2	-1.28634	0.920975	-2.38219	0.0216109	0.527376	-3.23997	0.95631
AC027627.1	1.38272	-1.74072	2.36354	0.0225962	0.527376	-3.2735	-1.11047
AC099670.1	-1.6987	-0.385928	-2.36087	0.0227407	0.527376	-3.27673	-0.052747
AC120114.1	1.25561	-2.0321	2.36238	0.022659	0.527376	-3.27922	-1.53155
AF131216.3	2.13789	-0.0433457	2.39622	0.0208951	0.527376	-3.21541	-0.0215325
AL109811.2	1.60112	-1.0253	2.38954	0.0212332	0.527376	-3.22691	-0.758346
AL583856.1	1.25351	-1.35272	2.38839	0.0212918	0.527376	-3.22904	-0.959843
AP000547.3	1.30224	-1.26071	2.3874	0.0213426	0.527376	-3.23098	-1.00798
ARFGAP2	-1.13056	2.88937	-2.38679	0.0213739	0.527376	-3.23446	2.71011
ASMTL	-1.55302	3.91025	-2.37521	0.0219749	0.527376	-3.26419	3.53105
ATP1B2	2.00632	1.08108	2.36167	0.022697	0.527376	-3.27577	1.01585
AUH	1.72727	2.6631	2.36983	0.0222593	0.527376	-3.26165	2.54584
B9D1	-1.20301	2.21452	-2.38267	0.0215857	0.527376	-3.23923	1.91994
C15orf40	1.718	0.0295172	2.38012	0.021718	0.527376	-3.24379	0.0294763
C1orf174	1.29341	3.2862	2.36395	0.0225744	0.527376	-3.27509	3.18842
CCND3	-1.34124	2.77882	-2.37104	0.0221951	0.527376	-3.26235	2.66655
CEP295NL	1.36742	-1.94512	2.37666	0.0218991	0.527376	-3.25189	-1.30247
CGA	1.33542	-1.62017	2.36981	0.0222604	0.527376	-3.26248	-1.15625
CH25H	1.71134	-0.592077	2.37037	0.0222309	0.527376	-3.26013	-0.456862
CNTNAP3P2	1.35677	-1.42584	2.38221	0.0216097	0.527376	-3.2408	-1.13754
COASY	-1.12898	3.98975	-2.38297	0.0215702	0.527376	-3.25304	3.76883
CRACR2A	1.70465	-1.57139	2.40108	0.0206522	0.527376	-3.20698	-0.860709
DCUN1D4	1.71491	1.3688	2.3852	0.0214553	0.527376	-3.23526	1.48898
FUT4	1.67801	0.634754	2.3873	0.0213474	0.527376	-3.23233	0.518182
FZD8	1.38018	-1.10951	2.39718	0.0208469	0.527376	-3.21354	-0.879338
GAS2L3	1.50662	-0.780243	2.37847	0.0218041	0.527376	-3.24623	-0.430969
GNAT3	1.30562	-1.4362	2.39208	0.0211042	0.527376	-3.22272	-1.04878
INSM1	1.76134	-1.12127	2.39908	0.0207517	0.527376	-3.21061	-0.858649
KIAA0319L	-1.31744	2.126	-2.37925	0.0217633	0.527376	-3.24573	2.16398
LAD1	-0.929004	6.47423	-2.37084	0.0222057	0.527376	-3.3478	6.4923
LCT	1.37286	-1.8197	2.37984	0.0217326	0.527376	-3.24576	-1.28784
LINC01122	1.46574	-0.917694	2.37163	0.0221639	0.527376	-3.25795	-0.647987
LINC01725	1.44141	-1.80098	2.39491	0.0209609	0.527376	-3.21918	-1.28261
LRRC32	1.38106	-1.89958	2.39825	0.0207934	0.527376	-3.21359	-1.31283
MAGEA3	2.08094	0.0901087	2.37558	0.0219558	0.527376	-3.25172	0.335402
MAIP1	1.29605	2.98851	2.3945	0.0209819	0.527376	-3.21939	2.82879
MYL12BP1	1.58419	-1.1262	2.38497	0.0214674	0.527376	-3.23555	-1.07354
NAPEPLD	-1.43337	-1.11497	-2.36482	0.0225272	0.527376	-3.2697	-0.7927
NDN	1.62286	-0.674923	2.39176	0.0211205	0.527376	-3.22314	-0.445371
NPM1P32	-1.41581	-0.776508	-2.36305	0.0226227	0.527376	-3.27296	-0.474065
OOSP2	0.831447	9.72588	2.37789	0.0218347	0.527376	-3.52041	9.86269
OR2M7	1.33386	-1.89205	2.38225	0.0216075	0.527376	-3.24132	-1.25507
PFKP	-0.855103	6.67119	-2.39791	0.0208104	0.527376	-3.30359	6.68977
PPP1R1B	1.40697	-1.48252	2.38875	0.0212733	0.527376	-3.22857	-0.969944
PRELID3BP7	1.47695	-0.899858	2.372	0.0221443	0.527376	-3.25734	-0.671524
PTGFRN	1.47329	1.80603	2.39818	0.020797	0.527376	-3.21196	1.90291
RETREG3	1.42271	-0.809131	2.36107	0.0227297	0.527376	-3.27614	-0.59364
RNF216	-1.13889	3.98211	-2.36889	0.0223094	0.527376	-3.27644	3.71509
RPSAP9	-1.22914	2.7459	-2.36251	0.0226518	0.527376	-3.27709	2.61595
SLC16A11	1.58857	-1.58423	2.37517	0.0219771	0.527376	-3.25416	-1.23126
ST6GALNAC5	1.89238	0.731773	2.39979	0.0207163	0.527376	-3.21065	0.607239
TAB1	-1.29461	2.67905	-2.39575	0.0209188	0.527376	-3.21797	2.48417
TE_HERV1_LTRc	1.4383	-1.23057	2.37306	0.0220881	0.527376	-3.25562	-0.750202
TE_LTR35B	1.46044	-0.488466	2.36202	0.0226781	0.527376	-3.27497	-0.111729
TE_LTR46-int	1.52919	-0.731017	2.37898	0.0217773	0.527376	-3.24528	-0.48791
TLE6	-1.12545	6.63784	-2.36553	0.0224891	0.527376	-3.36028	6.42391
TMEM39B	-1.61116	1.40457	-2.38906	0.0212578	0.527376	-3.22768	1.45235
TMSB4XP1	-1.40215	-0.451716	-2.38821	0.021301	0.527376	-3.23012	-0.34685
TOP3A	-1.38967	1.6748	-2.38185	0.0216283	0.527376	-3.24038	1.6607
TSPAN13	1.99947	2.5332	2.38938	0.0212415	0.527376	-3.22718	2.17521
TSPAN3	1.90329	0.843914	2.36951	0.0222766	0.527376	-3.26249	0.608761
UROS	2.12295	0.372352	2.37522	0.0219742	0.527376	-3.25223	0.571116
VRTN	-1.51345	0.794225	-2.38971	0.0212245	0.527376	-3.22725	0.64688
ZBTB1	1.55742	-0.362343	2.39374	0.0210201	0.527376	-3.22046	-0.129732
ZCWPW1	-1.33634	2.93229	-2.39751	0.0208304	0.527376	-3.21741	3.01008
ZFP69B	1.72079	-0.169812	2.36028	0.0227725	0.527376	-3.27785	0.0631954
ZFX	1.67205	0.627374	2.36943	0.0222808	0.527376	-3.2628	0.853656
ZNF720	1.38659	-1.04652	2.36763	0.0223768	0.527376	-3.26487	-0.700913
ZNF805	1.64503	0.912372	2.36695	0.0224129	0.527376	-3.26698	0.994628
AC131009.1	1.27355	-1.78004	2.35156	0.0232503	0.527641	-3.29566	-1.30745
AC135983.2	1.43245	-0.0441496	2.35351	0.023143	0.527641	-3.28915	-0.337355
BEX3	1.60144	-1.10344	2.35511	0.0230548	0.527641	-3.28698	-0.786444
BTG2	1.6403	-1.11352	2.35493	0.0230645	0.527641	-3.28865	-1.02025
CBX3P1	1.44996	-1.52514	2.35237	0.0232055	0.527641	-3.29293	-1.09399
DNAJC28	1.25554	-1.88229	2.35914	0.0228347	0.527641	-3.28299	-1.3807
HSPA1B	-1.62384	1.82757	-2.3537	0.0231325	0.527641	-3.28995	1.9168
IFITM1	1.38668	-1.01464	2.3528	0.0231819	0.527641	-3.29074	-0.764388
NOXA1	1.78108	-1.44644	2.35197	0.0232275	0.527641	-3.29368	-1.01331
PLA2G4C	-1.26673	4.07525	-2.35692	0.0229554	0.527641	-3.3039	3.94342
RFXANK	-1.38251	2.70634	-2.35544	0.0230367	0.527641	-3.29006	2.67686
SLC25A32	1.66306	-0.916677	2.35718	0.0229413	0.527641	-3.28409	-0.969097
TGFB2	1.81221	-0.670556	2.3536	0.0231378	0.527641	-3.28895	-0.214959
TPI1P2	1.48562	-1.08512	2.35332	0.0231532	0.527641	-3.28971	-0.712673
UBAP2L	-1.15597	4.35124	-2.35264	0.0231907	0.527641	-3.31747	4.34056
ZFYVE19	-1.39762	3.3666	-2.35123	0.0232686	0.527641	-3.30149	3.13156
AC004540.1	1.42743	-1.68798	2.35038	0.0233157	0.528029	-3.29724	-1.20868
AC024243.1	1.64807	-1.6059	2.34486	0.0236237	0.53079	-3.3064	-1.04669
AC090204.1	1.62042	0.960992	2.34066	0.0238605	0.53079	-3.31139	1.0718
AC110285.7	1.6351	-1.4088	2.34148	0.0238136	0.53079	-3.3123	-1.07093
ADCY10	1.60237	-0.511357	2.34323	0.023715	0.53079	-3.30667	-0.172647
CAPZA2	1.71354	0.806315	2.3453	0.0235987	0.53079	-3.30365	0.903716
CLDN3	1.69074	-1.53041	2.34289	0.0237343	0.53079	-3.31036	-1.02611
DDX23	-1.46269	2.51369	-2.34094	0.0238445	0.53079	-3.31602	2.62595
LINC02125	1.41541	-1.24768	2.34416	0.0236629	0.53079	-3.30625	-0.947603
MGST1	1.68782	-0.0473266	2.34328	0.0237122	0.53079	-3.30661	-0.0470174
ORC3	-1.66115	1.42452	-2.3454	0.0235934	0.53079	-3.30405	1.73662
SLCO1B3	1.40437	-1.2218	2.34643	0.0235357	0.53079	-3.30204	-0.896625
SMG7-AS1	1.6223	-1.44845	2.34201	0.0237838	0.53079	-3.31069	-1.03005
SNAI3-AS1	1.48135	-1.59986	2.34264	0.0237482	0.53079	-3.31044	-1.15111
TKT	-1.27457	2.38349	-2.34494	0.0236192	0.53079	-3.30581	2.10756
CYP27A1	1.42577	-1.71855	2.33863	0.0239754	0.531868	-3.319	-1.28447
RPLP0P6	-0.862414	6.24644	-2.3382	0.0239997	0.531868	-3.39629	6.15678
THBS4	-1.21997	5.11298	-2.33869	0.023972	0.531868	-3.36844	5.27161
FZD1	2.01224	0.763591	2.33733	0.0240492	0.532126	-3.31693	0.820982
MCM6	-1.52918	3.81094	-2.33693	0.0240719	0.532126	-3.33877	3.87132
CFAP300	1.30285	-1.81097	2.33631	0.0241076	0.532245	-3.32283	-1.3035
CCDC102B	1.33491	-0.777138	2.3338	0.0242513	0.534745	-3.32268	-0.364647
AC002075.2	-1.41629	-0.122596	-2.33211	0.0243488	0.534785	-3.32563	0.0227073
KIAA0930	-1.30087	2.8876	-2.33302	0.0242964	0.534785	-3.32936	2.65539
OSBPL5	-1.33743	2.13388	-2.33008	0.024466	0.534785	-3.33206	2.18923
RAB3A	-1.35094	3.2061	-2.3316	0.0243781	0.534785	-3.3382	3.20408
RPL18A	-0.741402	7.81426	-2.3304	0.0244471	0.534785	-3.47758	7.57981
TRPC6P	1.44119	-1.01765	2.331	0.024413	0.534785	-3.32773	-0.5989
ZBTB34	1.68147	0.112119	2.33008	0.0244661	0.534785	-3.32911	0.24734
AL606760.1	1.49045	-0.837181	2.3283	0.0245691	0.535101	-3.33244	-0.563702
GAD2	1.66952	-1.31619	2.32825	0.0245719	0.535101	-3.33395	-0.871734
SULT1A1	1.29897	-1.26692	2.32892	0.0245329	0.535101	-3.33228	-0.943333
CYP7B1	1.34759	-0.943837	2.32754	0.0246134	0.53525	-3.33377	-0.715055
MAGEH1	1.33727	-1.79968	2.32657	0.0246701	0.53525	-3.33937	-1.27814
MCM7	-0.966608	6.13162	-2.32675	0.0246594	0.53525	-3.41259	5.977
AL162411.1	1.27957	-1.45224	2.32484	0.0247707	0.536769	-3.34069	-1.08483
ATCAY	1.36203	-1.83742	2.3243	0.0248028	0.536804	-3.34378	-1.27713
AC036214.4	1.51839	-1.521	2.32166	0.0249575	0.539221	-3.34668	-1.0805
RHOXF1	1.82538	-1.57325	2.32135	0.0249759	0.539221	-3.34909	-1.25662
RBBP4P5	1.47137	-1.48085	2.32067	0.0250158	0.539421	-3.34664	-0.879121
SRSF4	-1.20494	2.94239	-2.31975	0.0250705	0.539937	-3.35553	2.88804
AC124016.1	1.7927	-0.892121	2.31777	0.0251879	0.539998	-3.35106	-0.513544
CD47	1.58913	0.172635	2.31711	0.025227	0.539998	-3.35092	0.385679
OXA1L	-1.02429	4.94923	-2.31882	0.0251256	0.539998	-3.39001	4.79617
TE_LTR71B	1.48699	1.15655	2.31782	0.0251847	0.539998	-3.34966	1.22804
ZNF460	1.62864	-0.47988	2.31725	0.025219	0.539998	-3.35075	-0.308935
AXIN1	-1.50354	2.89916	-2.31158	0.0255582	0.540114	-3.36773	2.64422
CD24	1.84605	-1.06275	2.31313	0.0254652	0.540114	-3.35893	-0.534509
KCNH5	-1.39967	0.896476	-2.31549	0.0253239	0.540114	-3.354	1.25502
LINC00461	1.44162	-1.40427	2.31509	0.0253474	0.540114	-3.35773	-1.09161
LINC02357	1.32857	-1.57553	2.31467	0.0253728	0.540114	-3.3593	-1.18541
MED9	1.56942	-0.919737	2.31277	0.0254866	0.540114	-3.35941	-0.696447
MIR34AHG	1.39371	-1.18711	2.31394	0.0254162	0.540114	-3.35802	-0.860713
NDUFC2	1.4769	0.12438	2.31147	0.0255649	0.540114	-3.36032	0.0968765
OR4F2P	1.4524	-1.03247	2.31087	0.0256012	0.540114	-3.36206	-0.632561
RPS14	-0.585624	8.552	-2.31228	0.025516	0.540114	-3.56366	8.45654
SCN7A	1.45301	-1.526	2.31106	0.0255895	0.540114	-3.36467	-1.09862
SYCE2	1.43201	-1.62096	2.31544	0.0253266	0.540114	-3.3574	-1.04841
BRWD1-AS2	1.48659	-0.947211	2.30981	0.025665	0.540811	-3.36428	-0.609715
ZNF713	1.55104	-1.67812	2.30917	0.0257038	0.54098	-3.36822	-1.03386
SP110	-1.55559	1.09815	-2.30844	0.0257478	0.541258	-3.36621	1.2832
AC004895.1	1.60905	-1.38445	2.30602	0.0258951	0.541984	-3.37494	-1.18419
AC009237.4	1.39541	-1.01935	2.30625	0.0258807	0.541984	-3.37033	-0.770659
MAFA	1.57232	-0.904027	2.30734	0.0258144	0.541984	-3.3692	-0.762332
PTGER3	2.08779	0.086571	2.30534	0.0259365	0.541984	-3.37074	0.31319
TTLL6	1.36106	-1.58207	2.30559	0.0259209	0.541984	-3.37434	-1.12758
DSG1	1.28702	-1.85544	2.30437	0.0259957	0.542575	-3.37862	-1.3381
AC104958.1	1.33537	-1.7644	2.30343	0.0260532	0.54267	-3.37921	-1.23919
GAS2	1.28679	-1.72349	2.30328	0.026062	0.54267	-3.37881	-1.18805
DDX52	-1.43152	0.574545	-2.30123	0.0261879	0.543946	-3.37757	0.747316
MYBL1	1.32808	2.77398	2.30134	0.0261812	0.543946	-3.38037	2.5194
ONECUT1	1.48714	-0.897266	2.30077	0.0262161	0.543946	-3.37986	-0.66069
AL356535.1	-1.37271	-0.752591	-2.29908	0.0263206	0.545469	-3.38124	-0.606517
ASCC2	-1.12028	5.34863	-2.29633	0.026491	0.546424	-3.45054	5.40642
BTNL3	1.65209	-0.00491126	2.29735	0.0264276	0.546424	-3.38426	-0.210509
CHST8	1.63058	-1.15594	2.29652	0.0264794	0.546424	-3.38819	-0.862939
EIF4A2P1	-1.48317	0.558145	-2.29683	0.0264601	0.546424	-3.38489	0.712877
AL354811.1	1.51912	0.104761	2.29405	0.026633	0.547382	-3.38935	0.447328
CDIPTOSP	1.51363	-0.770223	2.29335	0.0266768	0.547382	-3.39139	-0.415421
MAGEA6	1.79963	-0.0669501	2.29327	0.0266816	0.547382	-3.39068	0.225016
MHENCR	1.44852	-1.88739	2.29309	0.0266932	0.547382	-3.39708	-1.17118
MRPL2	-1.02187	5.1882	-2.29403	0.0266346	0.547382	-3.44105	4.98966
EXOC3	-1.12915	3.73747	-2.29205	0.0267582	0.547437	-3.41392	3.67942
ZNF32	1.52804	-1.46252	2.29218	0.02675	0.547437	-3.3968	-1.00235
DKC1	-1.06339	4.47739	-2.29086	0.0268329	0.547691	-3.42949	4.3401
TRIL	1.62102	-0.160556	2.29088	0.0268319	0.547691	-3.39465	0.186794
BRAP	-1.14533	4.84934	-2.29012	0.0268799	0.548013	-3.44461	4.75188
AL136038.3	1.53932	-1.43183	2.28848	0.0269832	0.549482	-3.40173	-0.81893
PPP2R5A	1.70301	1.93468	2.28752	0.0270441	0.550084	-3.40064	1.75113
AC113608.1	1.18922	-1.56238	2.28683	0.0270873	0.550327	-3.40789	-1.26972
EXOG	1.33109	-1.74419	2.28376	0.027283	0.552909	-3.4117	-1.10662
GCNA	1.65368	-1.14955	2.28335	0.0273088	0.552909	-3.40895	-0.536612
ZNF837	1.77028	-1.52483	2.28339	0.0273064	0.552909	-3.4121	-0.854367
ADAMTS5	1.75494	-1.11891	2.27351	0.0279438	0.553093	-3.42624	-0.578367
ARPP21	1.34662	-1.25335	2.27227	0.028025	0.553093	-3.42767	-0.746959
C9orf84	1.32451	-1.031	2.27967	0.0275452	0.553093	-3.41515	-0.772812
DDX11L2	1.45593	-0.873102	2.27936	0.0275651	0.553093	-3.41516	-0.606731
DGKH	1.47886	-1.23996	2.27075	0.0281241	0.553093	-3.43138	-0.81697
EGR3	1.45244	-1.55042	2.27623	0.0277675	0.553093	-3.42673	-1.26396
FNDC11	1.48137	-1.72141	2.26913	0.0282306	0.553093	-3.43859	-1.22378
GRHPR	-0.95619	5.01084	-2.27445	0.0278827	0.553093	-3.47027	4.77783
HELT	1.9206	-1.0658	2.28228	0.0273776	0.553093	-3.41327	-0.78656
HRH1	1.42467	-1.16813	2.26969	0.028194	0.553093	-3.43312	-0.839197
LCAT	1.3905	-1.70788	2.27228	0.0280246	0.553093	-3.43347	-1.24803
LINC01097	1.81673	-0.18323	2.2724	0.0280163	0.553093	-3.42581	-0.0578934
MCMDC2	1.69379	-0.18254	2.27428	0.0278938	0.553093	-3.42222	0.123186
MN1	1.27445	-1.52344	2.27124	0.0280923	0.553093	-3.43266	-1.13675
MUC3A	-1.1527	3.09649	-2.27106	0.0281041	0.553093	-3.44104	2.94816
NORAD	2.21164	1.49746	2.27701	0.0277164	0.553093	-3.41765	1.16487
PGM5P4	1.40591	-1.0293	2.28028	0.0275055	0.553093	-3.41496	-0.760304
POLR1E	-1.05653	3.81997	-2.27245	0.0280134	0.553093	-3.44781	3.65693
PPP1R2P10	1.7012	-0.167417	2.27176	0.0280585	0.553093	-3.42712	-0.26715
PRDM8	1.66259	0.438207	2.27902	0.0275867	0.553093	-3.41429	0.289723
QRICH2	1.46978	-1.43601	2.272	0.0280429	0.553093	-3.43162	-1.08226
RPL13AP25	-1.04203	3.77966	-2.27684	0.0277274	0.553093	-3.43802	3.62022
SMCO3	1.66113	-0.864781	2.27864	0.0276114	0.553093	-3.41709	-0.583368
TPST1	2.90744	2.5132	2.27561	0.0278072	0.553093	-3.42114	2.23805
TRIM27	1.66029	0.954397	2.27924	0.0275729	0.553093	-3.41385	0.751044
TROAP	-1.34154	4.87262	-2.28075	0.0274758	0.553093	-3.46633	5.00424
TUBG2	-1.0195	6.42693	-2.26955	0.0282035	0.553093	-3.5401	6.4789
UNC5C	-1.25629	3.80308	-2.27056	0.0281367	0.553093	-3.45563	3.7679
ZNF471	1.24799	-1.82311	2.27385	0.0279221	0.553093	-3.43065	-1.31648
RAPGEF5	1.2661	-1.58772	2.2677	0.0283252	0.553096	-3.44015	-1.22697
SCUBE1	-1.63601	1.08033	-2.26777	0.0283206	0.553096	-3.43474	1.24088
TRIM28	-1.14478	6.7108	-2.26779	0.0283189	0.553096	-3.54129	6.34968
AC064847.1	1.40284	-1.31378	2.25565	0.0291305	0.553612	-3.45847	-1.01395
AC084851.2	1.64623	-1.05587	2.26003	0.0288355	0.553612	-3.44789	-0.515834
AC105383.1	1.35229	-1.74395	2.26603	0.0284353	0.553612	-3.44303	-1.20269
AC139100.1	1.31744	-0.915028	2.26156	0.0287329	0.553612	-3.44562	-0.694766
ACTR1B	-1.22821	2.28264	-2.25444	0.0292124	0.553612	-3.46112	2.10662
COX18	1.38799	-1.53118	2.25734	0.0290159	0.553612	-3.45546	-0.999685
CROCC	1.49657	-1.29434	2.25972	0.0288562	0.553612	-3.4512	-0.967082
DKK4	1.398	-1.91705	2.26345	0.0286066	0.553612	-3.44823	-1.21066
EIPR1	-1.08787	4.08885	-2.25779	0.0289855	0.553612	-3.48587	4.19762
FAM86B1	1.37614	0.456586	2.26167	0.0287257	0.553612	-3.4427	0.553343
FNDC1	1.33489	-1.66033	2.26471	0.0285229	0.553612	-3.44528	-1.2218
GDI2P2	-1.12329	1.29924	-2.25444	0.0292124	0.553612	-3.4574	1.4849
GTF2H1	-1.36048	3.27204	-2.25702	0.0290374	0.553612	-3.47231	3.37964
HACD3	1.5584	-0.60394	2.25412	0.0292336	0.553612	-3.45816	-0.651607
HIRIP3	-0.90527	5.84837	-2.26048	0.0288053	0.553612	-3.52957	5.82868
KIF24	1.29228	1.94971	2.264	0.0285704	0.553612	-3.44094	1.88982
LYPLA1	1.93408	0.94226	2.26232	0.0286819	0.553612	-3.44178	0.836406
MARVELD3	1.49807	-1.4512	2.25839	0.0289453	0.553612	-3.45329	-0.925456
MTMR9LP	1.25951	-1.91239	2.26523	0.0284882	0.553612	-3.44773	-1.4138
MYRF	1.43851	-1.88217	2.26554	0.0284679	0.553612	-3.44809	-1.43041
OXCT1	-1.58513	0.663408	-2.26239	0.0286777	0.553612	-3.44289	1.02497
PRKCD	1.49712	-0.763606	2.25422	0.0292272	0.553612	-3.45708	-0.484843
RPL23AP45	1.21298	-0.85009	2.25756	0.0290012	0.553612	-3.45105	-0.610006
RPS16P8	1.46751	-0.987493	2.26664	0.028395	0.553612	-3.43595	-0.47865
RTRAF	0.912968	9.36301	2.2604	0.0288103	0.553612	-3.6998	9.13395
SHCBP1L	1.93293	-0.647908	2.25726	0.0290212	0.553612	-3.45408	-0.631508
SOCS2-AS1	1.37082	-1.2935	2.25522	0.0291594	0.553612	-3.45821	-0.954428
TUBA3FP	1.36813	-1.79447	2.25659	0.029067	0.553612	-3.46043	-1.30084
AP1S2	1.42377	-0.237068	2.25158	0.0294068	0.556292	-3.45942	0.0867378
RPL12P19	-1.26793	-1.28845	-2.25022	0.0294994	0.556845	-3.46348	-0.899014
SELENOT	1.51107	2.14489	2.25054	0.0294779	0.556845	-3.46399	2.20424
AC068522.1	-1.28185	0.170419	-2.24837	0.0296267	0.55763	-3.4648	0.299897
BICRAL	-1.37304	1.18797	-2.24718	0.0297082	0.55763	-3.46934	1.37887
HCN2	-1.38906	0.84531	-2.24754	0.0296837	0.55763	-3.46646	0.56514
HNRNPA1P47	1.35382	-1.60684	2.24732	0.0296989	0.55763	-3.4722	-1.00593
ITPRIPL2	1.59812	-0.432364	2.24685	0.0297314	0.55763	-3.46946	-0.441567
PSMD2	-0.642808	9.17534	-2.24758	0.0296809	0.55763	-3.74004	9.18468
F8	1.51104	-1.20525	2.24566	0.0298134	0.557978	-3.4749	-0.954054
ZNF382	1.71665	-0.532462	2.24566	0.0298128	0.557978	-3.47032	-0.157829
NUTF2	1.38855	3.63341	2.24462	0.029885	0.55815	-3.4866	3.39658
PIAS1	-1.21615	5.10228	-2.2446	0.0298861	0.55815	-3.54223	5.31415
DPPA5	0.767384	10.9307	2.24277	0.0300136	0.559341	-3.87544	10.8611
MAGI3	1.52232	0.881343	2.2432	0.0299833	0.559341	-3.47292	0.776289
FLT3LG	1.34082	-1.74189	2.24108	0.0301306	0.560632	-3.48681	-1.28025
NDFIP1	1.02684	3.8806	2.24046	0.0301744	0.560632	-3.4991	3.74273
Z93241.1	1.30033	-1.59892	2.2404	0.0301785	0.560632	-3.48464	-1.06261
DISC1	1.28198	-1.41131	2.23911	0.0302683	0.561706	-3.48543	-1.00103
AC021517.1	1.28767	-1.87296	2.23795	0.0303496	0.562028	-3.491	-1.22906
MARCH1	1.39318	2.02849	2.23829	0.0303257	0.562028	-3.48464	2.10113
PSMC4	-1.06645	5.61795	-2.23682	0.0304296	0.562916	-3.56475	5.44044
CRMP1	-1.15017	4.74564	-2.23574	0.0305055	0.563163	-3.54234	4.85775
PSEN2	-0.960269	5.14608	-2.23572	0.0305071	0.563163	-3.55045	5.16058
C7orf50	-1.55749	0.121233	-2.23512	0.0305491	0.563295	-3.48673	0.23905
NFIA	1.27424	-1.46331	2.23471	0.0305783	0.563295	-3.49308	-1.02986
NOBOX	-1.544	0.85442	-2.23331	0.0306771	0.563932	-3.49066	0.893179
PINX1	-1.15363	1.03115	-2.23362	0.0306554	0.563932	-3.49049	1.11429
AC004471.1	1.71018	-1.1107	2.23168	0.0307925	0.565463	-3.49967	-1.02162
AC127502.1	1.16141	-1.02902	2.22652	0.0311614	0.566579	-3.5073	-1.06596
CKS1BP2	1.43698	-0.452438	2.22782	0.0310679	0.566579	-3.49934	-0.250882
E2F7	1.39346	-1.29711	2.22889	0.0309916	0.566579	-3.5012	-0.76702
FCHSD2	1.52063	0.86451	2.22757	0.0310861	0.566579	-3.49852	1.04476
FHL5	1.29589	-1.60963	2.22645	0.0311664	0.566579	-3.5085	-1.09967
KIF22	-1.05833	3.83289	-2.22961	0.0309403	0.566579	-3.52351	3.60044
LDHA	-1.05116	5.04458	-2.22828	0.0310353	0.566579	-3.5618	5.13264
PRAMEF31P	1.55346	-0.413982	2.22893	0.0309888	0.566579	-3.49726	-0.229756
PRKAA2	1.47962	-0.681788	2.22587	0.0312079	0.566579	-3.50353	-0.493252
ZMAT3	1.56627	0.874685	2.22875	0.0310015	0.566579	-3.49641	0.790002
ZMYM5	-1.06421	3.48258	-2.22618	0.0311856	0.566579	-3.52149	3.26322
ARMCX2	1.40751	-1.53515	2.22477	0.0312876	0.567439	-3.51177	-1.11826
ACADM	1.27314	-1.27766	2.22258	0.0314459	0.568274	-3.51076	-0.795154
LDLR	-1.25425	3.08397	-2.22251	0.0314508	0.568274	-3.52382	2.89288
PTAFR	1.41192	-1.28581	2.22235	0.0314624	0.568274	-3.51252	-0.842721
PUF60	-1.22623	4.63371	-2.22189	0.0314953	0.568274	-3.55542	4.3481
RBM12B	1.4198	-1.14844	2.22212	0.0314787	0.568274	-3.51288	-0.868173
AC004803.1	1.18022	-1.63093	2.17335	0.0351949	0.568986	-3.59958	-1.2713
AC007541.1	1.42351	-1.23177	2.18488	0.0342833	0.568986	-3.57742	-1.05061
AC007922.3	1.36554	1.36501	2.21461	0.0320273	0.568986	-3.52075	1.58751
AC008121.2	1.18419	-1.71034	2.18553	0.0342326	0.568986	-3.57818	-1.23213
AC008966.1	1.19745	-1.58147	2.18896	0.0339653	0.568986	-3.56903	-1.02487
AC010186.3	1.18624	-1.55304	2.20384	0.0328292	0.568986	-3.54562	-1.12029
AC025569.1	1.27392	-1.55953	2.19155	0.0337649	0.568986	-3.56708	-1.1439
AC079328.1	1.23377	-1.41281	2.19679	0.0333631	0.568986	-3.55806	-1.15388
AC092535.2	1.38347	-1.64897	2.2152	0.0319839	0.568986	-3.52906	-1.15539
AC098934.4	1.39916	-1.13094	2.20812	0.0325086	0.568986	-3.53551	-0.813844
AC107029.1	1.2238	-1.68101	2.18343	0.0343968	0.568986	-3.57945	-1.11852
AC120193.1	1.46152	0.348773	2.18447	0.0343151	0.568986	-3.56764	0.625117
AL021937.3	1.12463	-1.78278	2.21426	0.0320534	0.568986	-3.53348	-1.41911
AL121832.2	1.317	-1.90183	2.17287	0.0352331	0.568986	-3.60196	-1.2898
ALG14	1.18772	-1.48817	2.17166	0.0353306	0.568986	-3.59743	-1.03445
ALKBH3	-1.25303	3.28187	-2.16819	0.0356099	0.568986	-3.61804	3.15733
ANKRD50	2.5363	1.94123	2.1827	0.0344536	0.568986	-3.57204	1.61796
AP1M2	-1.11025	3.56028	-2.17777	0.0348429	0.568986	-3.61209	3.57199
ARID3A	1.42855	-1.60223	2.18614	0.0341849	0.568986	-3.57721	-1.21014
ARSD	1.42523	-1.0755	2.18464	0.0343019	0.568986	-3.57335	-0.753229
ARSG	1.34805	-1.21013	2.20366	0.0328428	0.568986	-3.54624	-1.09242
B4GALNT1	1.4396	-1.78364	2.17062	0.0354141	0.568986	-3.60834	-1.46004
BAZ2A	-1.01836	4.77155	-2.1946	0.0335309	0.568986	-3.61266	4.7566
BCL2L2-PABPN1	1.32601	-0.132779	2.19228	0.0337091	0.568986	-3.55576	-0.0813047
BHLHE22	1.5223	0.905426	2.2052	0.0327267	0.568986	-3.53464	1.07841
BOD1	0.744938	10.8088	2.19161	0.0337605	0.568986	-3.97401	10.8465
C1QL1	1.41297	-1.91669	2.19988	0.0331279	0.568986	-3.55636	-1.22852
C4orf54	1.23126	-1.83558	2.18217	0.0344952	0.568986	-3.58579	-1.31535
CCDC144NL-AS1	1.49345	-0.860474	2.21294	0.0321503	0.568986	-3.52503	-0.464529
CENPC	1.50549	-0.0821623	2.1919	0.0337383	0.568986	-3.55613	0.166256
CHRNA6	1.14096	-1.52927	2.19039	0.0338549	0.568986	-3.57153	-1.33199
CPSF1P1	1.43772	-0.902887	2.1746	0.035095	0.568986	-3.59203	-0.911066
CTBP1-DT	1.69968	0.724496	2.17225	0.0352828	0.568986	-3.58729	0.817839
CYB561D2	1.64773	-0.362413	2.19919	0.03318	0.568986	-3.54658	-0.208025
CYREN	-1.41705	1.82367	-2.18716	0.0341048	0.568986	-3.57114	1.7985
DBIL5P	1.39271	-0.883048	2.17044	0.0354284	0.568986	-3.59453	-0.603787
DERL1	1.00461	3.47093	2.20615	0.0326552	0.568986	-3.55471	3.58416
EFHB	1.15953	-1.76566	2.18017	0.0346532	0.568986	-3.58682	-1.22894
EIF3D	-1.29064	3.6536	-2.17384	0.0351555	0.568986	-3.62073	3.73578
EIF4G3	-1.29749	3.91325	-2.17015	0.0354515	0.568986	-3.63436	3.94746
EP300	-0.971002	4.48526	-2.16865	0.0355729	0.568986	-3.64854	4.47861
EPHA2	1.4461	-1.26521	2.16951	0.0355032	0.568986	-3.60058	-0.878552
ESRRG	1.40407	-0.847913	2.19262	0.0336823	0.568986	-3.55798	-0.560709
FAM160A1	1.42864	1.81084	2.18706	0.0341127	0.568986	-3.56672	1.8854
FAM8A1	1.80558	2.98696	2.21993	0.0316383	0.568986	-3.52124	3.00071
FRRS1L	1.43108	-0.739691	2.16848	0.0355865	0.568986	-3.59575	-0.293818
GLTP	1.25385	-0.90466	2.19808	0.033265	0.568986	-3.55007	-0.696051
GPR1	1.43184	1.10789	2.17573	0.0350045	0.568986	-3.58248	1.25337
GRAMD1B	1.70311	0.325941	2.18516	0.0342608	0.568986	-3.56758	0.202799
GRAMD1C	1.58347	0.702469	2.21537	0.0319712	0.568986	-3.5181	0.513213
GRIA1	-1.26204	1.53853	-2.21475	0.0320173	0.568986	-3.5258	1.85006
GSTM4	1.29056	-1.07324	2.20057	0.0330757	0.568986	-3.54458	-0.550493
HIC1	1.33958	-1.2057	2.1899	0.0338924	0.568986	-3.5657	-0.860569
HIF1AN	-1.27083	2.27711	-2.17201	0.035302	0.568986	-3.60189	2.3856
HIST4H4	1.23186	-1.80623	2.19656	0.033381	0.568986	-3.56154	-1.30527
HSF1	-1.27249	2.64637	-2.18491	0.0342808	0.568986	-3.57876	2.23697
HSPB11	1.32891	5.28481	2.18722	0.0341006	0.568986	-3.61846	4.92798
INPP5J	-1.43569	2.3289	-2.1838	0.0343673	0.568986	-3.57728	1.87665
INSM2	1.69126	0.0358382	2.20799	0.0325178	0.568986	-3.53065	0.241761
KIAA0232	1.8833	0.846072	2.20862	0.0324707	0.568986	-3.52928	1.17441
KREMEN1	1.23534	-1.51302	2.21548	0.0319633	0.568986	-3.52495	-0.999626
LGR5	1.54072	-1.47641	2.19324	0.0336347	0.568986	-3.56178	-0.885905
LINC00552	-2.00852	2.3478	-2.18571	0.0342185	0.568986	-3.5804	2.48804
LNCTAM34A	1.34784	-1.72042	2.16814	0.0356142	0.568986	-3.6072	-1.1849
LRP11	1.37334	-0.850615	2.20433	0.0327917	0.568986	-3.54049	-0.673647
MAL2	1.63484	1.40657	2.17929	0.0347226	0.568986	-3.57775	1.58176
MALRD1	-1.31146	2.08499	-2.21326	0.0321269	0.568986	-3.53018	2.07791
MAP3K14	1.23006	-1.15891	2.17302	0.0352211	0.568986	-3.59272	-0.821768
MCF2L	1.29876	-1.73797	2.19086	0.0338181	0.568986	-3.56911	-1.20984
MCM2	-1.31438	3.96173	-2.17129	0.0353598	0.568986	-3.62854	3.89421
MDM1	-1.2746	2.20063	-2.1933	0.0336304	0.568986	-3.56579	2.30733
MED24	-1.23452	3.72058	-2.20425	0.0327982	0.568986	-3.56354	3.52505
MIPOL1	1.55629	-0.559094	2.21356	0.032105	0.568986	-3.52295	-0.270925
MIR320A	1.3003	-1.54364	2.19626	0.0334036	0.568986	-3.56212	-1.27434
MMD	1.5682	2.57124	2.18494	0.0342781	0.568986	-3.57431	2.47929
MRM1	1.41134	-1.74381	2.19617	0.0334102	0.568986	-3.56434	-1.35875
MT-CO1	0.943262	16.2165	2.18202	0.0345068	0.568986	-4.5813	16.0408
MT-TW	1.50736	-1.01095	2.18248	0.0344711	0.568986	-3.57509	-0.400034
MT1A	1.26174	-1.23542	2.2172	0.0318376	0.568986	-3.52015	-0.869076
NFKB2	-1.35892	4.05675	-2.1773	0.0348798	0.568986	-3.61608	3.82519
OBSCN	1.57101	-0.898742	2.17838	0.0347946	0.568986	-3.58308	-0.534528
PCNA	0.605799	8.92659	2.17827	0.0348032	0.568986	-3.84333	8.91192
PCOLCE2	1.34696	2.31369	2.20075	0.0330617	0.568986	-3.54676	2.10843
PHKB	-1.15508	3.69345	-2.18097	0.0345895	0.568986	-3.61059	3.83563
PHLDA3	1.31064	-1.29344	2.18077	0.0346054	0.568986	-3.58619	-1.17534
PLCD4	1.20997	-0.791407	2.17301	0.0352224	0.568986	-3.58993	-0.662101
PLEKHF1	1.53844	-1.82484	2.17333	0.0351965	0.568986	-3.60351	-1.37158
PLK1	-0.949477	6.04367	-2.17483	0.0350766	0.568986	-3.6855	5.86713
POPDC3	1.56354	-0.585801	2.18959	0.0339168	0.568986	-3.56075	-0.0690776
PRMT5	-1.13159	3.63069	-2.1981	0.0332631	0.568986	-3.57796	3.5956
PTPDC1	1.50825	-0.837463	2.18202	0.0345076	0.568986	-3.57373	-0.215034
PURA	1.9343	-0.236407	2.21857	0.0317369	0.568986	-3.51493	0.026399
PUS3	1.446	-1.27348	2.18873	0.0339831	0.568986	-3.56806	-0.83782
RAB20	-1.18265	3.48397	-2.20428	0.0327957	0.568986	-3.55869	3.21729
RELT	-1.37744	1.25702	-2.17124	0.0353637	0.568986	-3.59318	1.24148
RLF	-1.22475	4.03895	-2.20439	0.0327875	0.568986	-3.56909	3.68682
RNF183	1.26904	-1.23667	2.17286	0.035234	0.568986	-3.59558	-0.992223
RPL10P3	-1.31542	1.17428	-2.19122	0.0337908	0.568986	-3.56083	1.35213
RPL29P11	-0.97341	2.78609	-2.19928	0.0331738	0.568986	-3.55815	2.56509
RPL3P4	-0.787611	4.67534	-2.16893	0.0355502	0.568986	-3.64876	4.60808
RPL7AP66	-1.04151	2.86262	-2.18921	0.0339459	0.568986	-3.57766	2.8551
RPP25	2.02819	0.849602	2.18519	0.034259	0.568986	-3.56718	0.765384
RUNX1T1	-0.996107	4.67516	-2.2138	0.0320872	0.568986	-3.57474	4.71978
S100A14	1.33745	-1.49321	2.16992	0.0354701	0.568986	-3.60088	-0.965373
SAT2	1.40212	-0.773722	2.19694	0.0333516	0.568986	-3.55209	-0.638853
SF3B2	-1.16879	5.25326	-2.20902	0.0324409	0.568986	-3.6111	5.40163
SLX1B	1.2906	-1.93342	2.21942	0.0316754	0.568986	-3.52606	-1.40942
SNORA33	1.20732	-1.68052	2.20183	0.0329806	0.568986	-3.55126	-1.2158
SNX29	-1.27908	3.40947	-2.21352	0.0321076	0.568986	-3.54322	3.26077
SPCS3	1.75653	0.313042	2.19162	0.0337597	0.568986	-3.55759	0.10405
SPTBN2	1.43118	-0.743105	2.18643	0.0341621	0.568986	-3.57014	-0.617634
SSH3	1.43577	-0.805734	2.19605	0.0334197	0.568986	-3.55431	-0.707533
TACSTD2	1.29911	-1.87143	2.17769	0.0348491	0.568986	-3.59462	-1.31548
TAF6	-1.60453	0.803474	-2.18231	0.0344846	0.568986	-3.57408	0.969062
TE_L1M5	0.657929	7.86946	2.17247	0.0352657	0.568986	-3.77499	7.69699
TMEM115	-1.13433	1.85326	-2.20995	0.0323718	0.568986	-3.53434	1.94593
TUT4	1.50178	0.673578	2.19014	0.033874	0.568986	-3.5586	0.56259
UBA2	-1.277	2.607	-2.19056	0.0338413	0.568986	-3.57043	2.43509
UBXN11	-1.07325	7.52812	-2.18742	0.0340851	0.568986	-3.74217	7.44734
USE1	1.28162	-1.42388	2.18316	0.034418	0.568986	-3.57991	-1.05997
UST	-1.24319	1.88793	-2.1796	0.0346983	0.568986	-3.58386	1.86752
WASHC2C	-1.01698	3.40613	-2.21911	0.031698	0.568986	-3.53519	3.36204
XKR6	1.46812	-0.321296	2.19794	0.0332756	0.568986	-3.54715	-0.124572
YBX1P1	-1.10382	2.15786	-2.17441	0.0351098	0.568986	-3.59447	2.18819
ZNF770	1.29215	1.84557	2.18627	0.0341748	0.568986	-3.56807	1.81486
ZNF891	1.99441	0.64101	2.19176	0.0337485	0.568986	-3.55728	0.312179
APEH	-1.55888	0.162879	-2.16697	0.0357082	0.569452	-3.59689	0.431871
CDH20	1.44451	-1.5463	2.16723	0.0356878	0.569452	-3.60567	-0.955199
MT-ND3	1.50488	9.77989	2.16644	0.0357518	0.56963	-3.91331	9.70088
EDIL3	1.2804	-1.23087	2.16548	0.0358299	0.569841	-3.60604	-0.906214
RCN2	1.76734	1.54795	2.16552	0.0358265	0.569841	-3.59895	1.40742
GAPDH	-0.837292	6.22083	-2.16491	0.0358755	0.57005	-3.71776	6.18926
ANKRD33B	1.60373	1.38825	2.16283	0.0360456	0.570995	-3.60283	1.26094
EBP	-0.979375	4.5492	-2.16355	0.0359868	0.570995	-3.65895	4.51651
RFX1	1.43383	-0.191749	2.16259	0.0360649	0.570995	-3.60477	-0.25317
WNT16	1.56492	-1.29389	2.16308	0.036025	0.570995	-3.61273	-0.913036
AC004812.2	1.61671	-0.869424	2.16081	0.0362107	0.571042	-3.61192	-0.606098
KSR2	1.47115	1.79153	2.16057	0.0362303	0.571042	-3.60912	1.83264
LINC01081	1.18412	-0.909573	2.16197	0.0361156	0.571042	-3.60674	-0.589413
NAV2	-1.03856	4.76599	-2.1616	0.0361459	0.571042	-3.66594	4.5396
RNF32	1.49573	-0.925683	2.16077	0.0362144	0.571042	-3.61019	-0.539843
AURKAP2	-1.24211	-1.01836	-2.15905	0.0363551	0.572496	-3.60982	-0.5316
AC026412.1	1.66478	2.87186	2.15608	0.0366008	0.572507	-3.62202	2.53233
AC026471.6	1.47593	-0.827129	2.15637	0.0365767	0.572507	-3.61898	-0.707403
AC109347.1	1.24248	-1.1822	2.15317	0.0368427	0.572507	-3.62398	-0.813519
AC114912.1	1.24227	-1.25535	2.1507	0.0370488	0.572507	-3.6283	-0.816621
AC117500.1	1.36575	-1.02622	2.14615	0.0374315	0.572507	-3.63556	-0.728705
ADTRP	1.27916	0.413879	2.14727	0.037337	0.572507	-3.62647	0.479189
AL353807.2	1.82594	-0.820208	2.14629	0.0374192	0.572507	-3.63544	-0.549435
ANKRD26P1	1.19457	-1.52138	2.14618	0.0374291	0.572507	-3.64147	-1.15175
AP000474.1	1.27772	-1.55099	2.15656	0.0365611	0.572507	-3.62557	-1.17194
CLN5	1.34531	-1.08386	2.15311	0.0368477	0.572507	-3.62436	-0.67449
CREB3	-1.39002	1.03472	-2.15398	0.0367749	0.572507	-3.62071	1.16585
DDX1	-1.33157	4.2757	-2.15785	0.0364546	0.572507	-3.66075	4.13887
EIF3CL	-1.12348	6.36115	-2.15227	0.0369172	0.572507	-3.74342	6.16253
EN2	2.01398	0.19456	2.14999	0.0371085	0.572507	-3.62351	0.640965
GNPNAT1	1.74631	2.22611	2.14682	0.0373748	0.572507	-3.62965	1.5486
HAUS3	2.01973	1.39511	2.14854	0.03723	0.572507	-3.62551	1.30091
HPCAL4	1.60581	-1.38262	2.15063	0.0370548	0.572507	-3.63119	-0.75458
HPSE	1.80313	-0.379066	2.14598	0.0374459	0.572507	-3.63311	-0.309604
ICAM5	1.69394	-0.164852	2.15431	0.0367474	0.572507	-3.61895	-0.229171
KIRREL3	-1.53613	-0.712739	-2.15494	0.0366951	0.572507	-3.61777	-0.68353
LINC-PINT	1.55696	-0.369016	2.15726	0.0365035	0.572507	-3.61315	-0.212912
LINC00476	1.48371	-1.00111	2.15601	0.0366063	0.572507	-3.62019	-0.725547
LINC00491	1.15046	-1.59755	2.15335	0.0368272	0.572507	-3.63042	-1.20891
LINC01194	1.49637	-0.931462	2.14577	0.0374635	0.572507	-3.63562	-0.526096
MEX3D	1.69577	0.210659	2.14759	0.0373101	0.572507	-3.62691	0.51795
NUP93	-1.17435	5.3792	-2.15757	0.0364775	0.572507	-3.7054	5.40528
PAIP1	0.672549	10.2409	2.15455	0.0367276	0.572507	-3.99495	10.2784
RPS12P23	-1.26967	-0.291842	-2.1466	0.0373933	0.572507	-3.62897	-0.287303
SAMD12-AS1	1.30991	-1.44674	2.15439	0.0367412	0.572507	-3.62502	-0.910046
SLC26A7	1.29163	-1.44359	2.15104	0.0370205	0.572507	-3.62929	-0.871066
SLX4	-1.20785	1.87733	-2.14907	0.0371855	0.572507	-3.63203	1.67206
TE_LTR35A	1.22534	-0.740569	2.14912	0.0371816	0.572507	-3.62815	-0.609179
TMEM135	-1.33533	1.07362	-2.1475	0.0373171	0.572507	-3.63049	1.11503
TNRC18	1.45982	-1.44976	2.14678	0.0373784	0.572507	-3.63912	-0.916001
HDGFL3	1.23432	3.07187	2.14388	0.0376238	0.574458	-3.64656	2.79132
HABP2	-0.750296	6.84145	-2.14307	0.0376919	0.574998	-3.80164	7.07394
HPRT1	1.12177	6.66756	2.14167	0.0378117	0.575826	-3.76632	6.52968
NACC1	-1.43958	1.60864	-2.1417	0.0378091	0.575826	-3.64222	1.45468
AC011195.2	-1.37963	1.75346	-2.14062	0.0379014	0.57588	-3.64714	1.88695
CARD8	1.46996	-1.15828	2.14056	0.0379062	0.57588	-3.64447	-0.58778
FXN	1.69242	1.28815	2.14047	0.0379136	0.57588	-3.63802	1.17704
ATP6V1F	-1.05581	3.25264	-2.13966	0.0379829	0.576317	-3.66796	3.18658
C9orf72	1.43776	0.115639	2.13937	0.0380079	0.576317	-3.63942	0.238747
PDAP1	-1.04169	3.15935	-2.13869	0.0380661	0.576701	-3.66527	2.95851
RPL13AP7	-0.901788	3.28262	-2.13777	0.0381451	0.5774	-3.66682	3.14543
AC044839.1	1.16862	-1.69222	2.13629	0.0382721	0.578659	-3.65952	-1.24413
LIG3	-1.17237	2.44105	-2.13581	0.0383135	0.578659	-3.66299	2.51957
POC5	-1.07661	2.89215	-2.13527	0.03836	0.578659	-3.66969	2.9891
PTH1R	-1.80634	1.62123	-2.13536	0.0383526	0.578659	-3.65292	1.48463
PIK3C2A	0.844929	6.08216	2.13459	0.0384194	0.579058	-3.75658	6.04427
ATP2C2	-0.982908	3.38645	-2.13317	0.0385423	0.57932	-3.68024	3.3725
FGD5	-1.31784	1.4895	-2.13286	0.0385686	0.57932	-3.65669	1.49157
MRPS5	-1.23371	3.22744	-2.13329	0.0385311	0.57932	-3.67464	3.06668
MT-CYB	1.0222	14.3975	2.13359	0.0385058	0.57932	-4.45429	14.2462
LINC01011	1.12941	-1.75082	2.13242	0.038607	0.579401	-3.66725	-1.31451
TE_MER57D	1.1831	-0.361058	2.13192	0.0386501	0.579554	-3.6513	-0.0942167
AC012640.2	1.39457	-1.17967	2.13149	0.0386875	0.57962	-3.66053	-0.794489
AC092919.2	1.29731	-1.85658	2.12853	0.0389463	0.580482	-3.67945	-1.48936
AKR1E2	1.57891	-0.467904	2.12705	0.0390754	0.580482	-3.66101	-0.0886485
AP001527.1	1.19122	-1.36609	2.12863	0.0389373	0.580482	-3.66843	-1.05993
GGPS1	1.52914	0.621946	2.12723	0.0390598	0.580482	-3.65818	0.809224
MSTO2P	1.27878	-1.36526	2.1287	0.0389312	0.580482	-3.66703	-0.969079
MUL1	-1.07895	2.47363	-2.1273	0.0390541	0.580482	-3.67593	2.45616
ST8SIA4	1.33076	-1.22454	2.12817	0.0389773	0.580482	-3.66382	-0.711604
TBC1D16	1.30845	-1.09026	2.13015	0.0388046	0.580482	-3.66043	-0.659424
TXLNB	1.35517	-1.01428	2.12763	0.0390245	0.580482	-3.66243	-0.431543
ZNF436-AS1	1.70339	-0.585427	2.12839	0.0389586	0.580482	-3.66154	-0.337245
DGKB	-1.37061	1.98158	-2.12646	0.0391275	0.580765	-3.67217	2.00139
AC023389.2	1.5333	-0.871604	2.12578	0.0391875	0.580945	-3.66754	-0.631236
SMYD2	1.59048	2.85322	2.12557	0.0392057	0.580945	-3.6775	2.96296
CISD2	1.46619	2.45605	2.12439	0.0393092	0.581989	-3.67405	2.53761
NDE1	-0.878327	3.8247	-2.12377	0.0393647	0.582319	-3.70351	3.71828
BUD23	-1.28383	2.71665	-2.12185	0.0395343	0.583208	-3.685	2.4577
CDKAL1	-1.34247	1.87164	-2.12216	0.039507	0.583208	-3.68075	2.15454
PAQR3	1.54991	0.729834	2.12269	0.0394599	0.583208	-3.66534	0.840672
RNF144A-AS1	1.60219	-1.53621	2.12159	0.0395575	0.583208	-3.68035	-0.888669
OR5A1	-1.57928	0.21305	-2.12109	0.0396014	0.583365	-3.67044	0.672473
DGAT2	1.42597	-1.04993	2.12059	0.0396461	0.583535	-3.67459	-0.466213
AC138932.1	1.4659	-1.05838	2.12001	0.0396978	0.583577	-3.67927	-0.784029
GRID1	1.45919	-1.4048	2.11944	0.0397486	0.583577	-3.68181	-0.865656
LHX9	1.37752	-0.779412	2.11957	0.0397371	0.583577	-3.67453	-0.491671
ZNF793	1.46072	-0.419242	2.11809	0.0398683	0.584847	-3.67406	-0.00838623
CDKN2AIPNL	1.31351	1.50698	2.117	0.0399663	0.585307	-3.67557	1.3331
ZNF256	-0.970401	3.83049	-2.11713	0.0399544	0.585307	-3.716	3.74846
BIN3	-1.17793	1.9442	-2.11486	0.0401576	0.585526	-3.69102	2.06016
C3orf70	1.34664	-0.462528	2.11558	0.0400929	0.585526	-3.67825	-0.165955
NME4	1.37657	1.37901	2.1146	0.0401812	0.585526	-3.67851	1.12132
OGG1	-1.11327	2.55973	-2.11475	0.0401681	0.585526	-3.69586	2.42753
PAXBP1-AS1	1.55663	-0.661184	2.1154	0.0401097	0.585526	-3.68408	-0.615159
UTP20	-1.50777	0.951318	-2.11598	0.0400576	0.585526	-3.67982	0.962798
AC025265.2	1.18164	-1.59752	2.11376	0.0402569	0.586143	-3.69305	-1.10196
AC079062.1	1.12285	-1.70514	2.11323	0.0403046	0.586352	-3.69603	-1.21454
PDIA4	1.11912	3.97863	2.11284	0.04034	0.586381	-3.71747	3.79538
AL591846.2	1.47091	-0.743844	2.11231	0.0403876	0.586421	-3.68563	-0.357893
HACD4	1.65638	-0.728663	2.1117	0.0404428	0.586421	-3.68762	-0.296434
PCBP1-AS1	1.22001	-0.366777	2.11206	0.0404103	0.586421	-3.68392	-0.3129
AC026355.1	1.45003	0.720775	2.10136	0.0413871	0.586478	-3.69882	1.0054
ADSSL1	1.48787	-1.15167	2.10071	0.0414471	0.586478	-3.70951	-0.721082
AL158210.2	1.20771	-0.97891	2.10608	0.0409537	0.586478	-3.6975	-0.695337
AL671986.1	1.26049	-1.13891	2.10388	0.0411551	0.586478	-3.70132	-0.709767
CENPT	-1.00726	3.36984	-2.10467	0.0410829	0.586478	-3.72338	3.15912
DNM1L	-1.1095	4.04638	-2.10146	0.0413783	0.586478	-3.75158	3.98299
ERO1B	1.19496	5.26826	2.10652	0.0409137	0.586478	-3.76942	5.14126
FOXC1	1.86156	1.38775	2.11093	0.0405125	0.586478	-3.68415	1.08422
GMEB1	-1.06368	4.10881	-2.10329	0.0412094	0.586478	-3.75517	4.31607
GTF3C3	-1.30243	3.25981	-2.10486	0.0410649	0.586478	-3.7354	3.58464
HDAC2-AS2	1.26355	0.450059	2.1065	0.0409153	0.586478	-3.69017	0.455986
MAGEA12	2.00165	0.412927	2.10343	0.0411965	0.586478	-3.69603	0.740827
MT-TI	1.30564	0.326412	2.10919	0.04067	0.586478	-3.68595	0.645827
NDUFV1	-1.40306	3.37011	-2.1058	0.0409795	0.586478	-3.71905	3.03287
OR4F21	1.40143	-0.377922	2.10079	0.0414395	0.586478	-3.7011	-0.171027
PDHX	-1.09756	3.48805	-2.10676	0.0408912	0.586478	-3.72941	3.48937
RPL7P50	1.19558	-1.69457	2.10762	0.0408129	0.586478	-3.70682	-1.27605
SKA3	-1.40115	3.38651	-2.1007	0.0414479	0.586478	-3.72895	2.99814
SLC10A3	-1.28711	1.04013	-2.10374	0.0411679	0.586478	-3.69843	0.906086
SLC5A4	1.19988	-1.74045	2.1086	0.0407237	0.586478	-3.70546	-1.29905
SMILR	1.17894	-1.54055	2.10129	0.0413936	0.586478	-3.71264	-1.07986
SPAST	1.21935	3.23171	2.10456	0.0410925	0.586478	-3.71316	3.01512
STIP1	-1.02103	4.26031	-2.11011	0.0405864	0.586478	-3.74234	4.17562
TE_LTR26D	1.19934	-1.26536	2.10415	0.0411307	0.586478	-3.70403	-0.884969
TGFBR3	-0.994172	2.85862	-2.10428	0.0411189	0.586478	-3.71541	2.60074
TTLL1	-1.45815	2.09397	-2.11026	0.0405733	0.586478	-3.69471	1.68402
ZFPM2	0.97731	6.35225	2.11061	0.0405417	0.586478	-3.80239	6.15005
ZKSCAN4	-1.21744	1.8395	-2.10115	0.0414069	0.586478	-3.71076	1.87053
ZNF274	1.35473	2.47827	2.10114	0.0414077	0.586478	-3.70935	2.25858
ZNF680P1	1.17804	-1.8051	2.10391	0.0411528	0.586478	-3.71507	-1.35562
ATP6V0D1	-0.896253	5.8662	-2.10013	0.0415006	0.58665	-3.8193	5.8935
HPS1	1.51902	0.25977	2.0996	0.0415497	0.58665	-3.70128	0.466964
LPAR1	1.5174	-0.49211	2.09841	0.0416604	0.58665	-3.70506	-0.168115
RBM8B	-1.26279	0.541507	-2.09884	0.0416205	0.58665	-3.70403	0.519804
TPP1	1.10138	-1.64551	2.09907	0.0415993	0.58665	-3.7202	-1.29756
ZNF132	1.38623	0.890417	2.09872	0.0416317	0.58665	-3.70287	0.90916
AC018475.1	-1.06247	1.38134	-2.09763	0.0417329	0.586731	-3.70994	1.32536
AL354719.2	1.17561	-0.819671	2.09783	0.0417142	0.586731	-3.70851	-0.562643
AP001160.3	1.43336	-1.1088	2.09638	0.0418486	0.587887	-3.71893	-0.952257
DACT3	1.53419	-0.579186	2.09469	0.0420062	0.58916	-3.71784	-0.684275
POMZP3	-0.84994	6.76715	-2.095	0.0419774	0.58916	-3.87175	6.782
AC135178.3	1.30642	-0.862822	2.09351	0.0421167	0.590077	-3.71789	-0.66927
HDHD2	1.17935	-1.39295	2.09319	0.042147	0.590077	-3.72329	-0.972088
HOTAIRM1	1.30988	-1.6369	2.09275	0.042188	0.590077	-3.73092	-1.10346
MCOLN2	1.53847	0.212177	2.09253	0.0422089	0.590077	-3.71218	0.502639
TE_LTR21A	1.15418	-1.67476	2.0922	0.0422395	0.590077	-3.73018	-1.2017
LINC02158	1.31205	-1.37241	2.08938	0.0425055	0.593045	-3.72877	-0.887189
POLR2J4	-0.968542	1.55294	-2.08923	0.0425195	0.593045	-3.72388	1.34492
BLVRA	1.25104	-0.799585	2.08863	0.0425768	0.593374	-3.72365	-0.563658
SULF2	-1.05106	3.16644	-2.08825	0.0426123	0.593399	-3.74834	2.97363
VAMP4	1.41575	1.06441	2.08727	0.042705	0.594218	-3.72123	1.24013
NSFL1C	-1.00323	4.23275	-2.0861	0.0428159	0.59529	-3.77572	4.03095
AC006333.2	1.3244	-0.328898	2.08122	0.0432818	0.59537	-3.73075	-0.0820871
CENPO	-0.988431	3.29739	-2.08079	0.0433234	0.59537	-3.76822	3.33433
EHMT2	-1.11127	2.36904	-2.08566	0.0428582	0.59537	-3.73914	2.27012
GAL	1.2088	-1.39295	2.08296	0.0431151	0.59537	-3.73831	-0.885453
HAS2-AS1	1.5018	-0.760388	2.08209	0.043199	0.59537	-3.73511	-0.41902
HSD17B8	1.52924	-1.15417	2.08433	0.0429852	0.59537	-3.7368	-0.801514
LPA	1.33201	-0.97201	2.08128	0.0432764	0.59537	-3.74015	-0.804929
RPS6KA2	-1.23488	1.81016	-2.08112	0.0432921	0.59537	-3.74048	1.74847
SERINC2	-1.30529	1.94268	-2.08055	0.0433464	0.59537	-3.743	1.84203
SKA1	1.2381	0.951818	2.08249	0.0431606	0.59537	-3.72781	0.863147
SLC18B1	1.59061	-0.119968	2.08104	0.0432999	0.59537	-3.73162	0.117668
TCF25	-1.26791	3.07267	-2.08037	0.0433637	0.59537	-3.75648	2.73744
TNK2	-1.04391	3.57259	-2.08042	0.0433594	0.59537	-3.76934	3.44235
TNPO3	-1.1289	5.28477	-2.08418	0.0429995	0.59537	-3.82414	5.28704
TRIM52-AS1	1.6275	-0.759306	2.08154	0.0432511	0.59537	-3.73825	-0.55018
UBXN1	-1.21151	4.90369	-2.08423	0.0429939	0.59537	-3.79207	4.46327
ANKRD54	-1.48467	1.75639	-2.07944	0.0434532	0.595668	-3.74518	1.79365
RPS26P28	-1.27487	0.58792	-2.07978	0.0434209	0.595668	-3.73459	0.753534
AIP	-1.06825	5.35415	-2.07892	0.0435037	0.595895	-3.82246	5.0557
PI4K2B	1.57201	2.02524	2.07812	0.0435803	0.596016	-3.74173	2.19264
RAB33B	1.32869	1.72338	2.07821	0.0435717	0.596016	-3.73697	1.42251
AC016205.1	1.23718	-0.900344	2.07305	0.0440723	0.596342	-3.74788	-0.502918
ACTG1P9	-1.23412	-0.983974	-2.07335	0.0440432	0.596342	-3.74455	-0.512093
AL133304.3	1.18245	-1.09195	2.07126	0.0442471	0.596342	-3.75339	-0.772272
CDK2	1.43222	-0.339458	2.07059	0.0443131	0.596342	-3.74876	-0.141492
CXCL16	1.62576	2.55251	2.077	0.043689	0.596342	-3.74557	2.34526
DMRTA1	1.55536	2.20003	2.07475	0.0439067	0.596342	-3.74752	2.16708
EIF3C	-1.08583	7.03393	-2.07176	0.0441987	0.596342	-3.92061	6.83237
FOXP2	1.59735	-0.327374	2.07678	0.0437097	0.596342	-3.73837	0.0074314
GALNTL5	1.14313	-1.90607	2.0748	0.0439025	0.596342	-3.76304	-1.4037
HAX1	-1.29983	1.55071	-2.07004	0.0443664	0.596342	-3.7582	1.70154
LINC00501	1.24394	-1.65401	2.07364	0.044015	0.596342	-3.75849	-1.13956
LINC01023	1.34475	-1.41722	2.07688	0.0437007	0.596342	-3.74974	-0.894702
MFSD2A	-1.3682	3.79515	-2.06958	0.0444116	0.596342	-3.79286	3.5815
NPM1P47	1.32818	-1.36719	2.07342	0.0440367	0.596342	-3.75728	-1.03878
NUP188	-0.956277	4.57734	-2.06998	0.0443723	0.596342	-3.81548	4.5577
NUS1	1.05782	3.49995	2.06951	0.0444186	0.596342	-3.78557	3.63641
RAX	1.28363	-1.40588	2.07285	0.0440919	0.596342	-3.75626	-0.959478
RHPN1-AS1	1.22875	-1.43082	2.07349	0.0440294	0.596342	-3.75466	-0.963441
SLC24A4	1.10749	-1.9205	2.07487	0.0438955	0.596342	-3.76347	-1.44092
SLC30A5	1.45129	1.97821	2.07492	0.0438908	0.596342	-3.74483	1.91544
TC2N	0.947554	4.51513	2.07071	0.0443013	0.596342	-3.80333	4.41348
TLE7	-1.32	3.46222	-2.07297	0.0440802	0.596342	-3.78179	3.44838
TTC3	-1.26051	3.60588	-2.07009	0.0443622	0.596342	-3.78676	3.37463
ZNF264	1.51974	0.434308	2.07029	0.0443426	0.596342	-3.74699	0.323954
AC007342.7	1.31098	-0.722121	2.06574	0.0447903	0.596774	-3.75809	-0.425323
AC064799.2	1.26533	0.810737	2.06631	0.0447341	0.596774	-3.75347	1.15189
CPSF1	-1.31303	4.11141	-2.06758	0.0446081	0.596774	-3.79724	3.72663
CRYGB	1.3156	-1.42419	2.06788	0.0445786	0.596774	-3.76671	-1.0456
GXYLT2	1.1106	-1.89405	2.06745	0.0446212	0.596774	-3.77115	-1.30633
LINC00310	1.1611	-1.37242	2.06576	0.0447879	0.596774	-3.77082	-1.18271
MCEE	1.14252	-1.78628	2.06761	0.0446057	0.596774	-3.77488	-1.39851
PRPH2	1.57804	-0.0690156	2.0665	0.044715	0.596774	-3.75516	0.0148944
SYNJ2BP	1.48279	1.43097	2.06599	0.0447653	0.596774	-3.75744	1.62387
ZNF826P	1.3144	-0.5804	2.06882	0.0444868	0.596774	-3.75463	-0.576507
RNF40	-1.15887	2.04476	-2.06508	0.0448556	0.597019	-3.76731	1.85706
SIX6	1.5137	-1.75847	2.06486	0.0448766	0.597019	-3.77612	-1.17356
AC023355.1	1.17457	-1.38953	2.06199	0.0451618	0.597528	-3.77296	-0.965219
KCNN4	1.37547	0.253958	2.06259	0.0451024	0.597528	-3.75929	0.0113639
NLGN2	1.29446	-0.0161474	2.06357	0.045005	0.597528	-3.75666	0.21117
NPY	1.41138	-1.00673	2.06111	0.0452494	0.597528	-3.77207	-0.773244
PTPN22	1.27855	-1.6459	2.06126	0.0452347	0.597528	-3.77898	-1.13975
RRAGC	-1.28665	2.47575	-2.06278	0.0450835	0.597528	-3.77793	2.29868
sept-07	-1.16429	3.20849	-2.06211	0.0451501	0.597528	-3.79613	3.21266
TAT	1.33411	-1.2369	2.06112	0.0452483	0.597528	-3.77238	-0.806243
TDGF1	1.28182	-0.166245	2.06335	0.0450272	0.597528	-3.75869	-0.157562
TDRP	1.08345	3.39068	2.06106	0.0452549	0.597528	-3.80081	3.81252
AL353691.2	-1.29939	-0.462173	-2.05994	0.0453661	0.598547	-3.76392	-0.165801
TCTEX1D2	1.47039	-1.11086	2.05934	0.0454261	0.598889	-3.77405	-0.576223
TRMT112P6	-0.970793	1.9431	-2.05871	0.0454895	0.599275	-3.77773	1.91045
RGCC	1.5021	-1.13525	2.05755	0.0456058	0.600357	-3.77407	-0.537378
GPI	-1.03557	3.98798	-2.05461	0.0459025	0.601168	-3.82986	4.10193
H2BFS	-1.11733	1.19281	-2.05456	0.0459069	0.601168	-3.7772	1.23383
MST1P2	1.33521	-1.22467	2.05514	0.0458484	0.601168	-3.78448	-0.953273
PCDH10	1.90198	0.812001	2.05598	0.0457636	0.601168	-3.76882	0.998469
SLC39A11	-1.26419	0.437774	-2.05458	0.0459051	0.601168	-3.77254	0.581269
TERB1	1.37874	-0.0508313	2.05556	0.0458064	0.601168	-3.76944	0.193788
TYRP1	1.24871	-1.22691	2.05611	0.0457506	0.601168	-3.77787	-0.770909
AC079944.1	-1.15274	0.716134	-2.05286	0.0460795	0.601741	-3.77555	0.794094
ADAMTS12	1.28394	-0.912775	2.05307	0.0460577	0.601741	-3.7797	-0.610841
AL133338.1	1.18675	-1.40431	2.05281	0.0460843	0.601741	-3.79009	-1.0714
HAP1	-0.884805	4.78505	-2.05278	0.0460876	0.601741	-3.85742	4.9135
C2orf69	1.13504	2.95043	2.05172	0.0461953	0.602109	-3.79062	2.53154
COL11A1	1.14253	-1.55799	2.05156	0.0462111	0.602109	-3.79215	-1.11074
KLHDC4	-1.25671	2.00514	-2.05149	0.0462186	0.602109	-3.78739	1.70725
CDK7P1	-1.18184	1.46253	-2.05114	0.0462535	0.602117	-3.78604	1.68318
LINC01435	1.13641	-1.47377	2.05056	0.0463132	0.602449	-3.79325	-1.10569
TIGD7	1.4213	-0.400079	2.04987	0.0463826	0.602905	-3.78258	-0.436035
GRAMD4P3	1.15142	-2.08558	2.04874	0.0464981	0.603068	-3.80522	-1.39288
HOXA10	1.36573	-1.94599	2.04897	0.0464747	0.603068	-3.80468	-1.26114
VPS51	-1.28551	4.57443	-2.04936	0.0464348	0.603068	-3.84001	4.16501
NDUFAF4P1	1.26426	-1.37968	2.04816	0.046558	0.6034	-3.79232	-0.856208
AC036111.1	1.73256	-0.377229	2.04678	0.046699	0.603939	-3.79093	-0.357907
CLMN	-1.26434	0.926463	-2.04724	0.0466518	0.603939	-3.78489	0.742718
RASSF5	-1.26238	1.93525	-2.04674	0.0467027	0.603939	-3.79838	2.00079
PSMD5	1.46236	0.924541	2.04637	0.0467411	0.603966	-3.78304	0.984173
SNX25P1	1.15396	-1.19622	2.04605	0.0467735	0.603966	-3.79655	-0.947182
SMARCC2	-1.26223	3.64524	-2.04478	0.0469045	0.605213	-3.82719	3.36033
H2AFX	0.953523	5.48312	2.04376	0.0470098	0.605936	-3.87747	5.26252
MBD4	-0.854363	4.77192	-2.04356	0.0470295	0.605936	-3.86279	4.57256
DPY19L2P3	1.34348	-1.20335	2.04304	0.0470836	0.606073	-3.80385	-0.965007
PANK3	0.937237	4.47386	2.04279	0.0471091	0.606073	-3.86166	4.78371
ERICH5	-0.979055	2.08546	-2.0419	0.0472021	0.606381	-3.80735	2.13732
HSD17B11	1.13817	-1.65099	2.0422	0.047171	0.606381	-3.80738	-1.14241
LINC01608	1.28351	-0.405514	2.0402	0.0473783	0.6082	-3.79345	-0.0598962
EPS8L2	1.21624	-1.75158	2.03859	0.0475453	0.6086	-3.82106	-1.41916
HNRNPA1P21	1.34215	-1.79517	2.03918	0.0474833	0.6086	-3.81368	-1.05056
RAB11FIP2	1.66955	0.465298	2.03856	0.047548	0.6086	-3.79554	0.550627
UBE2J1	1.36526	-1.0336	2.0388	0.047523	0.6086	-3.80519	-0.717333
CERK	-1.18344	-1.23846	-2.03742	0.0476672	0.608796	-3.80232	-0.798962
RPL35P1	-1.20561	0.621268	-2.03759	0.0476494	0.608796	-3.79924	0.766829
RPS13	0.608874	9.46317	2.03794	0.0476124	0.608796	-4.13575	9.37457
AC010928.1	1.14923	-1.63649	2.03432	0.0479917	0.609621	-3.82059	-1.16164
AC011815.2	1.12634	-1.63332	2.03037	0.0484077	0.609621	-3.82491	-1.10095
AC022075.2	1.35772	-0.744472	2.02559	0.0489155	0.609621	-3.81991	-0.398341
AC026271.1	0.780078	7.01171	2.03492	0.047929	0.609621	-3.98141	7.04242
AHCY	-0.848279	5.70695	-2.02652	0.0488162	0.609621	-3.93715	5.75891
AL020997.2	1.78533	-0.338369	2.02834	0.0486232	0.609621	-3.81593	-0.110881
ALPI	-1.32993	-1.31597	-2.02178	0.0493236	0.609621	-3.82838	-0.857806
APH1B	1.30936	-0.453491	2.03441	0.0479817	0.609621	-3.80374	-0.161661
BOLA1	1.61961	2.43783	2.03246	0.0481876	0.609621	-3.81387	2.12533
CDKN2C	1.50678	-0.290483	2.02338	0.0491518	0.609621	-3.82207	-0.225408
CDT1	-1.30108	5.01737	-2.02348	0.0491419	0.609621	-3.89805	4.49688
CIDECP	-1.22138	3.25733	-2.02393	0.0490931	0.609621	-3.85595	3.24993
CRK	-0.859429	5.90183	-2.02233	0.0492645	0.609621	-3.94818	5.75239
CUL9	1.182	0.215575	2.02155	0.0493487	0.609621	-3.82027	0.0878606
CYFIP2	-1.30714	1.85472	-2.02757	0.0487052	0.609621	-3.82619	1.83607
EPCAM	0.831772	5.68255	2.03305	0.0481252	0.609621	-3.91261	5.65017
GNB3	-1.41373	-0.224577	-2.02724	0.0487399	0.609621	-3.81346	0.161112
HARBI1	1.43249	-0.269249	2.0358	0.0478361	0.609621	-3.80076	-0.0538187
HSD52	1.21762	-1.68948	2.03432	0.0479921	0.609621	-3.82262	-1.2108
HSPA8P1	-1.12673	3.38609	-2.03202	0.0482335	0.609621	-3.84437	3.41371
IGBP1P1	1.24835	-1.38826	2.02695	0.0487711	0.609621	-3.82794	-0.961671
MALSU1	1.61233	4.4655	2.0304	0.0484046	0.609621	-3.85387	3.95559
MIS18A-AS1	1.38108	-1.0038	2.02164	0.049339	0.609621	-3.83315	-0.766988
OLFML1	-1.30685	4.00118	-2.02602	0.0488695	0.609621	-3.88326	4.20356
PHOX2B	1.52161	-0.429436	2.03332	0.0480965	0.609621	-3.80749	-0.245658
PRG3	1.29934	-1.03153	2.02909	0.0485436	0.609621	-3.81768	-0.604094
PSMD14	-1.30456	3.36272	-2.02452	0.0490306	0.609621	-3.86123	3.41359
RABGGTA	-1.39373	2.57835	-2.03274	0.0481572	0.609621	-3.82686	2.42227
RMI2	1.27573	2.68958	2.03292	0.0481384	0.609621	-3.81642	2.33016
RNF17	-1.51867	3.22719	-2.02548	0.0489275	0.609621	-3.85404	3.24729
RPL23AP24	1.07805	-0.21789	2.02649	0.0488195	0.609621	-3.81384	-0.177157
RPL35	-0.649321	6.7667	-2.0259	0.0488823	0.609621	-3.98582	6.68627
RPSAP19	-1.12697	0.0870113	-2.02589	0.0488834	0.609621	-3.81471	0.212654
SART1	-1.05024	2.82539	-2.02189	0.0493117	0.609621	-3.84782	2.73469
SEC13	-0.694019	7.62669	-2.0308	0.048362	0.609621	-4.02728	7.533
SF3B4	-0.96173	4.13687	-2.03029	0.0484161	0.609621	-3.86676	4.02362
SMG9	-1.27257	0.821666	-2.02313	0.0491791	0.609621	-3.82362	1.001
SNHG3	2.04516	2.59422	2.0264	0.0488294	0.609621	-3.82587	2.50294
STON2	1.49448	-0.303264	2.02242	0.0492551	0.609621	-3.82418	-0.296384
TE_LTR35	1.4041	0.546614	2.0215	0.049354	0.609621	-3.82015	0.521685
TMEM141	1.1172	-1.55685	2.02142	0.0493622	0.609621	-3.84113	-1.1888
TUBA1B	-0.977833	4.67243	-2.024	0.0490862	0.609621	-3.89473	4.55995
UBE2D1	1.52955	3.45502	2.02788	0.0486714	0.609621	-3.83924	3.22132
WIPI2	-0.893846	6.00244	-2.0261	0.0488615	0.609621	-3.94382	5.79014
ZBTB17	-1.23185	5.33269	-2.03533	0.0478861	0.609621	-3.89664	5.05831
ZNF253	1.42468	-0.687861	2.03042	0.0484024	0.609621	-3.81242	-0.371337
ZNF587	1.35384	-0.257294	2.02614	0.0488573	0.609621	-3.81569	-0.144267
CLRN1-AS1	1.13533	-1.89837	2.02103	0.0494048	0.609719	-3.84794	-1.38712
MAGT1	1.27599	1.15375	2.0204	0.049473	0.610132	-3.82559	1.41048
NUP88	-0.979154	4.88362	-2.01863	0.0496635	0.612052	-3.92343	5.14381
WDR70	-0.904425	4.42626	-2.01672	0.0498704	0.614171	-3.91255	4.77816
GNG3	1.36341	-0.870073	2.01482	0.0500776	0.616291	-3.83802	-0.518215
DCAF11	1.37005	-1.14241	2.01446	0.0501166	0.616339	-3.84583	-0.825595
HERC2P9	1.03251	-0.972739	2.01331	0.0502416	0.617115	-3.84454	-0.894579
KCNA7	1.27244	-0.78263	2.01324	0.0502499	0.617115	-3.83961	-0.540251
GCKR	1.13133	-1.09148	2.01168	0.0504207	0.618388	-3.85196	-1.01656
HLF	1.31812	-0.996406	2.01165	0.050424	0.618388	-3.84351	-0.575428
DMTN	-1.26045	1.73721	-2.01082	0.0505142	0.618955	-3.85183	1.83883
GOPC	1.21071	4.45389	2.01028	0.0505736	0.618955	-3.89296	4.10632
STAG3L5P	-1.01738	1.26108	-2.0093	0.0506814	0.618955	-3.84672	1.27883
TE_L1PA11	-1.09292	4.09636	-2.00957	0.0506517	0.618955	-3.89658	3.80057
TXNDC16	1.58506	1.13061	2.00962	0.0506467	0.618955	-3.83855	0.852013
YY1AP1	-0.940357	4.11887	-2.01016	0.0505871	0.618955	-3.90501	4.17427
MXD1	0.88423	5.75646	2.0084	0.0507812	0.619743	-3.95651	5.7179
SERPINA5	1.12153	-1.20913	2.00797	0.0508282	0.619886	-3.8551	-0.95081
NSDHL	-1.04782	3.83049	-2.00761	0.0508684	0.619945	-3.90653	4.01887
AL603840.1	1.09083	-1.55225	2.00693	0.0509433	0.620428	-3.86083	-1.12235
AC104051.2	1.20861	-1.57498	1.99886	0.0518416	0.622317	-3.87509	-1.14626
ACYP1	1.33319	3.5965	1.99818	0.0519181	0.622317	-3.88722	3.22656
AL023754.1	1.08683	-1.65215	2.00099	0.0516031	0.622317	-3.8726	-1.22501
AL606970.2	1.09951	-1.61816	2.00092	0.0516113	0.622317	-3.87315	-1.17577
AL663070.1	-1.28758	2.33869	-1.99913	0.0518123	0.622317	-3.87265	2.10392
ALDH1A2	0.735227	6.02233	2.00367	0.051305	0.622317	-3.97698	5.94652
CASP8AP2	-1.20889	2.14374	-1.99944	0.0517769	0.622317	-3.87286	2.06834
CDKL3	1.17385	-1.38198	2.00128	0.0515707	0.622317	-3.86713	-0.957064
CMTM6	1.04559	4.41936	2.00324	0.0513524	0.622317	-3.90251	4.02962
CRABP1	1.28752	2.62905	2.00488	0.0511706	0.622317	-3.86525	2.66461
EVPL	-1.6369	-0.601942	-2.00011	0.0517022	0.622317	-3.85659	-0.129225
FAM118B	-0.924052	4.22372	-1.99919	0.0518056	0.622317	-3.92109	4.06164
HSF2	1.34546	-0.0484306	1.99792	0.0519483	0.622317	-3.85605	0.170845
JADE2	-1.42161	-1.20864	-2.00024	0.0516871	0.622317	-3.85894	-0.658082
KLHL24	1.214	1.99995	1.99947	0.0517736	0.622317	-3.8597	1.6505
LINC02055	1.23655	-0.352438	1.99846	0.0518876	0.622317	-3.85587	0.0709552
MON1B	-1.15162	2.79931	-2.00391	0.0512779	0.622317	-3.87586	2.62607
MT-ND1	1.01015	15.3401	2.00382	0.0512879	0.622317	-4.82228	15.1707
NIPBL-DT	1.90934	1.18901	2.00072	0.0516342	0.622317	-3.85361	0.580171
NMNAT1	1.37123	0.167957	2.00158	0.0515374	0.622317	-3.85095	0.139368
RF00019	1.30996	0.3411	2.0003	0.0516804	0.622317	-3.85171	0.477288
RPS6KL1	-1.17136	2.63791	-2.00327	0.0513492	0.622317	-3.87062	2.38212
SLC44A2	1.4215	1.11681	2.00199	0.051492	0.622317	-3.85014	0.96376
TE_L1MD3	0.827775	4.75513	1.99828	0.051907	0.622317	-3.93371	4.75482
CHD3	-1.46115	2.17394	-1.9966	0.0520962	0.623664	-3.87733	2.13617
MAPKBP1	-0.963946	3.22158	-1.99606	0.0521571	0.623969	-3.89777	3.17567
AC074117.1	1.25934	-0.800529	1.99266	0.0525423	0.624092	-3.87706	-0.783084
ADGRA1	1.27733	-1.40897	1.99252	0.0525581	0.624092	-3.8886	-1.21717
AL157886.1	1.11284	-1.82183	1.99444	0.0523404	0.624092	-3.88512	-1.24346
CDKN2B	1.41948	-0.829993	1.99529	0.0522444	0.624092	-3.86871	-0.551842
MBD5	1.23505	0.652075	1.99479	0.0523009	0.624092	-3.86015	0.723542
MGAT4B	1.33265	4.4292	1.9929	0.0525145	0.624092	-3.92144	4.25799
PEG3	1.45114	-0.352704	1.99357	0.0524384	0.624092	-3.86377	0.0773974
PQLC3	1.2447	4.85296	1.99381	0.052412	0.624092	-3.93986	4.71136
RPL10P16	-0.844623	3.96974	-1.99363	0.0524321	0.624092	-3.92322	4.06208
SLC13A4	-0.930169	4.41834	-1.99291	0.0525139	0.624092	-3.94337	4.5071
TE_LTR69	1.12933	-1.64467	1.99362	0.0524327	0.624092	-3.88208	-1.08132
AC009948.1	1.07376	-1.66025	1.98903	0.0529562	0.624673	-3.89459	-1.32529
AC090772.3	1.11626	-0.823174	1.98712	0.053175	0.624673	-3.87586	-0.433973
ACSL1	1.33205	2.49331	1.98886	0.0529747	0.624673	-3.88266	2.1709
DPEP1	-1.18251	3.89897	-1.98723	0.0531616	0.624673	-3.92511	3.68174
IER3IP1	0.975061	4.6921	1.98945	0.0529073	0.624673	-3.94351	4.57048
KCNC3	1.25388	-1.33333	1.98892	0.0529684	0.624673	-3.88326	-0.828017
LHX5	1.3672	-1.11172	1.99112	0.0527175	0.624673	-3.88244	-0.884451
LINC00632	1.29187	-1.08194	1.9868	0.0532113	0.624673	-3.88792	-0.74614
LOXL1	-1.16713	2.76787	-1.98889	0.0529721	0.624673	-3.89727	2.63103
NCSTN	1.26812	0.193954	1.98974	0.0528742	0.624673	-3.86731	0.660876
NTN4	-1.22433	0.692341	-1.98868	0.0529955	0.624673	-3.87409	0.838649
OR4F7P	1.42482	-0.279735	1.98695	0.0531942	0.624673	-3.87326	0.110851
RARS	-1.28536	3.79343	-1.98727	0.0531572	0.624673	-3.94391	4.13741
RIC8A	-1.17734	3.83493	-1.98863	0.0530013	0.624673	-3.92511	3.64374
RPP38	1.49542	2.88004	1.99022	0.0528201	0.624673	-3.88818	2.81629
SH3BP5	-1.11013	1.82558	-1.99133	0.0526931	0.624673	-3.87816	1.67663
UBE2D2	0.886117	4.60009	1.98773	0.0531051	0.624673	-3.94668	4.66918
TRNAU1AP	-1.02446	3.72377	-1.98597	0.0533071	0.62538	-3.92501	3.58508
PEA15	1.28433	-0.128621	1.98544	0.0533678	0.625674	-3.87493	0.0438526
AC009237.11	1.20032	-1.14011	1.98494	0.0534251	0.625929	-3.89007	-0.888808
AC132825.4	1.16551	-1.5998	1.97243	0.0548837	0.626135	-3.91664	-1.17883
AC138696.2	1.45422	-0.813821	1.97966	0.0540365	0.626135	-3.89611	-0.704974
AC246787.1	-0.904537	1.82362	-1.97604	0.0544592	0.626135	-3.90311	1.84639
AL049840.4	1.2394	-0.665654	1.98118	0.0538595	0.626135	-3.89056	-0.665599
AL109811.3	1.07297	-1.68406	1.97667	0.0543855	0.626135	-3.90893	-1.16069
ALDH16A1	1.52126	-1.2711	1.97431	0.0546625	0.626135	-3.90973	-0.884331
BMPR1B-DT	1.52165	-0.612056	1.97384	0.0547178	0.626135	-3.90497	-0.599308
CENPN	1.38199	1.65761	1.97226	0.0549035	0.626135	-3.89835	1.5982
COL12A1	1.19085	3.05223	1.97646	0.0544102	0.626135	-3.92342	3.29814
COL1A1	1.35495	-0.722675	1.97735	0.0543058	0.626135	-3.89747	-0.613617
ELOF1	-0.996798	3.8919	-1.97854	0.0541674	0.626135	-3.94117	3.65923
FUNDC2P2	-1.41855	0.528686	-1.9745	0.0546397	0.626135	-3.89283	0.236043
GGT6	-1.32352	0.436848	-1.97769	0.0542662	0.626135	-3.88885	0.571442
HEXB	0.876864	5.54175	1.973	0.0548157	0.626135	-4.0073	5.56263
KIAA0825	1.17055	-0.496902	1.9793	0.0540784	0.626135	-3.88459	-0.056189
LAS1L	-1.18255	3.46665	-1.97867	0.0541518	0.626135	-3.93202	3.33501
LINC00682	1.68895	-0.22853	1.97466	0.054621	0.626135	-3.89292	0.21115
LINC01315	1.19801	-1.53034	1.97604	0.0544588	0.626135	-3.91213	-1.20141
LINC01578	1.27314	2.12813	1.98144	0.0538297	0.626135	-3.89158	2.05415
MAB21L2	1.11706	-1.22153	1.97269	0.0548526	0.626135	-3.90493	-0.784948
MANSC1	1.25703	3.07699	1.98165	0.0538056	0.626135	-3.90459	2.83934
MON1A	-1.40862	2.0005	-1.97624	0.0544355	0.626135	-3.90679	1.95532
MYO1D	-1.12767	1.8885	-1.98164	0.0538064	0.626135	-3.89618	1.83751
NSMCE3	1.12122	1.28413	1.9725	0.0548752	0.626135	-3.89696	1.40871
NUDT4	1.24091	4.54755	1.97499	0.0545822	0.626135	-3.95743	4.40757
OAF	-1.10547	1.99949	-1.9836	0.05358	0.626135	-3.89305	1.89866
OS9	-1.18361	1.667	-1.97285	0.0548342	0.626135	-3.90693	1.63757
PQBP1	-1.16365	3.49247	-1.97283	0.0548365	0.626135	-3.93332	3.03144
PUM3	-1.10587	3.10793	-1.97702	0.0543442	0.626135	-3.92935	3.13002
RHOD	1.47945	-1.18224	1.98243	0.0537153	0.626135	-3.90301	-1.13617
RNASEH1	-0.909675	3.99964	-1.98063	0.0539234	0.626135	-3.93342	3.61883
RPL36AP26	-1.01563	2.41838	-1.97646	0.0544097	0.626135	-3.9088	2.16422
RPS28P7	1.18083	4.40941	1.97888	0.0541276	0.626135	-3.94523	4.25477
RWDD4P2	1.55978	-0.548514	1.97615	0.0544463	0.626135	-3.89459	-0.272932
SMARCC1	-0.984424	2.55857	-1.98164	0.0538064	0.626135	-3.90792	2.53012
SMC4	1.24742	5.47285	1.9842	0.0535103	0.626135	-3.97157	5.21279
TCEA1P2	1.1741	-0.333125	1.97631	0.054428	0.626135	-3.88956	-0.0838286
TTC14	1.53096	0.564241	1.97497	0.0545847	0.626135	-3.88992	0.61438
TWSG1	1.56532	2.95036	1.98222	0.053739	0.626135	-3.89679	2.47866
YIPF4	1.80453	0.784191	1.98024	0.0539694	0.626135	-3.88275	0.635961
ZMYND19	-1.02175	4.05793	-1.97759	0.0542781	0.626135	-3.94697	3.79546
UTS2B	1.49497	-0.278735	1.97191	0.0549443	0.626193	-3.89566	0.123839
RPL23AP28	1.3681	-0.318069	1.97055	0.0551061	0.62763	-3.89955	-0.188177
ARF6	1.21142	1.54988	1.97007	0.0551627	0.627868	-3.90148	1.52568
FRG1DP	1.14617	-0.815112	1.96937	0.0552448	0.628397	-3.90758	-0.668368
VLDLR	-1.14932	3.84295	-1.96819	0.0553859	0.629594	-3.96643	3.99591
FAM160B2	-1.23242	0.555771	-1.96753	0.0554643	0.629672	-3.90452	0.706829
LINC00189	1.11119	-1.71957	1.96753	0.0554644	0.629672	-3.92439	-1.19022
ABCB11	1.13939	-1.74731	1.96666	0.055568	0.63044	-3.92642	-1.19323
GLIPR2	1.44281	-1.25665	1.96501	0.0557644	0.631044	-3.91805	-0.629085
GLRX	-0.938736	3.09982	-1.96501	0.0557648	0.631044	-3.94999	3.31856
NUDC	-1.02948	4.58245	-1.96557	0.0556977	0.631044	-3.98184	4.36397
RPL7AP60	-1.25421	-0.384465	-1.96508	0.0557562	0.631044	-3.90724	-0.312133
AC123595.1	1.39242	-1.27116	1.96233	0.0560858	0.632058	-3.93033	-1.04448
FGF12-AS3	1.11574	-1.60716	1.96216	0.0561062	0.632058	-3.93197	-1.1991
IQCH-AS1	1.18089	-1.11278	1.96258	0.0560553	0.632058	-3.91953	-0.689307
MZF1	1.34741	-1.20171	1.96351	0.0559443	0.632058	-3.93172	-1.13636
PYGB	-1.1687	1.33344	-1.96246	0.0560702	0.632058	-3.91754	1.28444
YWHAZP3	-0.990943	-0.354512	-1.96316	0.0559858	0.632058	-3.90808	-0.23271
ZC3H18	-0.982859	5.64467	-1.96292	0.0560152	0.632058	-4.03211	5.44694
AC126335.2	1.19949	-1.28762	1.96125	0.0562152	0.632406	-3.93024	-1.04516
AC138207.8	1.30379	-0.721915	1.96129	0.0562108	0.632406	-3.91972	-0.614731
GPR137C	1.15059	-0.618037	1.96089	0.0562587	0.632406	-3.91619	-0.511058
MTATP6P1	1.11407	13.064	1.96071	0.056281	0.632406	-4.60525	12.8674
AL596275.1	-1.38748	2.06487	-1.95993	0.0563743	0.63305	-3.92978	1.96001
AL138799.1	-1.12779	-0.13203	-1.95761	0.0566548	0.6342	-3.91619	0.0390366
AP001372.2	1.3667	-0.841959	1.95804	0.0566031	0.6342	-3.9217	-0.395916
KCNK12	1.31054	-1.38233	1.95857	0.0565392	0.6342	-3.93512	-1.01555
PCBD1	1.36173	0.30772	1.95724	0.0567005	0.6342	-3.9166	0.117349
RP1L1	1.12693	-1.98455	1.957	0.0567294	0.6342	-3.94799	-1.37139
SMOC2	1.40595	-0.889213	1.95839	0.0565613	0.6342	-3.92218	-0.313911
ZEB1	-1.19115	0.508491	-1.95751	0.0566677	0.6342	-3.9206	0.868135
LINC00862	1.17575	-0.942298	1.95488	0.056987	0.634886	-3.93547	-0.902389
MAGI2-AS3	0.896434	3.60498	1.95472	0.0570059	0.634886	-3.9669	3.68073
MGAM2	1.68545	0.39446	1.95556	0.0569035	0.634886	-3.91864	0.602475
MLX	-0.983781	3.97434	-1.95441	0.0570437	0.634886	-3.99059	4.00111
PLCB1	-1.13009	3.23823	-1.95448	0.057035	0.634886	-3.9679	3.34035
SEMA6C	1.61616	-0.03857	1.9559	0.0568625	0.634886	-3.92283	-0.0805677
ZNF620	1.29275	-0.508354	1.95545	0.0569171	0.634886	-3.92119	-0.0815894
AC020656.2	1.08405	-1.58268	1.95393	0.0571024	0.635138	-3.94689	-1.2621
AC008105.1	1.14098	-1.02001	1.95167	0.0573795	0.63515	-3.94049	-0.91315
AC008556.1	2.07507	1.16644	1.94693	0.0579619	0.63515	-3.93261	0.809145
AC068413.1	1.27266	-1.10213	1.94703	0.0579495	0.63515	-3.94494	-0.709238
AC090017.1	1.45178	-0.663773	1.94368	0.0583653	0.63515	-3.94418	-0.416104
AC093525.6	1.37389	-1.51392	1.94492	0.0582109	0.63515	-3.96341	-1.26034
AC104237.2	1.11646	-1.09723	1.94302	0.0584473	0.63515	-3.94694	-0.736378
AC104563.1	-1.01071	1.65984	-1.94875	0.0577382	0.63515	-3.94244	1.70314
AL138962.1	1.05554	-1.47182	1.94301	0.0584484	0.63515	-3.95431	-0.988732
ALDH3B2	1.1915	-1.56387	1.94864	0.0577512	0.63515	-3.9567	-1.26208
ARL17B	0.99594	-1.33215	1.94457	0.0582541	0.63515	-3.95187	-1.02565
ARSB	1.22823	-1.3756	1.94206	0.0585675	0.63515	-3.95819	-1.02266
ASB12	1.15042	-1.68467	1.94661	0.0580014	0.63515	-3.95331	-1.08812
C21orf58	1.16988	-1.52222	1.94207	0.0585653	0.63515	-3.96358	-1.17684
CASC4	1.25944	0.522419	1.94488	0.0582162	0.63515	-3.93341	0.504072
EEF1A1P4	-1.00775	2.61939	-1.94578	0.0581048	0.63515	-3.96142	2.57254
EPHB1	-1.03663	3.30346	-1.94638	0.0580302	0.63515	-3.98259	3.35172
EXOSC6	1.19522	-0.751376	1.94411	0.0583118	0.63515	-3.9417	-0.435606
FEM1B	-1.29352	1.25757	-1.94329	0.0584143	0.63515	-3.94552	1.19446
FKBP15	-1.21756	1.4782	-1.9499	0.0575967	0.63515	-3.94195	1.67846
FUT9	1.61134	-0.382275	1.95178	0.0573656	0.63515	-3.9323	-0.265947
GCFC2	1.7267	0.540008	1.9504	0.0575345	0.63515	-3.9262	0.720746
GTF2IRD2B	1.06314	-1.94824	1.94385	0.0583442	0.63515	-3.96449	-1.3225
HSPD1P7	1.09013	-1.90339	1.94162	0.0586214	0.63515	-3.96945	-1.35787
ICAM1	-0.865001	2.89552	-1.94425	0.0582948	0.63515	-3.97261	2.96012
IFIT5	1.18172	-1.83554	1.94567	0.0581188	0.63515	-3.96145	-1.25415
MPST	1.46685	-0.875176	1.94757	0.0578832	0.63515	-3.94142	-0.53451
NPTX1	1.31947	-1.21937	1.94521	0.0581755	0.63515	-3.95314	-0.961443
PRIM1	1.25679	-1.39678	1.94732	0.0579139	0.63515	-3.95042	-0.952392
RTL8B	1.64225	0.648004	1.95211	0.0573253	0.63515	-3.92505	0.371237
RUNX2	1.46722	-0.0401666	1.94725	0.0579234	0.63515	-3.93305	0.115107
SDHC	1.16432	0.221648	1.94564	0.0581224	0.63515	-3.93201	0.504258
SLC26A6	-0.824125	5.44697	-1.94985	0.0576019	0.63515	-4.05079	5.48314
SRSF2	1.6952	5.55017	1.95184	0.0573585	0.63515	-4.01442	4.97508
SUMO2	0.705334	5.85161	1.94275	0.0584811	0.63515	-4.07132	5.81894
TCTA	1.5864	1.37156	1.95058	0.0575125	0.63515	-3.92727	1.23109
TE_MER54B	1.24576	-0.188489	1.94598	0.0580793	0.63515	-3.93277	0.0620052
TLR5	1.08495	-1.55706	1.9421	0.0585623	0.63515	-3.9567	-1.00476
TUBAP2	-0.943985	3.47256	-1.94172	0.0586092	0.63515	-3.98641	3.42701
UNG	0.648485	6.54609	1.95253	0.0572736	0.63515	-4.09772	6.60633
VCP	-0.927609	4.81623	-1.94989	0.0575973	0.63515	-4.00951	4.43082
VCY	1.32648	-1.58788	1.94217	0.0585526	0.63515	-3.96802	-1.29039
YES1	0.791073	6.74243	1.95225	0.0573078	0.63515	-4.10402	6.72953
TE_LTR86B2	1.12775	-1.13751	1.94131	0.058661	0.635187	-3.95417	-0.894472
SMG1P3	1.42334	2.54234	1.94087	0.0587159	0.63539	-3.95093	2.05871
RPS6KA1	-1.17005	2.358	-1.94055	0.0587549	0.635421	-3.96407	2.27045
LINC00423	1.04354	-1.87502	1.94015	0.058806	0.635582	-3.97388	-1.42797
PRKCI	1.72608	2.20354	1.93982	0.0588464	0.635627	-3.94928	1.90281
EEF1A1P12	-1.07941	3.78059	-1.9386	0.059	0.636504	-4.00308	3.63939
GFOD2	-1.14389	2.05149	-1.93865	0.0589929	0.636504	-3.96088	1.81193
AP000221.1	1.0411	-1.91748	1.93756	0.0591303	0.636738	-3.97627	-1.39285
CHAF1B	-0.814223	5.03491	-1.93787	0.0590916	0.636738	-4.04716	4.89134
SP6	1.2935	-1.50893	1.93784	0.0590954	0.636738	-3.96261	-0.856366
GOLGA2P5	-1.0646	2.66539	-1.93665	0.0592445	0.637577	-3.97381	2.48872
AC092650.1	1.04433	-1.99787	1.93582	0.0593491	0.637921	-3.97948	-1.40344
LINC01029	1.11429	-0.920005	1.93608	0.0593171	0.637921	-3.9568	-0.682669
AC026250.1	1.13335	-1.22357	1.93522	0.0594246	0.637991	-3.96779	-0.979201
GLRX2	1.61207	0.348642	1.93462	0.0595008	0.637991	-3.95279	0.0997603
ILDR2	1.3526	1.61143	1.93482	0.0594757	0.637991	-3.95762	1.78289
ZFP37	1.49314	-0.705935	1.93488	0.0594678	0.637991	-3.9567	-0.316372
VEGFB	1.30045	-1.34709	1.93396	0.0595843	0.638497	-3.96726	-0.837403
AL035420.3	1.3884	-1.55388	1.93158	0.0598865	0.639178	-3.98148	-1.21742
HEBP2	1.29414	-0.0725857	1.9314	0.0599096	0.639178	-3.95548	-0.0311784
HOXD11	1.47027	-0.379028	1.93092	0.0599708	0.639178	-3.96155	-0.302996
MR1	1.18173	-1.53505	1.931	0.0599602	0.639178	-3.97689	-1.07778
PCDHA13	1.17062	-1.75359	1.93115	0.0599407	0.639178	-3.98985	-1.4495
PEX5	-0.925441	2.81396	-1.93106	0.0599528	0.639178	-3.9888	2.7019
PLEKHM3	-1.11151	1.7233	-1.9309	0.0599729	0.639178	-3.9762	2.07172
WASHC2A	-0.904592	4.09444	-1.93266	0.0597493	0.639178	-4.02608	4.14388
ZNF24	-1.28502	0.406275	-1.93088	0.0599752	0.639178	-3.95775	0.583825
VPS45	-1.22863	2.42962	-1.93044	0.0600311	0.639386	-3.99035	2.70243
PARP2	-1.00537	4.37606	-1.92844	0.0602866	0.640167	-4.03733	4.24277
RPSAP54	-0.96296	2.11152	-1.92878	0.0602438	0.640167	-3.9761	1.90818
SLC38A8	-0.937461	4.1201	-1.92863	0.0602625	0.640167	-4.02604	3.97241
VIL1	-1.22137	2.47895	-1.92877	0.0602446	0.640167	-3.98793	2.5563
ZNF502	-1.17544	2.89148	-1.92883	0.0602362	0.640167	-4.00707	3.33797
SLC52A1	1.15035	-1.80644	1.92748	0.060409	0.641079	-3.98523	-1.16578
UNCX	1.3796	-0.784312	1.92701	0.0604698	0.641338	-3.97884	-0.77908
COL4A4	1.48218	0.292585	1.92516	0.0607069	0.641602	-3.96328	0.347667
FGFR1	-1.00607	3.26616	-1.92488	0.0607436	0.641602	-4.00998	3.25387
MED27	-0.923006	3.78166	-1.92415	0.0608373	0.641602	-4.02181	3.62762
MTCYBP23	1.04862	-1.62627	1.92413	0.0608399	0.641602	-3.98549	-1.07244
ODF2	-0.987166	3.94329	-1.92485	0.0607476	0.641602	-4.03761	4.0192
PPM1H	1.18962	2.30195	1.92489	0.0607417	0.641602	-3.98073	2.25152
SDHA	-0.823004	5.68561	-1.92397	0.0608599	0.641602	-4.10457	5.63485
SPACA6	1.49133	-0.86956	1.92537	0.0606799	0.641602	-3.97425	-0.558274
TENT5D	1.08271	-1.57251	1.92443	0.0608008	0.641602	-3.98686	-1.12602
ZNF733P	1.52357	-0.269274	1.92445	0.0607991	0.641602	-3.96913	-0.13217
AC044810.1	-1.22137	0.45993	-1.92338	0.0609359	0.641836	-3.96747	0.446365
AL365232.1	1.46246	0.38559	1.92308	0.0609752	0.641836	-3.96733	0.183306
TRPC1	1.18188	-1.32696	1.92295	0.0609916	0.641836	-3.98414	-0.943643
CEP250	-1.06971	3.19671	-1.92233	0.0610722	0.641966	-4.0118	3.1628
INTS7	-1.15823	3.77844	-1.92156	0.0611715	0.641966	-4.03001	3.66203
LINC02167	1.16338	-1.72163	1.92145	0.0611865	0.641966	-3.99568	-1.2098
PKD1L1	1.09713	-1.52509	1.92211	0.061101	0.641966	-3.98859	-1.04427
TSEN54	1.32431	-1.21851	1.92169	0.0611544	0.641966	-3.9809	-0.626557
BCOR	1.94643	1.21282	1.92079	0.0612712	0.642087	-3.97019	1.2212
PMM1	-0.940266	5.76619	-1.92096	0.0612493	0.642087	-4.09509	5.34373
KLHL22	1.25242	-1.27041	1.91932	0.0614626	0.64256	-3.99285	-0.984912
POMGNT2	-1.26087	1.8175	-1.91935	0.0614584	0.64256	-3.98742	1.69595
PRPF8	-1.07688	4.47264	-1.91967	0.0614163	0.64256	-4.06298	4.5592
TRIM51	1.64503	3.15574	1.92016	0.0613534	0.64256	-3.99639	2.89643
LINC00882	1.23684	-0.825106	1.91874	0.0615372	0.642958	-3.97834	-0.401279
ADGRD1-AS1	1.09168	-1.59628	1.91744	0.061707	0.643037	-3.99927	-1.13218
CCDC144CP	1.10642	-1.11031	1.91765	0.0616795	0.643037	-3.98904	-0.821732
CCS	-0.894053	2.49176	-1.91804	0.0616294	0.643037	-3.99717	2.1833
EEF1A1P9	-0.981861	3.55322	-1.91773	0.0616693	0.643037	-4.02745	3.55451
LIN54	1.26513	3.34685	1.91726	0.0617304	0.643037	-4.00495	2.8588
ZNF503-AS1	1.19507	-1.17981	1.917	0.0617644	0.643037	-3.99265	-0.938352
ZAR1	0.833814	5.41963	1.91667	0.0618075	0.643105	-4.08334	5.21831
AC005726.1	1.33081	-1.04876	1.9123	0.0623806	0.643115	-4.00084	-0.867367
ACYP2	1.15769	-1.60531	1.91439	0.062106	0.643115	-4.0054	-1.23394
AL031432.3	1.58356	1.03401	1.91461	0.0620775	0.643115	-3.978	0.730826
AL662820.1	1.11584	-1.36918	1.91581	0.0619194	0.643115	-3.9969	-1.0387
CSNK1G1	-1.04092	2.68839	-1.9159	0.0619077	0.643115	-4.0124	2.71132
CWC22	-1.41483	1.0312	-1.91455	0.0620847	0.643115	-3.98902	1.25917
EEF1B2P3	-0.967611	1.61152	-1.9128	0.062314	0.643115	-3.99453	1.63673
MT-TL1	1.07145	3.42256	1.91153	0.062482	0.643115	-4.02829	3.58173
MTERF4	-1.35819	0.11548	-1.91053	0.0626135	0.643115	-3.98655	0.421915
PKM	-0.874374	3.87672	-1.91414	0.0621392	0.643115	-4.04375	3.73153
PRPF6	-0.944366	4.42919	-1.91571	0.0619327	0.643115	-4.05817	4.29339
PSMD4	-0.897038	5.49829	-1.91128	0.0625148	0.643115	-4.11385	5.4027
RNF125	1.04263	4.18095	1.91326	0.0622545	0.643115	-4.03672	3.83065
RPL29P33	-0.962982	1.71552	-1.91257	0.0623446	0.643115	-3.9931	1.46339
SOX6	1.11036	-1.69414	1.9108	0.0625777	0.643115	-4.01315	-1.25548
TLR3	1.27506	-1.32709	1.91254	0.0623492	0.643115	-3.99953	-0.837839
TRO	1.37361	-0.914289	1.91146	0.0624915	0.643115	-3.99264	-0.47025
XRCC6	-0.656729	6.84853	-1.9107	0.0625915	0.643115	-4.18648	6.8158
ZNF322P1	1.08927	-1.18576	1.91273	0.0623242	0.643115	-3.99901	-0.943516
ZNF619	1.08586	-1.93499	1.91501	0.0620246	0.643115	-4.00757	-1.30353
ZNF621	1.36005	0.800379	1.91172	0.0624564	0.643115	-3.98158	0.767041
ZNF662	1.24031	0.582618	1.91541	0.0619725	0.643115	-3.97612	0.756261
ABHD17B	1.15699	4.1763	1.90097	0.0638869	0.643223	-4.06145	4.00951
AC010271.2	1.12831	-1.47525	1.90663	0.0631302	0.643223	-4.01361	-1.0911
AC010643.1	1.0629	-1.81947	1.89302	0.0649624	0.643223	-4.03684	-1.21096
AC022272.1	1.40931	-0.428679	1.88515	0.0660423	0.643223	-4.02202	-0.0539347
AC024293.1	-0.7006	5.07909	-1.90873	0.0628515	0.643223	-4.09633	5.05927
AC091078.1	1.24639	-0.348477	1.903	0.0636145	0.643223	-3.99545	0.0402862
AC091133.4	1.19757	-1.54874	1.9075	0.0630145	0.643223	-4.0109	-0.988474
AC092634.3	1.12422	-1.47685	1.89865	0.0641995	0.643223	-4.02671	-1.04201
AC104823.1	1.22452	-1.16286	1.88621	0.0658972	0.643223	-4.0351	-0.660596
AC124319.2	1.36297	-1.13488	1.90986	0.0627017	0.643223	-4.00906	-1.01405
AGBL3	1.13676	-1.22791	1.88497	0.0660683	0.643223	-4.04028	-0.970644
AL031595.2	1.03364	-1.92796	1.89069	0.0652817	0.643223	-4.04801	-1.4168
AL137072.1	1.28727	-1.03148	1.89067	0.0652838	0.643223	-4.024	-0.589339
ANG	1.63361	0.0323313	1.89207	0.065093	0.643223	-4.01307	0.191663
B3GNT3	1.09624	-1.64909	1.89076	0.0652718	0.643223	-4.04131	-1.25345
CCR10	1.32393	-1.66997	1.90343	0.0635575	0.643223	-4.02273	-1.12314
CEBPD	1.45197	-0.376063	1.90374	0.0635162	0.643223	-4.00508	-0.494244
CHCHD6	-0.816941	3.86688	-1.88655	0.0658494	0.643223	-4.08186	3.7153
CITED2	1.24869	-0.479229	1.90206	0.063741	0.643223	-4.00015	-0.207853
CNTROB	-1.25328	2.974	-1.8869	0.0658017	0.643223	-4.06402	3.00941
CRTAM	1.04785	-1.88618	1.88473	0.0661011	0.643223	-4.05107	-1.27209
DCK	1.12869	2.91843	1.90452	0.0634112	0.643223	-4.01896	2.69665
DCP1A	-0.794169	7.53622	-1.89449	0.0647633	0.643223	-4.25783	7.50055
DLX2-DT	1.13181	-1.20618	1.88546	0.0659998	0.643223	-4.03968	-0.929317
DMAC2	-0.929777	3.98669	-1.89088	0.0652544	0.643223	-4.08191	3.90923
ECSIT	-1.15307	3.70539	-1.90204	0.0637435	0.643223	-4.04893	3.39395
EEPD1	-0.871196	3.6739	-1.90902	0.0628129	0.643223	-4.04302	3.46491
EIF3LP2	-1.0034	1.15382	-1.89132	0.065195	0.643223	-4.02034	1.24296
ENTHD1	1.05695	-1.74189	1.8974	0.0643686	0.643223	-4.02814	-1.15627
ETV3L	1.24339	-1.06509	1.90514	0.0633293	0.643223	-4.00862	-0.822008
FGF14-AS2	1.43185	-0.306474	1.89368	0.0648736	0.643223	-4.01122	0.0476649
FLJ33534	-1.12677	-0.534536	-1.90374	0.0635153	0.643223	-3.99598	-0.384768
FTLP3	-1.19959	1.39639	-1.90667	0.0631252	0.643223	-4.00282	1.62855
GAS2L1	1.29594	-1.63432	1.90647	0.0631518	0.643223	-4.01447	-1.01874
GATA3-AS1	1.55033	0.730812	1.89717	0.0643999	0.643223	-4.00297	0.608779
GTF2IRD2P1	1.07274	-1.59785	1.90981	0.0627095	0.643223	-4.00872	-1.1134
[truncated: 15,827 more rows]

## Sheet: Age adjusted Ferticult - Global
Supplementary Table S5. Single-embryo RNA-sequencing results for all genes with adjustment for maternal age (Ferticult-Global comparison)
[truncated: 17,575 more rows]

[truncated: 5 more sheets: Age adjusted Ferticult - SSM, Age adjusted SSM - Global, IVF adjusted Ferticult - Global, IVF adjusted Ferticult - SSM, IVF adjusted SSM - Global]
