# Supplementary material for: Assessing the influence of distinct culture media on human pre-implantation development using single-embryo transcriptomics
Source: Front Cell Dev Biol. 2023 Jun 26;11:1155634. doi: 10.3389/fcell.2023.1155634 (PMC10330962; doi:10.3389/fcell.2023.1155634)
Supplement: Supplementary file 7 [file Table7.XLSX]

## Sheet: Ferticult - Global
Supplementary Table S7. Differential expression analysis of all genes at day-5 (Ferticult-Global comparison)
genes	logFC	AveExpr	t	P.Value	adj.P.Val	B	logCPM
ABCC6	3.9272	-1.14529	6.0694	2.74448e-06	0.0215486	2.53708	-0.791531
AC008940.1	3.87406	-1.07996	5.9028	4.14621e-06	0.0215486	2.30052	-0.729556
H1FOO	3.19571	3.29362	5.60696	8.68194e-06	0.0215486	3.57651	3.3184
KPNA7	2.48948	2.50392	5.8006	5.34746e-06	0.0215486	3.91061	2.52687
NLRP4	2.4471	4.49653	5.62516	8.29421e-06	0.0215486	3.67562	4.5022
XAB2	5.52961	2.03474	5.64855	7.82156e-06	0.0215486	3.38819	2.09334
TUBB8	2.54922	3.74499	5.53976	1.02794e-05	0.0218687	3.45579	3.75581
NLRP13	2.4182	3.00249	5.34084	1.69816e-05	0.0272316	2.9473	3.01871
TUBB8P12	2.28992	3.10604	5.39774	1.4706e-05	0.0272316	3.09766	3.12106
TUBB8P7	2.41083	4.25525	5.3116	1.8286e-05	0.0272316	2.94932	4.26261
ACTL8	3.17637	1.90723	5.18108	2.54612e-05	0.0344699	2.49426	1.97309
WEE2	3.36053	1.63784	5.13732	2.84558e-05	0.0353137	2.35402	1.73874
TUBB8P8	2.22366	1.64921	4.87832	5.50507e-05	0.0630626	1.78555	1.69012
GPR143	2.56945	0.48147	4.70682	8.53197e-05	0.0847054	1.18868	0.609859
HIST1H1A	3.60295	-0.782208	4.71537	8.3476e-05	0.0847054	0.764803	-0.445372
HDC	2.55057	-1.05827	4.5974	0.000112865	0.0946871	0.525253	-0.761597
PADI6	1.98754	1.84023	4.59195	0.000114449	0.0946871	1.18316	1.87264
TUBB7P	1.99129	2.17398	4.59419	0.000113797	0.0946871	1.2257	2.19968
DNMT3A	-0.971832	5.09181	-4.36175	0.000206162	0.14006	0.727784	5.09423
FN1	1.65429	2.58758	4.3932	0.000190244	0.14006	0.789093	2.60412
KHDC3L	2.04775	4.05305	4.34293	0.000216317	0.14006	0.690474	4.06063
RIIAD1	3.67488	-1.69468	4.35326	0.000210683	0.14006	-0.392424	-1.26244
ZAR1L	1.89613	0.656227	4.35996	0.000207109	0.14006	0.49718	0.721842
NPM2	2.58653	0.273687	4.32391	0.000227087	0.140907	0.368477	0.423573
ACCSL	2.98002	0.0525215	4.30683	0.000237212	0.141303	0.275	0.251795
NELL1	2.89529	-2.03423	4.28007	0.000253984	0.145474	-0.588971	-1.55923
TLE6	2.17429	1.06178	4.26109	0.000266588	0.147038	0.333277	1.1353
BMP15	2.81972	-1.3207	4.24355	0.000278794	0.148279	-0.309424	-0.996458
HIST1H1E	2.84548	-1.95215	4.17101	0.000335436	0.172252	-0.616216	-1.46985
ZP2	1.40716	3.18255	4.14151	0.000361613	0.179505	0.227683	3.19304
NLRP9	1.86178	1.32066	4.10009	0.000401822	0.189832	0.057222	1.36636
PATL2	2.13221	-0.215976	4.09418	0.000407911	0.189832	-0.158875	-0.0336447
TUBA4A	2.92583	0.419652	4.02594	0.000485176	0.218947	-0.297225	0.591004
SSBP2	-2.01842	0.752976	-3.99233	0.000528393	0.231436	-0.434003	0.818216
NLRP11	2.9118	2.16722	3.96043	0.00057291	0.243765	-0.19173	2.21462
TNS3	-1.02704	6.85655	-3.94439	0.000596692	0.246832	-0.274584	6.85728
MTND4P12	-1.39911	7.18287	-3.88973	0.00068523	0.274741	-0.403291	7.1835
SSTR5-AS1	2.84075	-2.01725	3.8807	0.000701057	0.274741	-1.15809	-1.54092
ADAD1	2.75716	-1.29535	3.76267	0.000944228	0.28801	-1.08828	-0.913404
ATF7	-1.11978	2.48959	-3.76909	0.000929079	0.28801	-0.613665	2.50476
C13orf42	-2.32063	1.81763	-3.79811	0.000863603	0.28801	-0.602237	1.88728
GDF9	1.6148	2.60336	3.80992	0.000838254	0.28801	-0.519758	2.621
LARP4B	-0.773787	5.75742	-3.76123	0.000947655	0.28801	-0.68888	5.7589
LINC02105	2.29489	-1.77831	3.79281	0.000875217	0.28801	-1.16077	-1.3935
NLRP5	1.53804	1.72419	3.78443	0.000893881	0.28801	-0.590824	1.75452
PKD1L3	2.56836	-0.836065	3.76668	0.000934735	0.28801	-1.03732	-0.583246
PRSS22	2.20087	0.430699	3.77629	0.0009124	0.28801	-0.773594	0.521925
PUDP	-1.1294	5.61443	-3.82287	0.000811325	0.28801	-0.541901	5.61621
TP73	3.33277	0.171004	3.85143	0.00075489	0.28801	-0.671512	0.411564
AP003351.1	2.36094	-0.594543	3.72472	0.00103878	0.30763	-0.95243	-0.361054
HERC1	-1.24347	3.24759	-3.71138	0.00107419	0.30763	-0.741979	3.25673
MYOCOS	1.896	0.0371529	3.71501	0.00106442	0.30763	-0.908947	0.141824
EMX1	2.76006	-2.00742	3.68859	0.00113741	0.319592	-1.52908	-1.53991
CFAP58	2.31159	0.436209	3.67277	0.00118343	0.326364	-0.950036	0.545748
ZP3	1.48608	4.59881	3.65392	0.00124067	0.335928	-0.918482	4.6031
RPS28P7	1.51138	6.34696	3.63009	0.00131692	0.346388	-1.00447	6.34831
TCL1A	1.70228	3.76883	3.62739	0.00132582	0.346388	-0.951112	3.77736
WASH6P	1.31573	2.24003	3.60802	0.00139159	0.357302	-0.96381	2.26036
ECEL1P2	1.77419	3.49077	3.56631	0.00154424	0.362105	-1.07958	3.50239
FXYD4	1.57273	5.18126	3.56657	0.00154324	0.362105	-1.13434	5.18463
HABP2	2.79935	-0.78086	3.55793	0.00157686	0.362105	-1.33319	-0.500846
IARS2	-1.10453	6.73355	-3.57558	0.00150898	0.362105	-1.12965	6.73439
IGHE	2.09983	0.51494	3.58143	0.00148709	0.362105	-1.08548	0.636074
SLC25A43	-1.21951	3.9532	-3.557	0.0015805	0.362105	-1.10495	3.95899
STK32B	2.20226	-0.967682	3.56521	0.00154849	0.362105	-1.29122	-0.670222
RARRES2	2.32756	0.939679	3.5285	0.00169667	0.382831	-1.17206	1.03535
PTPN9	-0.796503	4.52054	-3.50078	0.00181769	0.404016	-1.25283	4.52409
C3orf56	2.24452	-0.099477	3.45991	0.00201155	0.434145	-1.34685	0.129753
FRMD8	-0.849874	3.98663	-3.46537	0.00198456	0.434145	-1.31515	3.99183
ZC3H7B	-1.35276	2.80706	-3.42161	0.00221146	0.466171	-1.36786	2.82087
ZMIZ1	-0.886346	6.23422	-3.41959	0.00222255	0.466171	-1.47913	6.23532
C2orf74	-2.3769	-0.703088	-3.38549	0.00241758	0.500035	-1.91164	-0.499482
OTX2	1.41609	1.83088	3.3748	0.0024821	0.506349	-1.46326	1.86129
PPL	1.68171	0.365561	3.36443	0.00254629	0.512423	-1.5564	0.451119
ZP4	1.22267	2.59773	3.35634	0.00259748	0.515756	-1.51979	2.61338
FBLN5	2.01285	-0.0279582	3.33607	0.00273012	0.534959	-1.62424	0.119122
BOLA3	-1.63758	4.80543	-3.31747	0.00285759	0.538673	-1.65591	4.80953
CHCHD3	-0.988369	6.73927	-3.31802	0.00285378	0.538673	-1.71654	6.74007
MT-TS1	-0.82688	5.27777	-3.32291	0.00281975	0.538673	-1.67724	5.27991
SNRK	-0.950352	3.62081	-3.29529	0.00301721	0.561653	-1.66624	3.62791
SMLR1	-2.75524	-0.824644	-3.28429	0.00309953	0.569854	-2.12559	-0.583347
EML2	1.74988	-0.162277	3.25205	0.00335351	0.595104	-1.82219	-0.0356063
HNRNPA1P8	0.918212	2.22429	3.25367	0.00334027	0.595104	-1.72279	2.24193
OOSP2	2.2476	1.6436	3.25165	0.00335675	0.595104	-1.7177	1.70827
ANK1	1.50087	2.34934	3.23055	0.00353385	0.598024	-1.77259	2.36944
LSR	1.1071	5.09911	3.23952	0.00345747	0.598024	-1.86776	5.10186
VCL	-1.05854	5.11078	-3.23351	0.00350855	0.598024	-1.86975	5.11336
WDR70	0.74458	4.00105	3.24304	0.00342794	0.598024	-1.82125	4.00614
FAM189A2	2.54711	-1.14825	3.20008	0.00380576	0.598742	-2.05566	-0.826119
HERC2	-0.789753	4.97259	-3.22178	0.00361019	0.598742	-1.89393	4.97519
LOXL2	1.58085	2.05011	3.21795	0.00364397	0.598742	-1.79143	2.07538
PCP4L1	2.08181	1.84743	3.20375	0.00377193	0.598742	-1.82894	1.91988
SLC15A3	2.68227	-0.519413	3.19859	0.00381953	0.598742	-1.93621	-0.222574
ZMYND8	-0.717927	5.6255	-3.20631	0.00374858	0.598742	-1.94389	5.62714
ZNF334	-1.39585	1.30367	-3.2162	0.00365952	0.598742	-1.79586	1.34391
TE_ERVL-int	1.48267	0.0270458	3.19281	0.0038735	0.600876	-1.89272	0.123335
CRELD1	0.967221	4.97789	3.18347	0.00396228	0.60468	-1.98675	4.98071
PEX1	-1.08973	3.14912	-3.18171	0.00397922	0.60468	-1.89711	3.15888
GAD1	1.30379	1.17213	3.1673	0.00412064	0.607571	-1.88843	1.21465
SMPD1	1.24024	5.3806	3.16935	0.00410029	0.607571	-2.03424	5.38304
TENT5C	1.84583	1.50131	3.16974	0.00409639	0.607571	-1.88305	1.5515
ADORA3	2.08437	1.02025	3.15412	0.00425421	0.608596	-1.91458	1.11137
CRACR2B	2.15235	0.767187	3.15363	0.00425929	0.608596	-1.92984	0.849753
FAM13A	2.04619	-0.424327	3.15319	0.00426383	0.608596	-2.02857	-0.239857
HSPA5	1.1116	7.70975	3.14664	0.00433194	0.608596	-2.10881	7.7102
PLPP4	2.03489	-0.07342	3.15044	0.00429232	0.608596	-2.00584	0.0813127
CTRB2	1.56232	2.40123	3.13154	0.00449287	0.625307	-1.99972	2.42396
MTX2	-1.17174	5.16838	-3.12396	0.00457577	0.630948	-2.10449	5.17115
UNC13C	2.2167	-0.945933	3.11535	0.00467185	0.638286	-2.14249	-0.654292
PABPN1L	2.42421	-0.35771	3.10891	0.00474487	0.642369	-2.08293	-0.124629
SYNPO2L	2.77303	-1.41887	3.10422	0.00479874	0.643809	-2.26232	-1.01478
ELP5	0.952334	6.2864	3.10002	0.00484759	0.644556	-2.19886	6.28754
EPHB2	-2.25577	1.58451	-3.07888	0.00510031	0.668572	-2.07154	1.66513
IL17B	1.87774	1.97607	3.06307	0.00529758	0.668572	-2.12473	2.0325
JAG1	1.2792	1.67597	3.06588	0.00526197	0.668572	-2.09985	1.70648
MYH15	2.12389	-1.18134	3.06476	0.00527612	0.668572	-2.28799	-0.893599
PRR15	2.21651	-0.0417711	3.07367	0.00516459	0.668572	-2.09515	0.129228
UBE3C	-0.648675	5.86088	-3.06458	0.0052784	0.668572	-2.26268	5.86224
CD22	1.50067	2.18782	3.046	0.00551883	0.690642	-2.15475	2.2114
RASSF1	0.80293	4.45907	3.03806	0.00562464	0.698018	-2.28413	4.46288
HPRT1	-0.911773	6.02441	-3.02275	0.00583436	0.713719	-2.35231	6.02574
JADE3	-0.92114	3.63573	-3.02184	0.00584702	0.713719	-2.26155	3.64256
KCNAB2	2.23064	-0.763112	3.01165	0.00599101	0.725351	-2.38542	-0.510934
CCNO	2.05116	1.24556	3.00583	0.00607484	0.729569	-2.20805	1.34218
AC022968.1	-0.888986	3.58823	-2.97615	0.00651961	0.741744	-2.35185	3.59522
ADAMTSL2	2.38749	-0.17361	2.97261	0.00657468	0.741744	-2.31171	0.030425
AFG3L1P	-0.74298	4.58903	-2.97657	0.00651315	0.741744	-2.41071	4.59245
MSRA	1.56041	0.987779	2.98686	0.00635565	0.741744	-2.24649	1.08103
PKP4	-0.810407	4.7418	-2.99312	0.00626167	0.741744	-2.38174	4.74489
RHEBP2	-1.68106	-0.27424	-2.97654	0.00651359	0.741744	-2.42509	-0.136129
SLC7A6	0.93954	3.633	2.9904	0.0063023	0.741744	-2.34793	3.64023
VASH2	-2.03698	-1.12433	-2.97454	0.00654464	0.741744	-2.53203	-0.893678
TE_L1MA4A	-0.680584	4.23738	-2.96269	0.00673152	0.753727	-2.42187	4.24159
BSG	0.897032	7.44086	2.94872	0.00695816	0.759765	-2.53936	7.44137
GCK	1.40061	0.962329	2.94683	0.00698951	0.759765	-2.32976	1.05483
GMNN	-0.924287	6.92419	-2.95122	0.0069172	0.759765	-2.52364	6.92492
VAV2	-0.769724	5.35433	-2.95389	0.00687355	0.759765	-2.48852	5.35632
ATP6V0A2	-0.726802	3.96118	-2.93477	0.00719199	0.776109	-2.4672	3.96636
SLC36A1	-0.796441	3.43244	-2.92942	0.00728364	0.780345	-2.44634	3.43997
ZFPM2	2.06424	-1.71742	2.92552	0.00735101	0.781938	-2.57245	-1.34469
CRADD	-1.37298	3.34794	-2.91238	0.00758284	0.793315	-2.45338	3.35892
ETNPPL	1.89885	4.14348	2.90865	0.00764976	0.793315	-2.53483	4.15143
NRAP	2.22622	-1.53378	2.9135	0.00756284	0.793315	-2.52262	-1.12675
ORC6	-0.927574	5.55198	-2.90454	0.00772433	0.793315	-2.59394	5.55388
POLE2	-0.660518	4.12309	-2.90679	0.00768344	0.793315	-2.53321	4.12772
AL049840.4	-0.748111	3.52687	-2.88489	0.00809026	0.803507	-2.55107	3.53401
BRCA1	-0.754558	3.39401	-2.88273	0.00813151	0.803507	-2.54346	3.4018
CD151	0.870407	3.05321	2.89332	0.0079313	0.803507	-2.5213	3.06374
CHST8	1.48071	3.67836	2.87917	0.00819985	0.803507	-2.59478	3.68814
DUSP16	-0.70677	5.2961	-2.88422	0.00810313	0.803507	-2.63489	5.29814
REEP4	0.704679	4.74785	2.89127	0.00796977	0.803507	-2.61417	4.751
TSPAN3	-0.673497	5.55946	-2.8791	0.00820126	0.803507	-2.65325	5.56119
BCL2L10	1.7977	-0.59488	2.86649	0.008448	0.822139	-2.4972	-0.336708
MAP7D3	-2.35746	3.4154	-2.86378	0.00850184	0.822139	-2.5422	3.46944
LRRC75A	1.77363	1.18969	2.84685	0.00884606	0.836315	-2.51899	1.25461
RRP1	0.839316	5.62325	2.84655	0.00885236	0.836315	-2.73204	5.62508
SIL1	0.902012	4.60476	2.85077	0.00876521	0.836315	-2.69472	4.60846
TIMMDC1	-1.0829	7.23195	-2.84286	0.00892923	0.836315	-2.75729	7.2326
ZNF561	0.841354	3.01331	2.84372	0.00891116	0.836315	-2.62304	3.02438
AADAT	-0.774475	1.60551	-1.90899	0.0681581	0.846973	-4.16448	1.63397
AAR2	0.396713	6.11765	1.5857	0.125756	0.846973	-5.02521	6.11885
AATF	0.441075	5.78419	1.66024	0.109737	0.846973	-4.90953	5.78577
ABCB1	1.67256	-0.589304	1.83723	0.0784548	0.846973	-4.09662	-0.352131
ABCB6	1.0754	1.71947	2.43795	0.0224593	0.846973	-3.31701	1.75052
ABCC6P1	1.81022	0.697405	2.57877	0.0163971	0.846973	-3.00526	0.805401
ABCF3	0.598632	5.02245	2.09231	0.0470445	0.846973	-4.1812	5.02511
ABHD15	-1.28605	4.09058	-2.49109	0.0199618	0.846973	-3.35963	4.0975
ABHD2	0.609899	2.91114	1.85929	0.0751548	0.846973	-4.41142	2.92253
ABHD5	-0.749852	4.24356	-2.54044	0.0178754	0.846973	-3.27739	4.24804
ABI1	-0.428029	4.77775	-1.49513	0.147775	0.846973	-5.0905	4.7807
ABLIM1	0.845135	2.30094	2.07637	0.0486157	0.846973	-3.99607	2.31894
ABR	-0.509501	4.83603	-1.60459	0.121522	0.846973	-4.94781	4.8391
ABT1	-0.326599	6.41658	-1.56668	0.130139	0.846973	-5.05434	6.4175
ABTB1	1.14509	1.21812	1.98037	0.0591089	0.846973	-4.0678	1.28952
AC002056.1	-0.636306	1.39286	-1.60442	0.121559	0.846973	-4.5585	1.42689
AC002524.1	-0.533181	1.94293	-1.70683	0.100622	0.846973	-4.50443	1.96404
AC004069.1	-1.21114	-0.748518	-1.55026	0.134025	0.846973	-4.39327	-0.553736
AC004471.1	-1.31468	-1.03873	-1.78641	0.0865363	0.846973	-4.13018	-0.820448
AC004943.2	-1.2501	-0.302159	-2.39075	0.0249163	0.846973	-3.31082	-0.186565
AC005682.1	0.792747	2.78113	2.59205	0.0159119	0.846973	-3.0998	2.79353
AC006333.2	-0.850703	1.99469	-1.92072	0.0665925	0.846973	-4.17662	2.01857
AC006453.2	0.64588	2.71882	1.64964	0.111904	0.846973	-4.69763	2.73263
AC007207.2	0.453504	3.16602	1.47732	0.152453	0.846973	-4.99876	3.17558
AC007405.3	-1.13554	1.52773	-2.33607	0.0280707	0.846973	-3.43112	1.5662
AC007849.2	-0.98775	0.854303	-1.82387	0.0805134	0.846973	-4.19652	0.908719
AC008124.1	-0.723563	2.1988	-2.05088	0.0512266	0.846973	-3.99054	2.21736
AC008429.2	-0.754799	0.826441	-1.76451	0.0902319	0.846973	-4.28034	0.875411
AC008677.2	1.02695	-0.816478	1.61817	0.118553	0.846973	-4.35187	-0.619493
AC008753.3	1.08405	-0.182105	2.02482	0.0540236	0.846973	-3.87106	-0.0713561
AC008957.3	-1.7973	-1.63753	-1.64626	0.112603	0.846973	-4.26921	-1.25883
AC009245.1	0.944014	3.08558	2.37373	0.025861	0.846973	-3.5375	3.0963
AC009283.1	-0.838157	-0.00818197	-1.61105	0.120101	0.846973	-4.40455	0.0795356
AC009533.1	0.827661	0.30228	1.47199	0.153876	0.846973	-4.68828	0.408446
AC011195.2	-1.45705	-1.23269	-1.65436	0.110934	0.846973	-4.26634	-0.938591
AC011447.3	-0.923588	2.24057	-2.33391	0.0282021	0.846973	-3.51885	2.25941
AC011447.7	-1.03835	1.75831	-2.12791	0.0436967	0.846973	-3.86162	1.79419
AC011497.2	1.18351	-0.248459	2.27757	0.031846	0.846973	-3.48155	-0.133595
AC015813.6	-0.992203	-0.895276	-1.54884	0.134365	0.846973	-4.40392	-0.722132
AC016642.1	-1.12913	-0.619583	-1.45816	0.157621	0.846973	-4.52712	-0.443123
AC016757.1	-1.44544	-1.85293	-1.6823	0.105337	0.846973	-4.23991	-1.44465
AC018738.1	0.768351	5.22191	1.8923	0.070442	0.846973	-4.51874	5.2248
AC019069.1	-1.5231	0.90846	-2.44855	0.021939	0.846973	-3.21304	0.968174
AC019205.1	-0.835576	-0.571505	-1.60268	0.121944	0.846973	-4.37715	-0.440917
AC020915.3	1.19685	-0.186833	2.11947	0.04447	0.846973	-3.72786	-0.0726744
AC022075.2	1.03828	-0.785379	1.73232	0.0959114	0.846973	-4.20848	-0.622668
AC022784.1	0.612291	2.28838	1.81875	0.081314	0.846973	-4.40533	2.30594
AC024075.2	-1.66694	-1.02623	-2.28699	0.0312085	0.846973	-3.49836	-0.806524
AC025048.2	1.08835	0.194057	1.76033	0.0909535	0.846973	-4.27377	0.29795
AC025171.5	-2.11388	-2.79095	-1.63905	0.114105	0.846973	-4.27309	-2.07754
AC026250.1	0.97896	0.352444	1.66801	0.108169	0.846973	-4.40848	0.430702
AC026271.1	-0.892848	4.06293	-2.4866	0.0201623	0.846973	-3.36583	4.06845
AC026356.1	-0.708617	1.17992	-1.74954	0.0928368	0.846973	-4.35545	1.21822
AC026410.1	-0.524573	1.56217	-1.53284	0.138251	0.846973	-4.70576	1.59052
AC026740.1	1.48741	-1.87698	1.67642	0.106494	0.846973	-4.26394	-1.40371
AC027097.1	0.456198	2.94005	1.50044	0.146402	0.846973	-4.93783	2.95075
AC055713.1	1.26749	-0.122536	1.79088	0.0857976	0.846973	-4.19843	0.0299801
AC068448.1	1.33612	-1.98934	1.52763	0.139537	0.846973	-4.40884	-1.53508
AC068631.3	1.10402	-0.600239	1.79323	0.0854116	0.846973	-4.14717	-0.423505
AC073111.5	0.80533	1.67471	1.91401	0.067485	0.846973	-4.19573	1.70347
AC073857.1	-0.825451	-0.102255	-1.46707	0.155198	0.846973	-4.56656	-0.00353508
AC073869.1	0.431289	5.56252	1.64156	0.113581	0.846973	-4.92503	5.5643
AC078846.1	1.28146	-0.191381	2.03211	0.0532282	0.846973	-3.84676	-0.0629418
AC079062.1	-0.72003	2.23313	-1.47312	0.153573	0.846973	-4.85209	2.25316
AC083799.1	-0.637231	1.50954	-1.5542	0.133083	0.846973	-4.63888	1.54111
AC083899.1	-0.418193	4.78347	-1.90339	0.0689177	0.846973	-4.4756	4.78636
AC087612.1	0.980264	0.994091	1.48049	0.151612	0.846973	-4.71242	1.05851
AC090498.1	0.62058	5.67707	1.75298	0.0922325	0.846973	-4.7577	5.6789
AC092279.1	0.773046	0.0905656	1.48011	0.151712	0.846973	-4.64177	0.216229
AC092299.1	-0.661335	1.73103	-1.59093	0.124571	0.846973	-4.68059	1.76121
AC092809.3	-0.826534	1.34635	-1.82288	0.0806675	0.846973	-4.24262	1.38636
AC093227.1	-0.986136	-0.942406	-1.50366	0.145574	0.846973	-4.45033	-0.766647
AC093827.3	1.41501	-1.12128	1.9045	0.0687663	0.846973	-3.99296	-0.864845
AC098614.1	-1.05582	-0.0238521	-1.60569	0.121279	0.846973	-4.39176	0.0927027
AC099336.2	0.7626	1.22724	1.52798	0.13945	0.846973	-4.68517	1.27314
AC104257.1	1.42369	-0.522265	1.97097	0.0602372	0.846973	-3.9312	-0.336569
AC104794.2	-1.91411	-1.26506	-2.10391	0.0459288	0.846973	-3.75629	-0.980051
AC105250.1	0.974448	1.60281	2.39588	0.0246376	0.846973	-3.39852	1.63523
AC106795.1	-0.533694	5.83607	-1.83475	0.0788331	0.846973	-4.62357	5.83759
AC106882.1	2.2274	-2.2508	2.27945	0.0317181	0.846973	-3.54555	-1.7221
AC107075.1	-0.788836	2.67278	-2.07616	0.0486365	0.846973	-3.98911	2.68653
AC113174.1	1.93786	-1.32933	2.46202	0.0212942	0.846973	-3.24718	-1.02454
AC113404.1	-0.622181	2.36275	-1.8057	0.083388	0.846973	-4.39621	2.3798
AC115223.1	0.884086	4.74006	2.3631	0.0264682	0.846973	-3.66648	4.74342
AC123912.4	0.829719	0.842831	1.66947	0.107877	0.846973	-4.45757	0.896409
AC124944.3	-1.08732	-0.335272	-1.76973	0.0893401	0.846973	-4.18725	-0.209246
AC125807.2	0.919518	-0.222584	1.97944	0.0592199	0.846973	-3.93999	-0.110649
AC127024.5	-0.977683	-0.535665	-1.77284	0.0888106	0.846973	-4.16213	-0.395938
AC131009.3	0.930897	0.273753	1.46586	0.155526	0.846973	-4.64779	0.372856
AC133435.1	-0.671567	1.2572	-1.8338	0.078978	0.846973	-4.22631	1.29294
AC133552.5	0.993809	-0.668402	1.64676	0.1125	0.846973	-4.3422	-0.494636
AC133555.4	1.06244	1.03179	2.11793	0.0446133	0.846973	-3.80402	1.08259
AC136628.3	-0.929434	0.801077	-1.57814	0.127482	0.846973	-4.50122	0.859082
AC138207.8	0.9271	1.05228	1.87519	0.0728521	0.846973	-4.18137	1.10275
AC245041.2	-0.778539	1.66122	-1.56855	0.129703	0.846973	-4.68343	1.6946
ACAA1	0.413648	4.50374	1.65656	0.110486	0.846973	-4.85072	4.5074
ACADM	-0.566473	3.52684	-1.53394	0.137982	0.846973	-4.93482	3.53424
ACAT1	-0.383661	5.47806	-1.54063	0.136348	0.846973	-5.05627	5.47988
ACAT2	-0.676756	6.64115	-1.63746	0.114439	0.846973	-4.95369	6.64208
ACHE	2.05388	-0.913366	1.7844	0.0868695	0.846973	-4.14787	-0.608634
ACOT4	0.559985	2.81134	1.56236	0.131152	0.846973	-4.81756	2.82441
ACP2	0.890378	2.47673	2.34236	0.0276896	0.846973	-3.565	2.49377
ACPP	-0.879924	0.178157	-1.89758	0.069713	0.846973	-4.04908	0.254999
ACSL4	-0.844158	4.40438	-2.81309	0.00957253	0.846973	-2.73887	4.40831
ACSS2	-0.891478	3.34371	-1.79816	0.0846061	0.846973	-4.53102	3.35304
ACTBP2	-0.57252	1.25136	-1.51862	0.141781	0.846973	-4.71029	1.28869
ACTG1P14	-0.969689	0.822202	-2.1959	0.0378924	0.846973	-3.65426	0.874116
ACTG1P15	-0.973972	0.490485	-2.05424	0.0508752	0.846973	-3.84459	0.553826
ACTR10	-0.405004	4.7633	-1.58932	0.124935	0.846973	-4.95321	4.76624
ACTR5	0.34219	4.35378	1.49386	0.148104	0.846973	-5.06625	4.35773
ADAMTS1	1.08075	1.49661	1.53537	0.137631	0.846973	-4.75187	1.58738
ADAP1	2.1669	-0.318306	2.71593	0.0119909	0.846973	-2.75451	-0.0476232
ADAP2	1.24965	-0.0410579	2.52054	0.018691	0.846973	-3.09308	0.0540955
ADAT3	0.864068	1.53569	1.64713	0.112422	0.846973	-4.57098	1.57312
ADCK2	0.908284	6.24779	2.1517	0.0415807	0.846973	-4.11102	6.24914
ADGRE2	1.74548	-1.583	2.0381	0.0525816	0.846973	-3.82379	-1.21325
ADGRV1	-0.802633	1.01961	-1.82745	0.0799572	0.846973	-4.20771	1.06386
ADH5	-0.461942	6.22824	-1.76433	0.0902642	0.846973	-4.74999	6.22933
ADH5P4	-0.862689	-0.570542	-1.60981	0.120373	0.846973	-4.35854	-0.444267
ADM2	1.58072	-1.98883	1.47993	0.15176	0.846973	-4.44395	-1.47672
ADNP	-0.474577	6.07112	-1.97877	0.059299	0.846973	-4.39979	6.0723
ADO	-0.643089	3.95855	-1.92981	0.0654014	0.846973	-4.35676	3.96417
ADSS	-0.445948	2.79667	-1.50993	0.143974	0.846973	-4.89581	2.80845
AES	0.664783	2.93813	1.5664	0.130206	0.846973	-4.85008	2.95031
AFDN	-0.473974	5.3299	-1.85266	0.0761335	0.846973	-4.58165	5.33191
AFG1L	-0.529046	3.09301	-1.47665	0.152631	0.846973	-4.96953	3.10342
AGAP1	-0.515748	4.36886	-1.79625	0.084917	0.846973	-4.60867	4.37286
AGAP10P	-0.69919	0.844699	-1.87899	0.0723103	0.846973	-4.15149	0.891238
AGAP12P	-0.973856	0.37513	-2.24555	0.034104	0.846973	-3.5426	0.438858
AGAP4	-0.640656	3.53127	-2.24046	0.034476	0.846973	-3.80204	3.53839
AGAP6	-0.728026	3.97411	-2.65003	0.0139472	0.846973	-3.05283	3.97928
AGAP7P	-0.685028	1.59374	-1.61768	0.118659	0.846973	-4.59192	1.62194
AGAP9	-0.62446	1.94902	-1.72139	0.0979071	0.846973	-4.49292	1.97128
AGGF1	-0.649092	3.17064	-2.07521	0.0487323	0.846973	-4.04856	3.17995
AGL	-0.518522	7.3839	-2.05174	0.0511365	0.846973	-4.29879	7.38438
AHCY	0.698663	7.64603	2.19948	0.0376065	0.846973	-4.03847	7.6465
AHCYL1	-0.659756	5.37836	-2.35144	0.027149	0.846973	-3.70722	5.38034
AIF1L	0.427059	7.45954	1.69854	0.102195	0.846973	-4.87798	7.46002
AIMP1	-0.53605	6.92014	-2.1508	0.0416591	0.846973	-4.11595	6.92081
AJAP1	-1.91024	-0.935291	-1.98667	0.0583629	0.846973	-3.88796	-0.670334
AKAP10	-0.707661	2.34667	-2.10837	0.0455068	0.846973	-3.91236	2.3634
AKAP7	-1.30258	0.0156995	-2.19235	0.0381773	0.846973	-3.61012	0.121955
AKAP9	-0.775455	3.7806	-2.69183	0.0126743	0.846973	-2.95054	3.78666
AKNA	-0.574296	2.39375	-1.5113	0.143626	0.846973	-4.85986	2.41133
AKR1C3	1.51987	-0.294721	2.58294	0.0162435	0.846973	-2.98599	-0.104417
AKT1	-0.833326	4.48338	-2.56891	0.016766	0.846973	-3.24853	4.48721
AKT1S1	0.792003	2.4591	1.72571	0.0971151	0.846973	-4.59121	2.47737
AKT2	0.495126	4.70812	1.96538	0.0609168	0.846973	-4.39026	4.71155
AL022721.1	0.840167	3.02704	1.47059	0.154253	0.846973	-4.99218	3.04157
AL031284.1	-0.938869	0.803163	-1.65966	0.109855	0.846973	-4.42608	0.863728
AL031736.1	-2.1	-1.57041	-1.93538	0.0646806	0.846973	-3.96756	-1.18091
AL050341.2	-0.921312	1.65571	-1.86757	0.0739471	0.846973	-4.21645	1.68763
AL078621.1	-0.599016	1.66508	-1.76771	0.0896846	0.846973	-4.36949	1.69205
AL080243.1	-1.18429	-0.692161	-2.06623	0.0496402	0.846973	-3.78477	-0.540888
AL080317.1	0.900684	-0.178969	1.93131	0.065206	0.846973	-3.99133	-0.0815739
AL080317.3	-1.34749	-0.588459	-2.14325	0.0423218	0.846973	-3.68223	-0.430944
AL133216.2	-0.979072	0.24579	-1.76764	0.0896967	0.846973	-4.25479	0.346137
AL157817.1	-1.07828	-0.408204	-1.93817	0.0643226	0.846973	-3.96378	-0.290054
AL158206.1	-0.759728	2.28876	-1.95472	0.062231	0.846973	-4.17002	2.30628
AL353692.2	-1.16611	-0.147284	-1.73569	0.0953025	0.846973	-4.2355	-0.0175158
AL354702.1	0.992602	0.820494	2.32701	0.0286272	0.846973	-3.45059	0.870896
AL355472.2	0.915288	2.02996	1.65041	0.111744	0.846973	-4.61435	2.07058
AL356747.1	0.921528	1.37779	1.5085	0.144339	0.846973	-4.74409	1.42492
AL359921.2	-1.55406	-0.429506	-1.9967	0.057194	0.846973	-3.87541	-0.262703
AL450998.1	0.713617	1.94462	1.66762	0.108248	0.846973	-4.55867	1.97014
AL596223.2	1.47258	0.210872	1.90076	0.0692763	0.846973	-4.06982	0.339405
ALG1	0.770306	3.64997	1.66771	0.108229	0.846973	-4.79141	3.65827
ALG10B	-1.29089	-0.147228	-2.02176	0.0543607	0.846973	-3.85175	-0.0331925
ALG13	-0.588623	4.59214	-1.48443	0.150571	0.846973	-5.07238	4.59594
ALG1L	-1.19458	0.549706	-1.58007	0.127041	0.846973	-4.51626	0.66986
ALG3	0.622611	5.73063	1.87406	0.0730135	0.846973	-4.57326	5.73232
ALKBH7	0.501647	6.43491	1.74926	0.0928867	0.846973	-4.7874	6.43591
ALOX5	-0.671327	3.41125	-1.65246	0.111323	0.846973	-4.75608	3.41942
ALPG	0.902149	10.3047	2.31018	0.0296879	0.846973	-3.83748	10.3048
ALPP	0.613127	6.9955	1.58037	0.126972	0.846973	-5.04935	6.99622
ALYREF	0.58168	3.42045	1.50137	0.146161	0.846973	-4.9798	3.42896
AMHR2	-1.1379	1.59271	-1.69356	0.103149	0.846973	-4.43649	1.65183
AMPD2	0.628192	3.97747	2.04236	0.0521272	0.846973	-4.21418	3.98316
AMPH	1.4212	0.465419	2.12683	0.0437955	0.846973	-3.76144	0.572337
AMZ2	-0.427524	4.97042	-1.80528	0.083455	0.846973	-4.63944	4.97298
ANAPC1	-0.425025	5.58326	-2.08986	0.0472827	0.846973	-4.19383	5.58491
ANAPC10	-1.118	2.55081	-2.07888	0.0483657	0.846973	-3.94709	2.56974
ANGEL2	-0.759835	3.31991	-2.17203	0.0398459	0.846973	-3.90015	3.32872
ANKEF1	-1.04199	0.502777	-1.73565	0.0953099	0.846973	-4.28638	0.57209
ANKFY1	-0.49622	4.35564	-1.80515	0.0834757	0.846973	-4.61207	4.35961
ANKRD13A	-0.573849	4.31957	-2.07362	0.0488914	0.846973	-4.16584	4.32369
ANKRD13B	1.20381	-0.411601	1.6112	0.12007	0.846973	-4.4074	-0.229291
ANKRD27	-0.719553	3.60262	-2.07963	0.048291	0.846973	-4.08505	3.6096
ANKRD36B	-0.957083	0.137388	-1.63371	0.11523	0.846973	-4.37081	0.22879
ANKRD50	0.80854	3.08501	2.41164	0.0237996	0.846973	-3.47883	3.09533
ANLN	-0.554586	5.26627	-1.73318	0.0957559	0.846973	-4.77404	5.2685
ANPEP	0.72559	7.02643	1.49643	0.147438	0.846973	-5.16805	7.02732
AP001505.1	1.05159	0.136327	2.05575	0.0507181	0.846973	-3.83902	0.228528
AP001999.1	1.50407	-1.12571	1.85605	0.0756311	0.846973	-4.05686	-0.840199
AP002754.2	1.69214	-1.30254	2.66246	0.0135568	0.846973	-2.91311	-1.02821
AP004550.1	1.53141	1.15817	2.31144	0.0296074	0.846973	-3.5031	1.22271
AP005019.1	1.2033	-0.452103	1.78655	0.0865124	0.846973	-4.18886	-0.271282
AP2S1	0.388774	7.47921	1.49036	0.149016	0.846973	-5.17772	7.47969
AP3B2	1.67949	-1.1043	1.63133	0.115733	0.846973	-4.30347	-0.759516
AP3M2	0.466095	3.6045	1.65081	0.111662	0.846973	-4.78179	3.61123
AP3S1	-0.539151	5.96595	-1.86064	0.0749572	0.846973	-4.58974	5.96727
AP4E1	-0.891353	3.13088	-2.62862	0.0146447	0.846973	-3.02225	3.14076
APBA2	1.72465	-0.908098	1.60594	0.121223	0.846973	-4.37464	-0.547725
APBB1	1.13015	3.38465	2.6884	0.0127745	0.846973	-2.97192	3.39687
APBB2	0.397663	4.68897	1.76388	0.0903416	0.846973	-4.7017	4.6921
APH1A	0.752868	3.43822	2.03631	0.0527744	0.846973	-4.18831	3.44695
APIP	-0.889244	4.21119	-1.62445	0.117201	0.846973	-4.83675	4.21719
APLF	-1.13416	-0.179957	-2.4406	0.0223282	0.846973	-3.23604	-0.0815719
APOBEC2	1.17338	-0.963101	1.56078	0.131524	0.846973	-4.43041	-0.719684
APOBEC3G	-1.78313	-1.68944	-1.63963	0.113985	0.846973	-4.27475	-1.30242
APOBR	1.09792	1.91491	1.5995	0.122652	0.846973	-4.70008	1.95475
APOC1P1	0.794413	4.14381	1.81908	0.0812622	0.846973	-4.58091	4.14949
APP	0.445063	3.93287	1.76145	0.0907605	0.846973	-4.65543	3.93824
AQP7	1.31786	-0.392288	1.67686	0.106408	0.846973	-4.31585	-0.201693
AQR	-0.469899	5.95231	-2.04144	0.0522243	0.846973	-4.28864	5.95358
ARFGAP3	-0.571038	3.70096	-1.86632	0.0741291	0.846973	-4.45931	3.7072
ARFIP2	0.552453	5.73706	1.97524	0.059722	0.846973	-4.40678	5.73873
ARHGAP19	-0.436246	5.11237	-2.11516	0.0448699	0.846973	-4.12894	5.11464
ARHGAP23	-0.620422	3.97685	-1.64488	0.11289	0.846973	-4.80994	3.9825
ARHGAP9	1.34883	1.94677	1.48555	0.150277	0.846973	-4.85901	2.0609
ARHGEF26	-0.532465	4.15355	-1.72145	0.0978968	0.846973	-4.72324	4.15825
ARHGEF34P	1.05334	-0.659251	1.64297	0.113287	0.846973	-4.35817	-0.465704
ARHGEF39	-0.39716	4.94837	-1.5333	0.138137	0.846973	-5.04796	4.951
ARHGEF5	0.82828	0.0288728	1.49554	0.147666	0.846973	-4.6254	0.152306
ARID1A	-0.557727	6.00984	-2.21381	0.0364841	0.846973	-3.98345	6.01108
ARL1	-0.702638	5.18371	-2.13788	0.0427988	0.846973	-4.08334	5.18615
ARL11	-1.24336	-0.247828	-1.84725	0.0769404	0.846973	-4.07836	-0.126877
ARL6IP5	-0.634549	4.54058	-1.59907	0.122747	0.846973	-4.92178	4.54441
ARMC5	0.947523	1.46991	1.62031	0.118092	0.846973	-4.60399	1.52205
ARMCX2	0.935354	0.434577	1.75644	0.0916285	0.846973	-4.28762	0.508111
ARPP19	-0.621717	6.2529	-2.00935	0.0557479	0.846973	-4.34801	6.25402
ARRDC3	-0.525501	3.58779	-1.83464	0.0788504	0.846973	-4.495	3.59455
ARSA	2.15436	0.623314	2.64706	0.0140422	0.846973	-2.87742	0.776987
ARSD	-1.40692	-0.797388	-1.45972	0.157194	0.846973	-4.4975	-0.560184
ARSI	1.46133	0.317975	2.1997	0.0375892	0.846973	-3.62494	0.411594
ART5	1.56735	-0.933373	2.16225	0.0406724	0.846973	-3.65065	-0.681299
ARVCF	-1.41601	-0.591173	-1.51429	0.142872	0.846973	-4.45517	-0.375285
ASAP3	0.753966	1.77208	1.52833	0.139363	0.846973	-4.76337	1.80173
ASF1A	-0.534861	4.36825	-1.85992	0.0750617	0.846973	-4.50912	4.37229
ASNA1	0.504743	5.14035	1.7142	0.0992402	0.846973	-4.80734	5.14284
ASTL	1.64379	-1.32439	1.83904	0.0781789	0.846973	-4.08241	-0.961324
ASXL3	1.12683	-0.775163	1.50278	0.1458	0.846973	-4.53863	-0.527662
ATAD3A	0.672134	4.85899	1.58149	0.126714	0.846973	-4.99508	4.86244
ATAD3C	1.91588	0.174716	2.10421	0.0459003	0.846973	-3.80059	0.333521
ATF6B	1.16943	0.260291	1.75968	0.0910662	0.846973	-4.29361	0.394404
ATG101	0.528463	4.31649	1.57483	0.128245	0.846973	-4.96848	4.32093
ATG3	-0.942562	8.77787	-2.48527	0.0202224	0.846973	-3.4963	8.77808
ATG4B	0.408632	5.95606	1.46676	0.155284	0.846973	-5.1869	5.95745
ATP10B	-1.37321	-0.951663	-1.7125	0.0995579	0.846973	-4.22251	-0.734161
ATP11A	-0.860413	6.91215	-2.22138	0.0359032	0.846973	-3.98917	6.91287
ATP11B	-0.44459	5.41496	-1.64596	0.112666	0.846973	-4.90589	5.41683
ATP11C	-0.63432	5.34418	-2.24638	0.0340436	0.846973	-3.90288	5.34618
ATP1A1	0.48347	8.03545	2.05207	0.0511017	0.846973	-4.30152	8.03576
ATP1B2	1.92451	1.89809	2.52416	0.0185401	0.846973	-3.15118	1.94097
ATP23	-0.924467	3.53301	-2.30012	0.0303394	0.846973	-3.67894	3.54055
ATP2B4	-0.730057	3.79048	-2.23631	0.0347815	0.846973	-3.81967	3.79674
ATP5F1C	-0.601816	8.45595	-1.83925	0.0781474	0.846973	-4.65849	8.4562
ATP5F1CP1	-1.29714	-0.307436	-2.40745	0.0240198	0.846973	-3.29129	-0.192467
ATP5MC2	0.438744	6.42677	1.67719	0.106342	0.846973	-4.8955	6.42775
ATP5MPL	0.502898	6.88758	1.46067	0.156934	0.846973	-5.21038	6.88837
ATP5PB	-0.649413	9.12699	-2.5732	0.0166045	0.846973	-3.32177	9.12713
ATP5PBP3	-1.23418	-0.959542	-1.72185	0.0978236	0.846973	-4.20534	-0.749252
ATP6AP2	-0.600957	5.59131	-1.91818	0.0669292	0.846973	-4.48533	5.59302
ATP6V1B2	0.375421	6.03394	1.64561	0.112737	0.846973	-4.93331	6.03519
ATP6V1E1	-0.342544	7.48417	-1.63082	0.115842	0.846973	-4.9774	7.48461
ATP6V1G1	-0.824352	6.90162	-2.08293	0.0479636	0.846973	-4.23321	6.90243
ATP7A	-0.829434	0.97954	-1.81637	0.0816896	0.846973	-4.23322	1.02764
ATR	-1.00938	2.39423	-2.76555	0.0106917	0.846973	-2.71252	2.41151
ATXN10	-0.538815	5.47418	-1.75073	0.0926269	0.846973	-4.75419	5.4761
ATXN7L3B	-0.443882	3.68946	-1.58064	0.126908	0.846973	-4.89955	3.69593
AUH	-0.946647	3.60668	-2.0491	0.0514133	0.846973	-4.12292	3.61475
AUP1	0.546406	6.83456	1.84819	0.0767999	0.846973	-4.6395	6.83533
AURKAIP1	0.520904	7.10221	1.9607	0.0614911	0.846973	-4.45524	7.10283
AURKC	0.763516	3.02324	2.07759	0.0484935	0.846973	-4.05089	3.03473
AXIN2	-0.667098	2.57892	-1.68508	0.104794	0.846973	-4.6097	2.59348
B3GALT4	0.981171	0.351744	1.77198	0.0889567	0.846973	-4.26859	0.440092
B3GALT6	0.62519	2.42304	1.66556	0.108662	0.846973	-4.63368	2.43978
B3GNT4	1.23741	-0.00605458	2.15784	0.0410494	0.846973	-3.67963	0.112102
B3GNT7	0.623537	2.95961	1.53255	0.138322	0.846973	-4.92366	2.97623
B4GALT2	0.783537	2.64527	1.7406	0.0944233	0.846973	-4.5863	2.66301
B4GALT3	0.476742	5.44385	1.67832	0.106119	0.846973	-4.87068	5.44585
B4GALT5	-0.394317	6.09486	-1.66775	0.108222	0.846973	-4.89811	6.09604
B9D2	0.630653	2.84159	1.67135	0.107503	0.846973	-4.70445	2.85479
BACE1-AS	-1.21488	-0.551653	-1.67911	0.105965	0.846973	-4.27239	-0.38477
BAIAP3	1.15567	-0.563272	1.60991	0.120352	0.846973	-4.4094	-0.361054
BANF1	0.574857	6.74465	2.25318	0.0335532	0.846973	-3.93105	6.74545
BASP1	-0.403777	8.91674	-1.71227	0.0996004	0.846973	-4.85779	8.91691
BATF3	1.04395	5.3116	2.38937	0.0249918	0.846973	-3.64102	5.31414
BAX	0.605499	4.17077	2.16799	0.0401855	0.846973	-4.00127	4.17549
BBIP1	-0.629935	2.41391	-1.51134	0.143617	0.846973	-4.80376	2.43172
BBS2	-0.515271	3.53413	-1.57857	0.127383	0.846973	-4.8713	3.54148
BBX	-0.646782	2.74168	-2.07431	0.0488227	0.846973	-4.01532	2.75372
BCAR4	2.06327	0.16842	2.78055	0.010326	0.846973	-2.63529	0.352659
BCAS2	-0.63658	5.91716	-2.09079	0.0471917	0.846973	-4.19704	5.91856
BCAT1	-0.449715	7.56535	-1.98181	0.0589381	0.846973	-4.42077	7.56578
BCKDHB	-0.990276	0.513237	-1.85406	0.0759262	0.846973	-4.12833	0.58479
BCL11A	0.825383	3.7766	1.63704	0.114528	0.846973	-4.82043	3.78426
BCL2L13	-0.676176	4.31134	-2.67204	0.0132627	0.846973	-3.02712	4.31545
BEND3	-0.527256	5.02589	-2.03273	0.0531607	0.846973	-4.26697	5.02835
BEX4	-1.18861	4.11031	-2.42968	0.0228727	0.846973	-3.47202	4.1166
BHLHE40	1.10955	1.62786	2.14493	0.0421731	0.846973	-3.8026	1.66882
BIN2	-0.918277	3.75147	-1.81417	0.0820369	0.846973	-4.52518	3.75887
BIN3	0.865646	2.00955	1.94136	0.063914	0.846973	-4.23759	2.06354
BIRC6	-0.722335	4.17231	-1.8843	0.0715601	0.846973	-4.46386	4.17702
BLCAP	0.310794	5.40765	1.6632	0.109137	0.846973	-4.88755	5.40952
BLM	-0.540181	3.87506	-2.42025	0.0233533	0.846973	-3.49776	3.88051
BLOC1S4	-0.612006	3.47313	-1.50706	0.144705	0.846973	-4.94079	3.48154
BMP4	0.793765	2.9351	1.8241	0.0804776	0.846973	-4.46427	2.94698
BMP6	1.18333	1.51148	2.24162	0.0343903	0.846973	-3.64228	1.54879
BMP7	1.13471	0.555045	1.68245	0.105309	0.846973	-4.4143	0.628874
BOP1	0.726496	6.6598	1.92037	0.0666388	0.846973	-4.51887	6.66075
BRCC3	-1.00783	1.18154	-1.52723	0.139636	0.846973	-4.65297	1.25757
BRD1	-0.59217	3.29585	-2.11248	0.0451209	0.846973	-4.01304	3.30395
BRD7	-0.620189	6.0315	-2.46135	0.0213259	0.846973	-3.51353	6.03277
BRF2	0.79289	2.05457	1.75998	0.0910132	0.846973	-4.51783	2.0826
BRI3BP	-0.59435	3.90632	-2.1644	0.0404889	0.846973	-3.95348	3.91197
BRIX1	-0.969681	5.42756	-2.28842	0.0311127	0.846973	-3.81594	5.42986
BRMS1	0.47015	5.73306	1.54418	0.135488	0.846973	-5.07163	5.73466
BTBD6	0.526703	5.42001	1.73606	0.0952369	0.846973	-4.77833	5.42201
BTBD8	-0.870783	0.0937478	-1.86585	0.0741973	0.846973	-4.08243	0.174384
BTF3L4	-0.491728	6.8327	-1.69466	0.102939	0.846973	-4.87006	6.83345
BTF3L4P2	-0.550023	2.95272	-1.51124	0.143641	0.846973	-4.87814	2.96394
BTG3	-0.815329	4.24702	-1.88834	0.070994	0.846973	-4.44272	4.25215
BTN1A1	1.04399	2.41431	1.46672	0.155295	0.846973	-4.93446	2.44894
BUD23	0.590845	5.06756	2.38152	0.0254245	0.846973	-3.65298	5.07007
BX679664.1	1.40052	0.485978	2.25983	0.0330798	0.846973	-3.5265	0.604176
C11orf1	-0.810717	1.49889	-1.66768	0.108235	0.846973	-4.48367	1.53232
C12orf29	-0.545306	4.33831	-1.55692	0.132439	0.846973	-4.95196	4.34272
C12orf4	-0.454909	3.81659	-1.67625	0.106529	0.846973	-4.75616	3.8223
C12orf43	0.363864	4.18285	1.48823	0.149573	0.846973	-5.07519	4.18745
C12orf73	-0.771966	3.48127	-1.90407	0.0688254	0.846973	-4.35327	3.48964
C12orf76	-0.684211	2.34415	-2.03496	0.0529201	0.846973	-4.03589	2.3605
C16orf87	-0.86611	2.7788	-1.72689	0.0968992	0.846973	-4.54956	2.79346
C17orf97	-2.57697	-0.983268	-1.83029	0.0795174	0.846973	-4.07687	-0.669614
C18orf32	-1.19745	-0.09028	-1.83681	0.0785184	0.846973	-4.09985	0.0338732
C19orf12	-0.688765	3.95245	-2.2181	0.0361534	0.846973	-3.88044	3.95788
C19orf24	0.54596	4.40081	1.5898	0.124825	0.846973	-4.94289	4.40508
C19orf33	1.27965	-0.957245	2.11068	0.045289	0.846973	-3.72299	-0.767778
C19orf48	0.806341	6.86331	1.97968	0.0591905	0.846973	-4.4219	6.86414
C19orf53	0.80349	6.36394	2.55281	0.0173855	0.846973	-3.34727	6.36505
C19orf70	0.497585	5.89662	1.64687	0.112478	0.846973	-4.92873	5.8981
C1D	-1.15357	3.36351	-2.52339	0.0185722	0.846973	-3.2342	3.37334
C1GALT1C1	-0.74773	4.05449	-2.32433	0.0287938	0.846973	-3.68001	4.05957
C1orf131	-0.911346	4.80911	-2.7413	0.0113091	0.846973	-2.90417	4.81222
C1orf174	-0.587742	4.11317	-1.57069	0.129205	0.846973	-4.92602	4.11828
C1orf43	-0.382843	6.90893	-1.70967	0.100087	0.846973	-4.8523	6.90959
C1orf52	-0.766423	5.33197	-1.82014	0.0810964	0.846973	-4.62111	5.33442
C2CD5	-0.593185	2.36684	-1.50178	0.146057	0.846973	-4.83067	2.38344
C2orf49	-0.499247	4.52641	-1.45961	0.157224	0.846973	-5.09962	4.53031
C2orf68	0.763985	2.94368	2.03252	0.0531836	0.846973	-4.12906	2.95559
C2orf72	1.12423	-0.0401587	2.09033	0.0472365	0.846973	-3.7605	0.0613314
C2orf88	1.47829	-1.96066	1.60128	0.122256	0.846973	-4.32195	-1.51931
C3AR1	1.66757	-0.39564	2.00163	0.0566264	0.846973	-3.88461	-0.195177
C3orf67	-1.13547	1.20042	-2.51031	0.0191239	0.846973	-3.1202	1.24076
C3orf80	-0.887119	1.01273	-1.56822	0.12978	0.846973	-4.56916	1.06401
C4orf3	0.453978	6.47159	1.66684	0.108403	0.846973	-4.90933	6.47256
C5orf22	-0.677702	3.96	-1.87477	0.072911	0.846973	-4.45521	3.96544
C6orf136	-0.551424	4.80033	-2.14604	0.0420754	0.846973	-4.05822	4.80329
C6orf203	-0.677014	3.30891	-1.75102	0.092576	0.846973	-4.57505	3.31798
C6orf62	-0.572719	5.65025	-1.47205	0.153859	0.846973	-5.15421	5.65201
C8orf37-AS1	1.78281	-1.53648	2.29568	0.0306307	0.846973	-3.4774	-1.17625
C9orf116	1.07572	2.50713	1.80668	0.0832298	0.846973	-4.49345	2.55321
C9orf43	1.54304	0.318074	2.51955	0.0187328	0.846973	-3.09853	0.439282
CABLES1	0.632127	2.85969	1.86213	0.0747382	0.846973	-4.39648	2.8716
CACYBPP2	-0.555519	2.71343	-1.58061	0.126917	0.846973	-4.76259	2.72646
CADM1	0.526332	3.72081	1.63514	0.114928	0.846973	-4.81887	3.72726
CALR	0.868898	4.26132	1.91704	0.0670804	0.846973	-4.45606	4.26745
CAMK1D	1.16495	-0.978045	1.6959	0.102701	0.846973	-4.25636	-0.756973
CAPN13	1.61061	-1.15217	1.70575	0.100826	0.846973	-4.24514	-0.83245
CAPZA1	-0.684612	5.3744	-1.80255	0.083895	0.846973	-4.65295	5.37663
CARNMT1	-0.634035	2.34326	-1.50607	0.144957	0.846973	-4.82261	2.36058
CARS	0.523472	5.64496	1.54095	0.13627	0.846973	-5.07066	5.64673
CASP2	0.618766	0.77513	1.79858	0.0845374	0.846973	-4.28684	0.825072
CASP3	-0.683929	5.74592	-2.11671	0.0447261	0.846973	-4.14555	5.74758
CASP9	-0.608569	2.61066	-1.66275	0.109229	0.846973	-4.64735	2.62472
CAVIN4	1.50108	-0.927338	2.1657	0.0403787	0.846973	-3.64657	-0.692182
CBFA2T2	-0.336196	5.79763	-1.54735	0.134723	0.846973	-5.06679	5.79907
CBLC	-0.832254	0.943559	-1.79106	0.0857669	0.846973	-4.31118	1.00267
CBX5	-0.649319	3.79789	-1.9911	0.0578446	0.846973	-4.25247	3.80413
CBX7	-1.19564	-0.645526	-1.48366	0.150773	0.846973	-4.49398	-0.440257
CCDC124	0.640454	6.34612	2.23936	0.0345562	0.846973	-3.95171	6.34718
CCDC14	-0.465286	4.28784	-1.66396	0.108984	0.846973	-4.81675	4.29201
CCDC157	-1.35444	0.368354	-2.30962	0.0297236	0.846973	-3.43422	0.447376
CCDC18	-0.675966	1.51548	-1.86113	0.0748846	0.846973	-4.22607	1.54473
CCDC27	1.31831	-1.14931	1.86501	0.0743186	0.846973	-4.06183	-0.870706
CCDC32	0.768442	2.37576	2.77859	0.010373	0.846973	-2.70429	2.39182
CCDC59	-0.736212	4.86415	-1.86875	0.0737774	0.846973	-4.51712	4.86735
CCDC6	-0.423873	5.89389	-1.53184	0.138498	0.846973	-5.08472	5.89526
CCDC90B	-0.395666	5.65347	-1.64357	0.113161	0.846973	-4.91441	5.65508
CCDC96	-1.41503	-1.73691	-1.59354	0.123984	0.846973	-4.32569	-1.38185
CCIN	-0.678319	2.24421	-1.59705	0.123197	0.846973	-4.69456	2.2635
CCK	2.3441	-1.16356	2.22764	0.0354288	0.846973	-3.56176	-0.789839
CCNE1	-0.451966	6.53843	-2.03948	0.052434	0.846973	-4.3084	6.53929
CCNE2	0.953324	-0.335207	1.90078	0.0692733	0.846973	-4.03028	-0.21474
CCNH	-0.817298	4.25205	-2.31957	0.0290918	0.846973	-3.69256	4.25682
CCNJ	0.677279	1.26366	1.48309	0.150924	0.846973	-4.73172	1.30417
CCS	0.596662	6.9624	2.04462	0.0518867	0.846973	-4.3094	6.96308
CD37	1.56905	-0.923353	1.62528	0.117023	0.846973	-4.33708	-0.644962
CD44	0.773921	1.18972	1.57888	0.127312	0.846973	-4.61215	1.23128
CD47	-0.718569	3.71133	-1.66316	0.109146	0.846973	-4.72966	3.71881
CD82	1.88354	-0.615967	1.92658	0.065823	0.846973	-3.99619	-0.341102
CDC123	-0.517988	6.95364	-2.37179	0.0259709	0.846973	-3.70764	6.95428
CDC20	0.560822	8.72301	1.76459	0.0902186	0.846973	-4.77741	8.72323
CDC20P1	1.54001	0.774072	1.9075	0.0683605	0.846973	-4.1317	0.883626
CDC23	-0.537077	5.10559	-1.9037	0.0688751	0.846973	-4.48716	5.10799
CDC34	0.478864	6.59865	2.14316	0.0423296	0.846973	-4.13294	6.59952
CDC37	0.515196	6.49895	1.72233	0.0977353	0.846973	-4.83236	6.49994
CDC37L1	-0.475625	3.91765	-1.71376	0.0993226	0.846973	-4.71714	3.92296
CDC42EP1	0.778557	4.32867	1.64541	0.11278	0.846973	-4.85278	4.33387
CDCA4	-0.598709	6.33821	-2.31548	0.0293503	0.846973	-3.8058	6.33922
CDCA5	0.351206	7.26137	1.64892	0.112053	0.846973	-4.95124	7.2619
CDCP1	0.615843	1.81159	1.51796	0.141946	0.846973	-4.77055	1.83752
CDH24	1.3712	0.598734	2.05494	0.0508022	0.846973	-3.88349	0.699715
CDH4	1.34814	-0.943649	1.79245	0.0855396	0.846973	-4.13853	-0.710073
CDH5	-1.37376	-0.881657	-1.51024	0.143897	0.846973	-4.47956	-0.597347
CDK2	-0.861304	3.56729	-2.12544	0.0439222	0.846973	-4.00316	3.57479
CDKN3	-0.691788	4.84343	-1.82663	0.0800836	0.846973	-4.58438	4.84669
CDS1	-0.591553	4.62864	-1.97172	0.0601456	0.846973	-4.35414	4.63201
CEACAM1	-1.51271	2.08724	-1.68505	0.104799	0.846973	-4.52375	2.14796
CEACAM6	1.53842	-1.22841	2.08231	0.0480243	0.846973	-3.76238	-0.923355
CEBPB	1.3879	1.40576	1.83223	0.0792192	0.846973	-4.25737	1.4934
CENPH	-0.823754	4.51774	-2.57582	0.0165066	0.846973	-3.21843	4.52159
CENPQ	-0.794196	2.67412	-1.86639	0.0741191	0.846973	-4.35419	2.68836
CEP152	-0.482693	3.27878	-1.58264	0.126451	0.846973	-4.84014	3.28719
CEP192	-0.725694	4.42815	-2.39019	0.0249466	0.846973	-3.58096	4.43204
CEP41	-0.468201	2.51765	-1.48534	0.150332	0.846973	-4.87636	2.53208
CERS1	1.27078	1.04968	1.83829	0.0782924	0.846973	-4.2373	1.11552
CERS4	0.710999	4.40138	1.66674	0.108424	0.846973	-4.84464	4.40634
CFAP20	-1.0826	6.09657	-2.78308	0.0102654	0.846973	-2.86194	6.09806
CFAP36	-0.631187	3.2091	-1.49412	0.148035	0.846973	-4.92703	3.21878
CFL1	0.362506	9.80738	1.65366	0.111078	0.846973	-4.9486	9.80747
CGREF1	0.984987	1.17006	1.88557	0.0713813	0.846973	-4.16794	1.21804
CHAC1	2.86382	1.5361	1.91972	0.0667247	0.846973	-4.13332	1.72069
CHAMP1	0.710607	-0.093036	1.52121	0.141133	0.846973	-4.5391	0.000997229
CHCHD2	-0.507933	9.50608	-1.97691	0.0595213	0.846973	-4.43192	9.50619
CHCHD2P2	-0.726808	2.46883	-2.0514	0.0511721	0.846973	-4.02199	2.48432
CHCHD2P6	-0.694647	1.48644	-1.73088	0.096172	0.846973	-4.4027	1.51753
CHCHD2P9	-0.555635	4.56495	-1.8456	0.0771884	0.846973	-4.5462	4.56855
CHCHD4	-0.585527	6.08668	-2.24342	0.0342586	0.846973	-3.93134	6.08791
CHCHD6	0.789805	3.20718	2.51332	0.0189958	0.846973	-3.2828	3.21662
CHD2	-0.730703	2.86805	-1.74679	0.0933215	0.846973	-4.56726	2.88089
CHFR	-0.543019	4.92369	-2.01524	0.0550858	0.846973	-4.30005	4.92635
CHGA	1.02994	4.33094	2.13207	0.0433196	0.846973	-4.07305	4.33613
CHID1	0.699222	4.06418	2.26073	0.0330157	0.846973	-3.83487	4.06956
CHMP1B	-0.548722	5.22696	-1.72568	0.0971198	0.846973	-4.77455	5.22922
CHMP2B	-0.490005	4.91123	-1.71038	0.0999535	0.846973	-4.78298	4.91396
CHMP3	-0.701149	1.59564	-1.66145	0.109491	0.846973	-4.52948	1.62524
CHMP5	-0.598964	6.10068	-1.49809	0.147008	0.846973	-5.13256	6.10205
CHP1	-0.733375	6.34204	-2.77097	0.0105581	0.846973	-2.89655	6.34305
CHPT1	-0.640384	4.88394	-1.9518	0.0625954	0.846973	-4.3891	4.88692
CHST14	-0.649917	3.76723	-2.09501	0.0467822	0.846973	-4.07503	3.77352
CIAO2A	-0.891374	6.18157	-2.26934	0.0324132	0.846973	-3.8777	6.18288
CIC	0.90714	2.50119	2.22993	0.0352567	0.846973	-3.78493	2.52301
CIDECP	0.650935	3.63686	2.4959	0.019749	0.846973	-3.35434	3.64357
CITED4	0.857672	4.29995	1.62419	0.117257	0.846973	-4.88242	4.30685
CKAP4	0.541757	3.87626	1.47253	0.153731	0.846973	-5.06943	3.88238
CLASP1	-0.637673	3.78912	-2.39148	0.0248762	0.846973	-3.54599	3.79497
CLCN3	-0.51815	4.78834	-2.08205	0.0480509	0.846973	-4.17133	4.79121
CLCN4	1.6126	-1.51206	1.64679	0.112493	0.846973	-4.28538	-1.12954
CLCN5	-0.546625	4.52333	-2.29022	0.0309924	0.846973	-3.78348	4.5268
CLCN7	1.82361	-1.27338	1.99494	0.0573968	0.846973	-3.88675	-0.893904
CLDN15	-1.16944	0.936723	-2.26375	0.0328033	0.846973	-3.54321	0.988492
CLDN19	0.92552	5.61461	1.67733	0.106315	0.846973	-4.88314	5.6192
CLDN3	1.12483	2.47732	1.5121	0.143424	0.846973	-4.86958	2.50307
CLGN	0.982359	-0.811486	1.4861	0.150132	0.846973	-4.50333	-0.621527
CLIP1	-0.515999	6.03869	-2.15947	0.04091	0.846973	-4.08538	6.03991
CLIP2	1.54079	-0.298494	1.79434	0.0852293	0.846973	-4.18818	-0.066143
CLK3	-0.4458	6.0631	-1.92054	0.0666168	0.846973	-4.49937	6.0643
CLNS1A	-0.470097	7.56364	-1.99983	0.0568328	0.846973	-4.38988	7.56407
CLPB	0.568684	5.36063	2.01993	0.0545638	0.846973	-4.31364	5.36271
CLPP	0.380016	8.16731	1.52577	0.139998	0.846973	-5.12955	8.1676
CLSTN1	0.415705	4.77927	1.4699	0.154438	0.846973	-5.13748	4.78236
CLTB	0.837039	7.35892	2.70355	0.0123376	0.846973	-3.05458	7.35947
CLTRN	-1.39428	-0.828951	-1.6869	0.104438	0.846973	-4.25289	-0.620038
CLU	1.27475	-0.791789	1.5988	0.122806	0.846973	-4.36725	-0.542296
CMAS	-0.718619	5.13168	-2.62536	0.0147536	0.846973	-3.1587	5.13407
CMC1	-1.02082	3.9462	-2.27012	0.0323593	0.846973	-3.75349	3.95265
CMTM4	-0.930554	4.94771	-2.28097	0.0316148	0.846973	-3.81437	4.95089
CMTR2	-0.770776	2.63534	-1.62873	0.116285	0.846973	-4.70377	2.65101
CNKSR1	0.956312	2.77363	2.31532	0.02936	0.846973	-3.62053	2.78747
CNNM2	0.803074	4.06328	2.61822	0.0149951	0.846973	-3.14233	4.06859
CNPY4	1.30578	0.463018	2.04079	0.0522941	0.846973	-3.872	0.576201
CNR2	1.57162	0.800404	2.56092	0.017071	0.846973	-3.04427	0.879094
CNTLN	-1.0248	0.847931	-2.10252	0.046061	0.846973	-3.773	0.900595
COA3	0.539136	6.20227	1.62824	0.11639	0.846973	-4.95901	6.20356
COASY	0.402521	6.85094	1.55582	0.132698	0.846973	-5.08155	6.85166
COG2	-0.69803	4.52387	-2.49038	0.0199933	0.846973	-3.40063	4.52744
COG7	-0.482503	3.54109	-1.70591	0.100794	0.846973	-4.69363	3.54809
COL26A1	-2.79492	0.526368	-2.11738	0.0446638	0.846973	-3.74234	0.76969
COL4A2	1.08459	1.1143	1.67528	0.106721	0.846973	-4.46325	1.17541
COL4A3BP	-0.471552	4.82496	-1.62417	0.11726	0.846973	-4.90665	4.82782
COL5A2	-0.781854	0.964873	-1.78241	0.0872016	0.846973	-4.26385	1.00917
COMMD10	-0.583266	3.39684	-1.86658	0.0740911	0.846973	-4.42379	3.40465
COMMD5	0.348409	5.11059	1.5015	0.146128	0.846973	-5.10258	5.11293
COMTD1	0.713454	3.76889	1.59767	0.123058	0.846973	-4.877	3.77701
COPB1	-0.512394	6.33955	-1.93299	0.0649892	0.846973	-4.48296	6.34054
COPE	0.398768	6.61388	1.52905	0.139184	0.846973	-5.11453	6.61473
COPS5	-0.39652	5.87333	-1.48555	0.150276	0.846973	-5.14578	5.87473
COPS6	0.43255	6.62702	1.52636	0.13985	0.846973	-5.11562	6.6279
COPS7A	-0.910033	4.03722	-2.58357	0.0162202	0.846973	-3.18477	4.04268
COPS8	-0.977874	4.00937	-2.45437	0.0216583	0.846973	-3.42239	4.01525
COPS9	0.624213	6.21325	1.47032	0.154325	0.846973	-5.18227	6.21469
COQ10B	-0.590965	3.41113	-1.80209	0.0839685	0.846973	-4.52917	3.41891
COQ2	-0.718928	3.00615	-1.99202	0.0577369	0.846973	-4.15597	3.01732
COQ6	-0.592788	2.39387	-2.0809	0.0481649	0.846973	-3.97449	2.40913
CORO1A	0.803997	4.34633	1.49924	0.146711	0.846973	-5.08034	4.35243
CORO7	0.797873	1.93527	1.50188	0.146031	0.846973	-4.84912	1.96591
COX18	-0.77442	2.64831	-2.19417	0.0380305	0.846973	-3.78443	2.66217
COX7A1	1.7166	-2.04168	1.77763	0.0880017	0.846973	-4.13414	-1.56198
COX8C	1.44271	-1.08285	2.1089	0.0454568	0.846973	-3.73073	-0.858581
CPEB1	1.16254	-1.71742	1.4615	0.156709	0.846973	-4.47537	-1.38363
CPED1	1.19853	0.258681	1.76241	0.0905946	0.846973	-4.28753	0.381492
CPNE1	0.778139	6.79221	1.83729	0.0784446	0.846973	-4.65406	6.79315
CPSF1	0.520812	6.56001	1.78922	0.0860715	0.846973	-4.72923	6.56094
CPSF4	0.572145	5.88304	1.89356	0.0702667	0.846973	-4.54322	5.88451
CPSF6	-0.36182	7.16052	-1.67252	0.107269	0.846973	-4.91264	7.16108
CRAMP1	-0.621798	3.28193	-2.12364	0.0440871	0.846973	-3.98118	3.2903
CRCP	0.818491	-0.152844	1.57712	0.127717	0.846973	-4.47835	-0.0434033
CREB3L1	-1.37344	-0.720586	-1.48448	0.150556	0.846973	-4.4913	-0.468713
CREB3L2	0.822399	1.77806	2.03249	0.0531867	0.846973	-4.00889	1.80419
CREBL2	-0.494614	5.47457	-1.76583	0.0900058	0.846973	-4.7268	5.47639
CREBZF	-0.633865	2.89587	-1.46345	0.156178	0.846973	-4.94007	2.90803
CREM	-0.714667	5.61794	-2.5231	0.0185842	0.846973	-3.37955	5.61964
CRHBP	-1.1008	-0.285989	-1.70028	0.101862	0.846973	-4.26317	-0.146418
CRIP1	0.823158	1.94268	1.58912	0.124979	0.846973	-4.69824	1.97054
CRK	-0.431063	6.06502	-1.76165	0.0907255	0.846973	-4.7522	6.06622
CRKL	-0.617077	5.92333	-2.23351	0.0349895	0.846973	-3.94336	5.92467
CRLF3	-0.508261	2.80812	-2.0798	0.0482738	0.846973	-4.02047	2.81942
CRLS1	-0.636084	4.97434	-1.75246	0.0923246	0.846973	-4.70446	4.97736
CROCC	0.746658	1.34685	1.69158	0.103532	0.846973	-4.5067	1.38569
CROCCP2	-0.572007	3.63049	-1.6257	0.116932	0.846973	-4.80971	3.63758
CRYGEP	1.70593	-1.85355	1.54051	0.136378	0.846973	-4.3737	-1.38275
CSF1R	1.62562	0.00744876	2.5534	0.0173624	0.846973	-3.03761	0.15864
CSF3R	1.31422	-2.23459	1.56844	0.129729	0.846973	-4.35795	-1.73199
CSNK1E	0.495808	5.47554	1.56875	0.129656	0.846973	-5.03021	5.4775
CSNK2A2	-0.402335	6.30952	-1.85207	0.0762203	0.846973	-4.61344	6.31054
CSRP1	0.941446	1.52155	2.23551	0.034841	0.846973	-3.67652	1.55878
CSTF1	0.485598	6.22359	1.8854	0.0714049	0.846973	-4.56751	6.22474
CT47A1	1.3247	0.393096	1.62988	0.116041	0.846973	-4.46996	0.534032
CT47A12	1.32103	-0.424235	1.57241	0.128805	0.846973	-4.44484	-0.236908
CT47A4	1.11518	2.71975	1.75055	0.0926593	0.846973	-4.56622	2.74
CT47A6	1.56577	2.58294	2.35619	0.0268693	0.846973	-3.53252	2.60833
CT47A7	1.12441	-0.194767	1.52615	0.139903	0.846973	-4.52402	-0.0396195
CTAG2	1.37777	2.12413	1.7641	0.0903024	0.846973	-4.50166	2.18633
CTB-178M22.2	1.87694	-1.3616	2.42559	0.0230799	0.846973	-3.31261	-1.05717
CTCFL	1.02353	0.568992	1.83675	0.0785274	0.846973	-4.20239	0.639514
CTDNEP1	0.41582	5.93236	1.79307	0.0854371	0.846973	-4.70551	5.9337
CTGF	-0.772694	3.66853	-1.54303	0.135765	0.846973	-4.9239	3.67615
CTNNBL1	0.400199	6.3522	1.49871	0.146848	0.846973	-5.15032	6.35322
CTNS	0.616662	5.52155	1.78325	0.087061	0.846973	-4.71359	5.52353
CTPS2	1.26534	-1.29498	1.74911	0.0929126	0.846973	-4.17661	-1.02548
CTR9	-0.459982	5.50983	-1.73748	0.0949809	0.846973	-4.77125	5.51158
CTRB1	1.53545	1.07121	2.60406	0.0154848	0.846973	-2.99236	1.14979
CTSA	0.728488	5.43408	1.82149	0.0808851	0.846973	-4.65443	5.43657
CTSC	-0.542546	7.17523	-2.17522	0.0395794	0.846973	-4.07774	7.17579
CTSF	0.878677	3.92006	1.87194	0.0733179	0.846973	-4.49834	3.92758
CTSL	-0.578207	8.74767	-1.81335	0.0821667	0.846973	-4.7001	8.74787
CTSS	1.54426	-0.194251	1.82585	0.0802051	0.846973	-4.13828	-0.0153082
CTSZ	0.753729	3.18339	1.68623	0.104569	0.846973	-4.69996	3.19432
CTTNBP2NL	-0.464151	3.62222	-1.70146	0.101638	0.846973	-4.70342	3.62878
CXCL16	1.13145	1.14833	2.22574	0.0355718	0.846973	-3.64238	1.19592
CXorf38	-0.732274	2.24367	-1.94485	0.0634704	0.846973	-4.16586	2.26229
CXorf67	0.875804	1.09145	1.54954	0.134198	0.846973	-4.63764	1.14279
CXXC1	0.607363	5.15172	1.83323	0.0790651	0.846973	-4.62236	5.15429
CYB561	0.757562	4.53844	2.04564	0.051778	0.846973	-4.24054	4.54247
CYB5B	-0.472071	5.65698	-1.71674	0.0987678	0.846973	-4.80865	5.65861
CYBA	1.46806	-2.16538	1.47976	0.151806	0.846973	-4.42937	-1.66446
CYFIP1	-0.446199	5.71037	-1.9129	0.0676333	0.846973	-4.5023	5.7119
CYGB	1.54069	-0.790408	1.59357	0.123977	0.846973	-4.3824	-0.53323
CYP1A1	0.760821	5.40779	1.46419	0.155977	0.846973	-5.1714	5.4103
CYP27B1	-1.03752	0.0519382	-1.97928	0.059239	0.846973	-3.95495	0.179798
CYP2C8	-1.29109	-0.364488	-2.17963	0.0392145	0.846973	-3.62581	-0.232811
DAAM1	-0.63024	3.52065	-1.58298	0.126375	0.846973	-4.86069	3.52847
DAGLB	0.531384	4.29191	1.6125	0.119785	0.846973	-4.91615	4.2965
DAP	-0.423363	4.46933	-1.85342	0.0760213	0.846973	-4.54063	4.47289
DAPK3	1.24323	1.59786	2.16214	0.0406813	0.846973	-3.79902	1.63481
DARS2	-0.392995	5.31603	-1.53074	0.138768	0.846973	-5.06946	5.31807
DAZL	1.20855	-0.921303	1.59342	0.124011	0.846973	-4.36838	-0.70798
DCAF12	0.318554	5.54649	1.70783	0.100433	0.846973	-4.82416	5.54817
DCBLD1	-0.708813	3.08644	-1.67735	0.10631	0.846973	-4.68655	3.09733
DCLRE1A	-0.696269	2.55032	-1.62545	0.116987	0.846973	-4.67762	2.56595
DCTN3	0.408551	6.01559	1.5273	0.139618	0.846973	-5.09924	6.0169
DCTN6	-0.808977	4.0538	-1.934	0.0648582	0.846973	-4.34903	4.05966
DCUN1D2	-0.409286	3.50103	-1.50477	0.145289	0.846973	-4.98144	3.50816
DDB2	0.552145	5.71935	1.46052	0.156974	0.846973	-5.18856	5.72113
DDI2	-0.529219	4.22573	-1.94572	0.0633606	0.846973	-4.36099	4.23006
DDOST	0.403951	6.1789	1.46928	0.154604	0.846973	-5.1898	6.1801
DDX11L2	1.67472	-1.13347	2.13153	0.0433683	0.846973	-3.69506	-0.856438
DDX27	0.397217	4.96224	1.79333	0.0853947	0.846973	-4.67054	4.96482
DDX3X	-0.496333	7.15238	-1.91414	0.0674671	0.846973	-4.53151	7.15294
DDX4	1.78946	-1.002	2.19292	0.0381311	0.846973	-3.6087	-0.719213
DDX41	0.503245	5.20662	1.81316	0.0821968	0.846973	-4.6533	5.20899
DDX42	-0.351974	4.98994	-1.48073	0.151547	0.846973	-5.12668	4.99245
DEDD2	0.440644	4.69887	1.85684	0.0755144	0.846973	-4.56089	4.70204
DEGS2	0.998269	2.08914	1.55112	0.133818	0.846973	-4.79681	2.14082
DENND1A	0.425978	3.22317	1.59969	0.122608	0.846973	-4.83875	3.23211
DENND4B	-0.491193	3.92326	-1.61008	0.120314	0.846973	-4.87901	3.92904
DENND6A	-1.02021	1.55512	-1.83899	0.078186	0.846973	-4.23121	1.58974
DEPTOR	-0.558315	4.75417	-1.54966	0.134168	0.846973	-5.00604	4.75735
DERA	-0.742481	5.16653	-2.06693	0.0495685	0.846973	-4.2126	5.16899
DGAT1	0.596923	4.52145	1.92353	0.0662229	0.846973	-4.4497	4.52554
DGCR6	0.7905	3.69437	1.70954	0.100112	0.846973	-4.71785	3.70275
DGKE	1.77118	-0.869239	2.62137	0.0148881	0.846973	-2.98087	-0.663826
DHFR	-0.506007	4.86638	-1.59235	0.124252	0.846973	-4.94129	4.86941
DHTKD1	-0.500963	4.42794	-1.58363	0.126225	0.846973	-4.92522	4.43204
DHX16	-0.375214	6.08162	-1.58159	0.126693	0.846973	-5.02263	6.0828
DHX32	-0.479035	4.42791	-1.51684	0.142228	0.846973	-5.02036	4.43197
DHX35	-0.609547	3.37824	-1.88508	0.0714502	0.846973	-4.38979	3.38644
DIRC2	-0.822912	5.21919	-2.29683	0.030555	0.846973	-3.79512	5.22158
DIS3L	-0.510838	4.39899	-1.54003	0.136494	0.846973	-5.00734	4.40304
DLGAP1-AS1	1.15754	0.788869	1.74305	0.0939862	0.846973	-4.34087	0.865767
DNAAF2	-0.601587	4.13286	-1.62515	0.117051	0.846973	-4.86795	4.13782
DNAAF5	-0.619226	5.94525	-1.88759	0.0710984	0.846973	-4.54795	5.94666
DNAH10	1.26839	-1.02688	2.03243	0.0531938	0.846973	-3.8336	-0.790897
DNAH14	-0.649725	1.51905	-1.51021	0.143904	0.846973	-4.70292	1.54964
DNAH17	1.18764	0.446802	2.54772	0.0175856	0.846973	-3.05478	0.522789
DNAJB1	0.489855	6.77003	1.80644	0.0832689	0.846973	-4.70572	6.77083
DNAJB11	0.423502	5.74848	1.55531	0.132819	0.846973	-5.05468	5.75002
DNAJB2	0.670475	5.45772	1.92987	0.0653931	0.846973	-4.46854	5.45979
DNAJC13	-0.477804	4.38105	-1.70202	0.101532	0.846973	-4.76766	4.38494
DNAJC19P9	-1.11665	0.138457	-1.73301	0.0957862	0.846973	-4.24686	0.246865
DNAJC3	0.375248	4.87493	1.46327	0.156227	0.846973	-5.14321	4.87766
DNAL1	-1.03825	1.55048	-2.73298	0.0115286	0.846973	-2.72807	1.58041
DNMBP	-0.439087	4.0536	-1.53357	0.138071	0.846973	-4.98043	4.05848
DOCK1	-0.622152	3.8031	-1.9207	0.0665955	0.846973	-4.37283	3.80918
DOHH	0.881828	1.80281	1.83747	0.0784171	0.846973	-4.31235	1.8326
DOK2	1.82195	-0.732094	2.33578	0.0280882	0.846973	-3.39494	-0.479159
DOK3	1.36717	-0.339743	1.83201	0.0792533	0.846973	-4.12189	-0.150598
DONSON	-0.473292	4.24439	-1.78651	0.0865187	0.846973	-4.61953	4.24868
DPM2	0.552762	5.42546	1.9177	0.0669931	0.846973	-4.4891	5.42746
DPP3	-0.520939	3.16643	-1.58687	0.12549	0.846973	-4.84251	3.17641
DPPA2	-0.357663	5.35192	-1.50197	0.146009	0.846973	-5.10265	5.35393
DPPA3	-0.816677	9.7548	-2.6015	0.0155751	0.846973	-3.26573	9.7549
DPPA3P2	-0.855032	7.10329	-2.76441	0.01072	0.846973	-2.92119	7.10393
DPRX	0.84662	4.64182	1.61971	0.118219	0.846973	-4.90666	4.64656
DPRXP4	1.29467	-1.13974	1.77714	0.0880844	0.846973	-4.15133	-0.898445
DPY19L1	-0.744473	3.43685	-2.49795	0.019659	0.846973	-3.30172	3.44466
DPY19L1P1	1.4651	-1.45229	1.93941	0.0641639	0.846973	-3.94724	-1.13881
DPY19L3	-0.759058	3.05804	-2.39269	0.0248104	0.846973	-3.48106	3.06809
DRG2	0.483851	5.617	1.66179	0.109422	0.846973	-4.90022	5.61875
DSCC1	-0.510531	4.38454	-1.74118	0.0943188	0.846973	-4.70494	4.38853
DSCR4-IT1	1.24564	-1.14541	1.71926	0.0983013	0.846973	-4.20894	-0.88773
DST	-0.594783	4.85459	-1.94403	0.063575	0.846973	-4.41495	4.8575
DTWD2	-0.906047	-0.466578	-1.63875	0.114169	0.846973	-4.35636	-0.336857
DUSP27	0.831864	2.61315	2.27042	0.0323383	0.846973	-3.67902	2.62785
DUSP4	0.885441	6.22877	2.81858	0.00945065	0.846973	-2.80431	6.22997
DUSP5	0.651979	5.7782	1.66064	0.109654	0.846973	-4.89973	5.77993
DVL3	0.451609	2.77082	1.50583	0.145019	0.846973	-4.92558	2.78365
DXO	0.561005	3.17863	1.77692	0.0881213	0.846973	-4.57485	3.18844
DYNC1I2	-0.395419	5.95003	-1.48944	0.149255	0.846973	-5.1447	5.95134
DYNLL2	0.531786	6.18532	1.79686	0.0848173	0.846973	-4.70283	6.18653
E2F3	-0.595389	3.24177	-1.60158	0.122189	0.846973	-4.80047	3.25104
E2F5	-1.3247	0.716842	-2.37828	0.0256054	0.846973	-3.3296	0.783115
E2F8	-0.665774	4.02129	-1.65457	0.110891	0.846973	-4.79914	4.0268
EAF1	-0.793997	3.41951	-1.72147	0.0978921	0.846973	-4.62634	3.42867
EAPP	-0.513631	5.34807	-1.63386	0.115197	0.846973	-4.91497	5.35013
EBAG9	-0.510035	5.03959	-1.8079	0.0830342	0.846973	-4.636	5.0421
EBP	-0.642138	7.98666	-2.22791	0.0354083	0.846973	-3.98618	7.98699
EDF1	0.655755	7.64858	2.39724	0.0245643	0.846973	-3.66701	7.64901
EDIL3	1.26007	-1.37688	1.55877	0.131999	0.846973	-4.38888	-1.08452
EEA1	-0.566447	3.15105	-1.72026	0.0981164	0.846973	-4.62106	3.1604
EED	-0.374343	5.09788	-1.45657	0.158054	0.846973	-5.15284	5.10027
EEF1A1P4	0.661926	5.47946	1.56802	0.129825	0.846973	-5.0427	5.4823
EEF1A1P6	0.380944	9.6554	1.4795	0.151873	0.846973	-5.19604	9.6555
EEF1A1P8	0.603142	3.93419	1.50349	0.145619	0.846973	-5.05706	3.94154
EEF1AKMT2	-0.669588	2.41057	-1.74886	0.0929562	0.846973	-4.49203	2.42674
EEF1AKMT4	0.546544	3.91093	1.88816	0.0710181	0.846973	-4.4531	3.91651
EEF1D	0.694657	4.21333	1.69568	0.102742	0.846973	-4.79071	4.21857
EEF1E1	-0.770247	4.23045	-1.9223	0.0663852	0.846973	-4.38009	4.23559
EEF1GP5	0.698221	1.43296	1.49958	0.146623	0.846973	-4.77361	1.46675
EFCAB2	-0.806652	2.44227	-1.86983	0.073621	0.846973	-4.29918	2.45901
EFEMP1	-1.79437	0.888131	-2.74696	0.0111621	0.846973	-2.70144	0.954086
EFNA1	0.689429	6.96102	1.59113	0.124526	0.846973	-5.0327	6.96184
EGFL7	0.810601	3.29457	1.85871	0.0752404	0.846973	-4.47273	3.30673
EGLN1	-0.381166	4.45357	-1.4931	0.148301	0.846973	-5.06111	4.45725
EGLN3	0.660763	6.31663	2.46564	0.0211241	0.846973	-3.5208	6.31768
EHD1	0.90441	5.28832	2.6462	0.0140697	0.846973	-3.14154	5.29086
EI24	0.528783	5.95653	2.30582	0.0299687	0.846973	-3.81803	5.95786
EIF1AX	-0.439797	7.35366	-1.5317	0.138532	0.846973	-5.11753	7.35416
EIF2D	-0.389053	4.82572	-1.59401	0.123878	0.846973	-4.95214	4.82853
EIF2S2	-0.4184	8.48968	-1.65284	0.111246	0.846973	-4.94697	8.48991
EIF2S2P3	-0.699222	0.796792	-1.71461	0.0991633	0.846973	-4.35196	0.844824
EIF3C	0.612197	10.1537	1.64461	0.112945	0.846973	-4.96317	10.1538
EIF3CL	0.66598	9.42524	1.68811	0.104204	0.846973	-4.89629	9.42538
EIF3G	0.556033	7.17134	1.89749	0.0697251	0.846973	-4.56196	7.17195
EIF3J	-0.433666	7.08614	-1.8466	0.0770381	0.846973	-4.64075	7.08672
EIF4E	-0.514156	5.35715	-1.69747	0.102399	0.846973	-4.82486	5.35915
EIF4E1B	1.56509	-0.664256	2.10762	0.0455773	0.846973	-3.73552	-0.427655
EIF4E2	0.343052	6.55079	1.77907	0.0877598	0.846973	-4.74188	6.55165
EIF4EBP1	0.738512	7.89622	1.92503	0.0660263	0.846973	-4.51789	7.89662
EIF4H	-0.287723	9.05371	-1.4718	0.153926	0.846973	-5.20418	9.05385
ELF3-AS1	1.22335	-0.776206	1.82684	0.0800513	0.846973	-4.10131	-0.58767
ELMO2	-0.649447	3.76526	-1.98919	0.0580676	0.846973	-4.26502	3.77135
ELOF1	0.637223	5.76597	2.16543	0.0404013	0.846973	-4.07233	5.76757
ELOVL1	0.475882	4.73954	1.53091	0.138727	0.846973	-5.05684	4.74289
ELOVL6	-0.632383	5.44428	-1.57593	0.12799	0.846973	-5.00584	5.44637
ELP4	-0.569231	3.4658	-1.78906	0.0860974	0.846973	-4.55615	3.47321
EMC1	0.473846	5.75162	1.86834	0.0738355	0.846973	-4.57937	5.75317
EMC2	-1.05832	4.41868	-2.2243	0.0356812	0.846973	-3.87231	4.4242
EMC9	0.547816	4.6682	1.48761	0.149735	0.846973	-5.10754	4.67186
EME1	-0.501593	3.19908	-1.90369	0.0688772	0.846973	-4.36622	3.20816
EMSY	-0.536063	2.57722	-1.68883	0.104065	0.846973	-4.60836	2.59076
ENAH	-0.425423	6.01797	-1.46625	0.155422	0.846973	-5.17655	6.01925
ENDOD1	0.664496	3.21625	1.88935	0.0708527	0.846973	-4.39229	3.22585
ENG	1.27481	-0.0664106	2.66595	0.013449	0.846973	-2.84088	0.0863806
ENGASE	0.780827	0.748038	1.6145	0.11935	0.846973	-4.54779	0.814404
ENO2	-0.551259	5.1456	-1.72705	0.0968695	0.846973	-4.77743	5.14802
ENOPH1	-0.746446	5.40975	-2.03665	0.052738	0.846973	-4.2741	5.41187
EP400	-0.325763	5.67927	-1.52924	0.139137	0.846973	-5.085	5.68083
EP400P1	-0.660697	2.4275	-2.03045	0.0534088	0.846973	-4.05952	2.44336
EPB41L4A-DT	1.73417	-1.5629	1.9241	0.0661478	0.846973	-3.96622	-1.19234
EPB41L4B	0.775136	2.80255	1.6595	0.109887	0.846973	-4.68779	2.81751
EPCAM	-0.810879	7.33006	-1.88136	0.071974	0.846973	-4.5834	7.33066
EPG5	-0.488819	3.57188	-1.87361	0.073077	0.846973	-4.43896	3.57858
EPHB6	1.741	-2.06729	1.66197	0.109387	0.846973	-4.25281	-1.5636
EPN1	0.966545	2.34735	2.6775	0.013098	0.846973	-2.90709	2.36462
ERC1	-0.446737	4.64026	-1.54371	0.135601	0.846973	-5.01512	4.64353
ERCC1	0.402084	4.2473	1.66566	0.108642	0.846973	-4.81957	4.25162
ERCC6L	-0.819799	4.00895	-2.13391	0.043154	0.846973	-4.02306	4.01441
ERF	0.707275	2.59065	2.03184	0.0532576	0.846973	-4.1259	2.60746
ERG28	-0.881872	4.50806	-2.04551	0.0517922	0.846973	-4.20927	4.5121
ERGIC3	0.621663	6.80633	2.36432	0.0263975	0.846973	-3.7247	6.80709
ERICH1	-0.598912	4.78039	-2.00222	0.056559	0.846973	-4.29988	4.78347
ERLIN2	-0.608574	4.11596	-1.88326	0.0717065	0.846973	-4.44764	4.12091
ERP29	0.447095	6.62785	1.63164	0.115667	0.846973	-4.96644	6.6287
ESPL1	-0.443764	6.60503	-1.91667	0.0671307	0.846973	-4.51767	6.60585
ESRRG	0.965885	0.493504	1.6867	0.104478	0.846973	-4.40708	0.574155
ESYT2	-0.713431	5.77781	-2.35354	0.0270249	0.846973	-3.71235	5.77936
ETAA1	-0.712248	2.03451	-1.86446	0.0743994	0.846973	-4.29023	2.05557
ETNK2	0.643774	2.51556	1.97631	0.0595941	0.846973	-4.18641	2.53055
ETV1	1.33656	-1.10898	1.53742	0.13713	0.846973	-4.44939	-0.771569
EXOC1	-0.424132	3.96522	-1.51943	0.141578	0.846973	-4.99548	3.97042
EXOC2	-0.508156	3.8258	-1.88619	0.0712942	0.846973	-4.43468	3.83151
EXOSC3	-0.361579	6.68221	-1.68068	0.105655	0.846973	-4.89022	6.683
EXOSC4	0.575842	5.41297	1.85574	0.0756769	0.846973	-4.58546	5.41504
EXOSC9	-0.441156	5.96094	-1.54128	0.13619	0.846973	-5.07239	5.96227
EXPH5	0.608066	2.26992	1.66418	0.108939	0.846973	-4.63928	2.28839
EXTL3	0.467972	4.73372	1.47334	0.153515	0.846973	-5.13255	4.73707
EYA3	-0.366715	3.85164	-1.52086	0.141221	0.846973	-4.98281	3.85704
F3	-1.62513	2.06985	-2.12113	0.0443176	0.846973	-3.81481	2.12681
FAAH	0.7049	2.88264	1.63446	0.115072	0.846973	-4.74114	2.89561
FAAP100	0.639717	3.66545	1.46037	0.157016	0.846973	-5.09174	3.67374
FAAP20	0.633449	1.73975	1.4685	0.154815	0.846973	-4.83484	1.76953
FADS3	0.608925	4.45866	1.99367	0.0575443	0.846973	-4.319	4.46267
FAIM	-0.867395	2.4413	-1.68465	0.104878	0.846973	-4.55918	2.46223
FAM110A	0.898421	3.08156	2.07069	0.0491873	0.846973	-4.10142	3.09369
FAM120AOS	-0.359403	5.36216	-1.69252	0.10335	0.846973	-4.83521	5.36407
FAM122A	-0.410968	4.77291	-1.5917	0.124397	0.846973	-4.9482	4.77585
FAM151A	1.38792	6.7882	1.80867	0.0829113	0.846973	-4.70406	6.79459
FAM156B	-0.486133	4.48213	-1.62088	0.117967	0.846973	-4.89121	4.48587
FAM161A	-1.37065	-0.31557	-2.54767	0.0175875	0.846973	-3.07421	-0.205471
FAM168B	-0.384042	6.58155	-2.2829	0.0314843	0.846973	-3.87037	6.58236
FAM169A	0.476142	3.1591	1.67942	0.105902	0.846973	-4.71877	3.16849
FAM173A	0.871893	3.62426	1.68341	0.105119	0.846973	-4.74525	3.63347
FAM174A	-0.696099	2.60213	-1.4712	0.154087	0.846973	-4.90176	2.61823
FAM182B	-1.31538	-1.29803	-1.58875	0.125063	0.846973	-4.33607	-1.03856
FAM199X	-0.690537	3.62269	-1.8639	0.0744801	0.846973	-4.44243	3.62983
FAM20B	-0.609033	5.0051	-1.79451	0.0852008	0.846973	-4.65386	5.00776
FAM228A	-1.70171	-1.46726	-2.18539	0.0387417	0.846973	-3.64324	-1.13207
FAM72C	-0.604152	3.75003	-1.98058	0.0590835	0.846973	-4.26597	3.75624
FAM78A	0.787712	1.39778	1.79449	0.0852049	0.846973	-4.34332	1.43253
FAM78B	0.981187	0.833842	1.72157	0.0978749	0.846973	-4.3745	0.895484
FAM83D	-0.47517	7.41656	-1.47796	0.152282	0.846973	-5.19324	7.41705
FAM86JP	1.13221	0.429639	1.74293	0.0940069	0.846973	-4.2992	0.522185
FAM89A	-1.40787	0.744157	-2.10073	0.046232	0.846973	-3.75823	0.808701
FAM98B	-0.600744	3.28674	-1.74485	0.0936662	0.846973	-4.58748	3.2955
FANCB	-0.71585	1.30016	-1.55126	0.133786	0.846973	-4.62149	1.33845
FARSA	0.589286	6.79588	1.81686	0.081612	0.846973	-4.68893	6.79669
FBL	0.555561	8.18953	1.98982	0.0579943	0.846973	-4.40882	8.18983
FBXL12	-0.436525	5.74177	-2.2359	0.0348121	0.846973	-3.93748	5.74323
FBXL17	-1.07838	-0.740799	-1.68718	0.104384	0.846973	-4.25021	-0.555181
FBXL4	-0.701608	2.86962	-2.55711	0.017218	0.846973	-3.15666	2.88078
FBXO16	0.935118	-0.11062	1.58366	0.126219	0.846973	-4.45175	-5.28138e-05
FBXO21	-0.642731	4.43928	-2.5655	0.0168956	0.846973	-3.24456	4.44297
FBXO22	-0.377964	6.76543	-1.52291	0.140709	0.846973	-5.11927	6.76617
FBXO34	-0.636829	3.89603	-2.41577	0.0235845	0.846973	-3.51607	3.90156
FBXO46	0.590075	3.36624	2.00767	0.0559382	0.846973	-4.21285	3.37432
FBXW7	-0.508816	3.76554	-1.95729	0.0619121	0.846973	-4.30839	3.77141
FBXW8	-0.766294	1.34399	-2.29628	0.0305913	0.846973	-3.51852	1.37686
FDX1	-0.821677	3.67369	-1.60825	0.120716	0.846973	-4.80085	3.68238
FDX1P1	-1.0266	-0.692341	-1.4907	0.148926	0.846973	-4.46259	-0.508314
FEM1B	-0.448228	4.38016	-1.71167	0.099712	0.846973	-4.75057	4.384
FES	-1.34911	2.00341	-1.89069	0.0706661	0.846973	-4.22939	2.07104
FEZ2	-0.514171	6.59086	-2.14795	0.0419075	0.846973	-4.11604	6.59171
FGD5-AS1	-0.501206	4.94154	-1.59171	0.124395	0.846973	-4.95931	4.94424
FGF18	-1.20367	1.27224	-1.82352	0.0805673	0.846973	-4.20868	1.32322
FH	-0.671459	6.62393	-2.18802	0.0385275	0.846973	-4.0448	6.6248
FHL3	0.50439	2.86835	1.72573	0.0971104	0.846973	-4.63376	2.88046
FIP1L1	-0.491341	6.75975	-1.88888	0.0709174	0.846973	-4.56228	6.76054
FITM2	0.729962	1.76757	1.65731	0.110332	0.846973	-4.58476	1.79477
FJX1	1.31464	-1.20833	1.60604	0.121203	0.846973	-4.34862	-0.92881
FKBP2	0.475958	6.22325	1.6312	0.11576	0.846973	-4.95753	6.22441
FKBP6	1.9382	-0.927383	2.47377	0.0207462	0.846973	-3.17953	-0.624621
FKBPL	0.962857	4.52282	2.66581	0.0134532	0.846973	-3.06769	4.52684
FLCN	0.943215	-0.0606569	1.60452	0.121538	0.846973	-4.44655	0.0433178
FLNC	1.46721	1.45105	1.76061	0.0909055	0.846973	-4.45727	1.57253
FLVCR1	-0.623954	5.30395	-2.06137	0.0501376	0.846973	-4.22918	5.30605
FLVCR1-DT	1.26239	1.14438	2.61275	0.0151826	0.846973	-2.94846	1.1919
FMNL2	0.731623	2.71167	2.11815	0.0445928	0.846973	-3.98208	2.72571
FMR1	-0.646913	4.21431	-1.63176	0.115643	0.846973	-4.84505	4.21912
FNDC3A	-0.602657	2.74183	-1.7344	0.095536	0.846973	-4.5649	2.75404
FO538757.1	0.767824	2.12319	2.16311	0.0405987	0.846973	-3.8452	2.14431
FOSL2	0.450895	4.58282	1.51324	0.143137	0.846973	-5.06589	4.58633
FOXH1	0.638249	4.17808	1.62019	0.118117	0.846973	-4.90474	4.18377
FOXI3	0.80777	6.2763	2.20702	0.0370124	0.846973	-4.01073	6.27751
FOXO3B	1.40598	-0.46936	2.51681	0.0188478	0.846973	-3.10397	-0.319765
FOXO4	-1.06477	0.587081	-1.99457	0.0574404	0.846973	-3.93818	0.652002
FP236241.1	-1.17988	1.99773	-2.2858	0.0312883	0.846973	-3.56249	2.0221
FP236383.3	1.38753	-1.49205	1.77296	0.0887907	0.846973	-4.16153	-1.16529
FP671120.4	0.85903	1.87216	1.47005	0.154397	0.846973	-4.88069	1.90078
FRAS1	-0.909241	3.23422	-2.12358	0.0440919	0.846973	-3.98235	3.24407
FRAT2	0.533001	8.12528	1.69146	0.103555	0.846973	-4.88911	8.12559
FRG1CP	-0.476192	3.45725	-1.60912	0.120525	0.846973	-4.80235	3.4649
FSTL3	0.826061	2.10589	1.53056	0.138812	0.846973	-4.78821	2.13178
FTH1	1.15923	4.40065	2.16865	0.0401299	0.846973	-4.01031	4.40554
FTH1P12	1.46606	0.000427339	2.20458	0.0372038	0.846973	-3.60086	0.12915
FTHL17	1.41932	-0.0701188	1.97513	0.0597358	0.846973	-3.94875	0.0940894
FTL	0.716407	7.75156	2.08163	0.0480923	0.846973	-4.2496	7.75198
FTO	-0.54528	2.59601	-1.69276	0.103305	0.846973	-4.59364	2.61026
FTSJ1	-0.516655	5.22224	-1.75953	0.0910921	0.846973	-4.73102	5.22449
FTSJ3	0.460882	6.94196	2.10683	0.0456522	0.846973	-4.20016	6.94262
FUBP1	-0.5006	5.39303	-1.51837	0.141845	0.846973	-5.08683	5.39499
FUNDC1	-0.554493	6.13135	-1.54056	0.136366	0.846973	-5.07333	6.13263
FUNDC2	-1.40833	6.95359	-1.58462	0.126	0.846973	-5.02852	6.96553
FUNDC2P1	-1.02364	1.9442	-1.52572	0.140009	0.846973	-4.73674	2.0058
FUOM	0.478303	5.12373	1.56394	0.130782	0.846973	-5.02385	5.12626
FUS	0.614798	5.52198	1.92031	0.0666471	0.846973	-4.48561	5.52392
FUT1	0.74441	1.83578	1.45773	0.157737	0.846973	-4.87514	1.86804
FYN	0.891559	3.54725	2.41211	0.0237752	0.846973	-3.51616	3.55556
GABARAP	0.60381	0.218224	1.49482	0.147855	0.846973	-4.61017	0.292006
GABPB1	-0.464811	5.83455	-2.22838	0.0353731	0.846973	-3.94958	5.83596
GABPB2	-0.767494	3.24602	-2.39476	0.0246985	0.846973	-3.47765	3.25518
GABRA2	1.06877	-0.578882	1.58209	0.126578	0.846973	-4.40501	-0.414186
GADD45A	-0.607449	4.0669	-1.46507	0.155739	0.846973	-5.05873	4.07238
GADD45G	0.89636	3.52867	2.11353	0.0450227	0.846973	-4.03714	3.53738
GAGE12C	-1.6967	0.670195	-1.47757	0.152387	0.846973	-4.61116	0.859
GAGE2A	-1.8081	2.57156	-1.46553	0.155615	0.846973	-4.86173	2.65017
GAGE2E	-2.10888	2.91121	-1.63525	0.114904	0.846973	-4.66475	3.00277
GAL3ST4	-1.44008	-0.647522	-1.67359	0.107055	0.846973	-4.2997	-0.413496
GALM	0.478128	4.07973	1.63933	0.114047	0.846973	-4.85305	4.08469
GALNT11	-0.849958	2.77456	-2.35195	0.0271188	0.846973	-3.51593	2.78727
GALNT12	-1.25129	0.703404	-2.6708	0.0133004	0.846973	-2.83241	0.758582
GALNT2	0.636025	2.12857	1.64915	0.112004	0.846973	-4.66042	2.14972
GAREM2	1.02321	0.929929	1.47231	0.153789	0.846973	-4.73079	1.00295
GATA2-AS1	1.17117	0.357009	1.72878	0.0965532	0.846973	-4.34716	0.510503
GATA3	-0.61522	8.56395	-2.02749	0.0537316	0.846973	-4.34432	8.56417
GATA3-AS1	1.10181	0.884341	2.14389	0.0422653	0.846973	-3.7428	0.944683
GATA6-AS1	0.597209	4.4407	1.61744	0.118711	0.846973	-4.90141	4.44505
GBA	0.604457	3.49019	1.59616	0.123396	0.846973	-4.87482	3.49832
GBA2	0.448667	4.69927	1.5564	0.13256	0.846973	-5.02094	4.70274
GCAT	0.476967	4.5996	1.46208	0.156552	0.846973	-5.13985	4.60321
GCHFR	0.909231	0.796179	1.45708	0.157915	0.846973	-4.74806	0.880393
GCLM	-0.689539	4.25597	-1.51026	0.143892	0.846973	-5.00594	4.2612
GCNA	-1.2712	-0.0794642	-1.5037	0.145564	0.846973	-4.53405	0.0648486
GDAP1	1.02192	0.866271	2.04065	0.0523094	0.846973	-3.93205	0.938146
GDF11	0.856592	3.71255	2.6358	0.0144072	0.846973	-3.07995	3.71936
GDF15	1.37063	4.09767	1.9478	0.063098	0.846973	-4.36064	4.10632
GDF3	-1.60599	1.84499	-2.75588	0.0109339	0.846973	-2.69229	1.87582
GDI1	0.705824	2.16832	1.6386	0.1142	0.846973	-4.6723	2.18942
GDPGP1	1.5993	-0.785827	2.60824	0.0153387	0.846973	-2.98652	-0.590928
GEMIN2	-0.685471	4.62849	-1.90767	0.0683374	0.846973	-4.44175	4.63211
GEN1	-0.550029	2.45198	-1.62184	0.11776	0.846973	-4.69671	2.46745
GFI1	-1.28333	-0.579418	-1.76358	0.090392	0.846973	-4.18289	-0.400607
GFPT1	0.664606	5.22569	1.83692	0.078501	0.846973	-4.61409	5.22808
GGACT	0.909074	1.24045	2.1891	0.0384401	0.846973	-3.72001	1.27978
GGCT	-0.618586	4.37662	-1.59023	0.124728	0.846973	-4.90704	4.38106
GGCX	0.4793	3.65805	1.86587	0.0741944	0.846973	-4.46215	3.66464
GHITM	-0.414842	8.13023	-1.69521	0.102832	0.846973	-4.88341	8.13052
GIGYF1	0.738975	1.81721	1.50661	0.14482	0.846973	-4.83236	1.85375
GIN1	-0.585569	2.01352	-1.6515	0.111521	0.846973	-4.58638	2.03452
GIPC1	0.441569	4.98376	1.5146	0.142793	0.846973	-5.08859	4.98649
GLB1L3	-1.17663	-0.395221	-1.73078	0.0961901	0.846973	-4.24908	-0.19704
GLG1	0.526157	4.94671	1.48939	0.149268	0.846973	-5.1155	4.94963
GLRX3P2	-0.906949	-0.111414	-1.9889	0.0581019	0.846973	-3.90181	-0.0224575
GLT1D1	-0.911866	2.1622	-1.76326	0.0904481	0.846973	-4.45685	2.18486
GLUD1	0.463294	7.39934	1.66484	0.108806	0.846973	-4.9285	7.39984
GLUD2	0.983317	2.14104	2.01238	0.0554063	0.846973	-4.11166	2.16782
GLUL	0.523148	7.89695	1.94121	0.0639338	0.846973	-4.49094	7.8973
GLULP4	0.803959	-0.661117	1.57266	0.128747	0.846973	-4.40953	-0.525671
GNA12	0.529211	4.54185	1.57913	0.127254	0.846973	-4.96603	4.54561
GNAI1	0.935125	1.57396	2.12133	0.0442988	0.846973	-3.85386	1.60445
GNAS	-0.412179	8.58911	-1.55673	0.132483	0.846973	-5.08623	8.58932
GOLGA1	-0.667279	3.59466	-2.15205	0.0415503	0.846973	-3.96776	3.60153
GOLGA6L10	-1.21224	-0.757237	-1.52032	0.141356	0.846973	-4.44429	-0.565932
GOLM1	0.519375	3.53814	1.83228	0.0792112	0.846973	-4.49343	3.5454
GON7	-0.714597	4.10433	-1.84325	0.0775411	0.846973	-4.49853	4.10979
GPA33	-1.21025	-1.3529	-1.45731	0.157852	0.846973	-4.49291	-1.0403
GPAA1	0.589277	5.94061	1.57681	0.127789	0.846973	-5.03775	5.94224
GPALPP1	-0.781361	2.47804	-1.94923	0.0629183	0.846973	-4.17665	2.4943
GPANK1	0.630554	5.86883	1.87654	0.0726585	0.846973	-4.5742	5.87038
GPAT3	0.660068	4.82985	1.70077	0.101769	0.846973	-4.80956	4.83301
GPAT4	0.573674	4.8948	2.02179	0.0543576	0.846973	-4.30208	4.89782
GPATCH3	0.920918	3.55425	2.42773	0.0229716	0.846973	-3.49281	3.56264
GPATCH8	-0.565751	4.3499	-2.2391	0.0345754	0.846973	-3.86364	4.35385
GPD2	-0.688188	6.21417	-2.37556	0.0257582	0.846973	-3.6863	6.2153
GPHN	-0.56352	3.25574	-1.72567	0.0971209	0.846973	-4.61877	3.26447
GPLD1	1.04552	0.635295	1.81796	0.0814392	0.846973	-4.21816	0.706248
GPR161	0.771087	2.88123	1.57622	0.127926	0.846973	-4.84872	2.8953
GPR89B	0.36648	4.05085	1.52666	0.139777	0.846973	-5.01464	4.05583
GPS2P1	1.70232	-1.60416	2.41825	0.0234563	0.846973	-3.30323	-1.25853
GPX1	0.600709	8.21412	2.18864	0.0384773	0.846973	-4.05832	8.21441
GRAMD2A	-1.87151	-0.397493	-2.05704	0.0505843	0.846973	-3.79596	-0.201917
GRB14	0.90659	1.48509	2.43547	0.0225825	0.846973	-3.29822	1.51568
GRB2	-0.334342	6.58922	-1.653	0.111213	0.846973	-4.93066	6.59004
GREM2	-1.41756	-0.283216	-1.50424	0.145425	0.846973	-4.48037	-0.0951805
GRIP2	-1.20784	0.482251	-2.01292	0.0553458	0.846973	-3.91897	0.574287
GRK2	0.639804	4.3686	1.56885	0.129633	0.846973	-4.98216	4.37384
GRWD1	0.59369	6.61849	1.76309	0.0904766	0.846973	-4.7725	6.61944
GSDMD	-1.85843	-0.674766	-2.1717	0.0398736	0.846973	-3.63787	-0.375686
GSE1	-0.677344	6.13983	-2.7432	0.0112596	0.846973	-2.9514	6.14097
GSK3B	0.531196	5.41793	2.48183	0.0203779	0.846973	-3.46681	5.4198
GSTCD	-1.00214	0.169812	-1.6802	0.105749	0.846973	-4.34508	0.268872
GSTM3	1.44557	0.767524	2.36267	0.0264932	0.846973	-3.3718	0.83569
GTF2E1	-0.489757	3.57697	-1.56243	0.131137	0.846973	-4.89582	3.58381
GTF2F1	0.662403	4.40672	2.12516	0.0439476	0.846973	-4.09127	4.41084
GTF2H2B	-0.63975	2.06465	-1.91401	0.0674848	0.846973	-4.20144	2.08449
GTF2H2C	-0.452669	3.8272	-1.57987	0.127086	0.846973	-4.88973	3.83293
GTF2H3	-0.639842	1.89691	-1.70704	0.100581	0.846973	-4.49354	1.9195
GTF2IP12	-1.75081	-0.552889	-2.57073	0.0166975	0.846973	-3.08654	-0.39534
GTF3C5	0.454838	7.15996	1.66155	0.10947	0.846973	-4.9318	7.16056
GTPBP1	0.506394	3.4073	1.47143	0.154026	0.846973	-5.04817	3.41622
GTPBP10	-0.773024	3.37164	-2.15332	0.0414395	0.846973	-3.92527	3.3801
GTSE1	-0.66871	4.09022	-2.06042	0.0502351	0.846973	-4.16844	4.09506
H2AFJ	0.757782	4.88418	1.6306	0.115888	0.846973	-4.90663	4.88794
H3F3C	-0.42019	4.24207	-1.69953	0.102006	0.846973	-4.75079	4.24639
HABP4	-0.879403	0.283888	-1.54905	0.134316	0.846973	-4.50943	0.35927
HACD1	-1.11025	1.36376	-1.56522	0.130482	0.846973	-4.56363	1.41107
HACD2	-0.436638	4.88457	-1.57424	0.128381	0.846973	-4.98355	4.8873
HADH	-0.534162	5.21412	-1.62062	0.118024	0.846973	-4.93252	5.21647
HADHAP2	1.16274	-1.08778	1.76992	0.0893064	0.846973	-4.17714	-0.810518
HAP1	1.49331	0.333852	1.99369	0.0575424	0.846973	-3.95086	0.488563
HARS	0.608436	6.269	1.93124	0.0652151	0.846973	-4.49247	6.27013
HAS2	-1.74966	-0.10753	-1.59494	0.123669	0.846973	-4.41402	0.0953533
HAT1	-0.496486	6.29603	-1.7022	0.101497	0.846973	-4.84644	6.2971
HAUS1	-0.752064	5.3446	-2.09802	0.0464925	0.846973	-4.15662	5.34687
HAUS2	-0.663374	3.82386	-1.97645	0.0595767	0.846973	-4.262	3.83015
HBEGF	2.05359	0.0863413	2.21417	0.036456	0.846973	-3.58689	0.274367
HDAC2	-0.393279	7.01239	-1.46218	0.156525	0.846973	-5.20887	7.01301
HDAC9	1.22186	-0.603236	1.95884	0.0617204	0.846973	-3.94884	-0.42177
HDGFL3	-0.68088	2.84073	-2.01231	0.0554141	0.846973	-4.13235	2.85245
HDHD3	0.521944	5.22707	1.61358	0.11955	0.846973	-4.95748	5.22943
HEBP1	-0.822377	3.06711	-1.46592	0.155509	0.846973	-4.95251	3.08061
HELLPAR	-0.725028	-0.1581	-1.57281	0.128713	0.846973	-4.44372	-0.0651365
HEMK1	0.46158	4.17139	1.47834	0.152183	0.846973	-5.08399	4.17617
HERC2P2	-0.557588	3.09337	-1.78753	0.0863503	0.846973	-4.52727	3.10313
HERC3	-0.714182	2.061	-1.76111	0.0908195	0.846973	-4.43904	2.08207
HES2	0.953806	3.92059	1.46064	0.156944	0.846973	-5.09567	3.92941
HEY2	0.565249	3.37549	1.87003	0.0735919	0.846973	-4.44531	3.38372
HGH1	0.503966	4.314	1.51441	0.142841	0.846973	-5.04215	4.31838
HHLA2	1.55013	-0.666465	2.56557	0.0168928	0.846973	-3.02104	-0.447104
HIBADH	-1.18961	3.71974	-2.46008	0.0213859	0.846973	-3.38319	3.72759
HIGD1A	-0.791566	5.94406	-2.22023	0.0359905	0.846973	-3.96277	5.94552
HINFP	0.358234	4.8915	1.48447	0.150559	0.846973	-5.12358	4.8943
HINT3	-0.766875	3.85885	-2.1323	0.0432988	0.846973	-4.00535	3.86503
HIP1	-0.600433	4.77553	-1.67516	0.106744	0.846973	-4.83149	4.77876
HIPK4	1.42038	-2.42076	1.48374	0.150753	0.846973	-4.42853	-1.83233
HIST1H3H	-1.48793	-0.590046	-1.94837	0.0630269	0.846973	-3.93906	-0.390619
HIST1H4C	-1.37535	1.81181	-1.93606	0.0645925	0.846973	-4.12672	1.8521
HIST2H2AA3	1.48633	0.977903	1.73429	0.095555	0.846973	-4.3814	1.05731
HIST2H2AA4	1.47081	0.917943	1.4847	0.1505	0.846973	-4.69053	1.03219
HIST2H2BC	0.877474	0.672845	1.48781	0.149683	0.846973	-4.65326	0.746518
HIST2H2BF	0.805839	0.897871	2.08446	0.047812	0.846973	-3.84939	0.943421
HKR1	0.517229	4.56326	1.91531	0.0673113	0.846973	-4.46224	4.56688
HLA-B	1.13777	1.14033	1.67007	0.107758	0.846973	-4.55272	1.21253
HLA-DPB1	1.43287	-0.596039	1.77156	0.0890283	0.846973	-4.16823	-0.359333
HLA-E	0.595844	5.57602	1.6092	0.120507	0.846973	-4.97619	5.57796
HM13	0.769722	5.95415	2.46958	0.02094	0.846973	-3.50872	5.9556
HMCES	0.5083	5.53871	2.36778	0.0261995	0.846973	-3.68792	5.54042
HMGA2	0.997348	-0.387887	1.51259	0.1433	0.846973	-4.48769	-0.218257
HMGB2	-0.542845	8.51995	-1.7296	0.0964047	0.846973	-4.83104	8.52019
HMGCR	-0.637036	6.12617	-1.51217	0.143406	0.846973	-5.12052	6.12746
HMGCS1	-1.08979	4.19635	-1.88341	0.0716854	0.846973	-4.45027	4.20204
HMGN1	-0.501949	6.68313	-1.61908	0.118355	0.846973	-4.9794	6.68396
HMGN1P36	-0.599758	1.64054	-1.61006	0.120319	0.846973	-4.59036	1.66774
HMGN5	-0.733193	2.60023	-1.51896	0.141697	0.846973	-4.82005	2.61685
HMOX1	0.739215	4.35252	1.55728	0.132352	0.846973	-5.00209	4.35769
HNF1B	-1.35049	2.51871	-1.8576	0.075403	0.846973	-4.3456	2.54303
HNRNPA0	-0.518848	5.14727	-1.88808	0.0710293	0.846973	-4.51231	5.14962
HNRNPA1P33	-0.652403	1.74323	-1.75351	0.0921409	0.846973	-4.41811	1.76851
HNRNPA1P7	0.725292	0.665193	1.55217	0.133568	0.846973	-4.60645	0.726861
HNRNPDL	-0.469866	8.88179	-1.86351	0.074537	0.846973	-4.6194	8.88197
HNRNPF	-0.342282	9.285	-1.50919	0.144164	0.846973	-5.15358	9.28512
HNRNPH2	-0.468169	5.33612	-1.52216	0.140895	0.846973	-5.07501	5.33815
HNRNPKP2	-0.876794	-0.676642	-1.7433	0.093941	0.846973	-4.20224	-0.542202
HNRNPR	-0.393995	7.38582	-1.71977	0.098206	0.846973	-4.84275	7.3863
HORMAD2-AS1	-0.626591	4.51723	-1.57632	0.127901	0.846973	-4.94829	4.52125
HOTAIR	-2.32127	-1.7899	-2.16916	0.0400867	0.846973	-3.70061	-1.39904
HOXA1	0.859924	2.02299	1.95539	0.0621475	0.846973	-4.15258	2.04587
HOXB13	1.41342	-0.61905	1.51281	0.143246	0.846973	-4.50454	-0.381393
HOXB4	-0.95937	0.550744	-1.66009	0.109767	0.846973	-4.37285	0.61914
HOXC12	-1.38394	1.27921	-1.97852	0.0593298	0.846973	-3.97291	1.32961
HOXC13	-0.755548	2.89101	-1.65962	0.109861	0.846973	-4.68014	2.90403
HPD	-1.50996	-1.23439	-1.63121	0.115759	0.846973	-4.29606	-0.922662
HPDL	-1.02319	6.42076	-2.54466	0.0177071	0.846973	-3.35558	6.42195
HPS6	-0.326765	5.08253	-1.45703	0.157928	0.846973	-5.15928	5.08487
HPSE	1.27231	1.12132	2.74507	0.0112111	0.846973	-2.70752	1.16613
HS3ST6	2.12967	-2.30024	1.77991	0.0876198	0.846973	-4.13168	-1.66438
HS6ST2	-1.40959	-1.35829	-1.46559	0.1556	0.846973	-4.46083	-1.04878
HSBP1	-0.698449	6.54875	-1.93228	0.0650813	0.846973	-4.48376	6.54975
HSD17B12	-1.18423	2.93379	-2.43563	0.0225747	0.846973	-3.37984	2.9462
HSDL1	-0.811521	1.44046	-2.23927	0.0345634	0.846973	-3.62646	1.47196
HSF1	0.611866	4.33397	1.89332	0.0703001	0.846973	-4.48882	4.33851
HSF2BP	0.578594	2.01439	1.57015	0.12933	0.846973	-4.72911	2.03544
HSPA8P7	1.5665	-1.2137	2.0492	0.051403	0.846973	-3.8097	-0.899892
HSPBAP1	-0.642629	2.86018	-1.45856	0.157511	0.846973	-4.92668	2.87337
HSPBP1	0.551346	6.00256	1.65993	0.109798	0.846973	-4.91521	6.00396
HTATSF1	-0.758994	5.22499	-2.16965	0.0400452	0.846973	-4.03106	5.22733
HTT	-0.554381	5.75893	-2.00323	0.0564431	0.846973	-4.35333	5.76045
HYAL4	-0.790586	2.82678	-2.0465	0.051688	0.846973	-4.06265	2.83905
IARS	-0.507789	7.13506	-1.67642	0.106494	0.846973	-4.90438	7.13565
ICA1	-1.17321	0.170801	-1.62131	0.117875	0.846973	-4.42769	0.301306
ICA1L	-0.533289	2.71078	-1.45896	0.1574	0.846973	-4.92264	2.72425
ICOSLG	0.705659	3.74876	1.48499	0.150423	0.846973	-5.04357	3.75636
ID2	-1.08319	4.54529	-2.02937	0.0535263	0.846973	-4.23397	4.54984
ID4	-1.13068	1.3469	-1.60135	0.12224	0.846973	-4.5436	1.41097
IDE	-0.388008	5.03552	-1.50578	0.145032	0.846973	-5.08612	5.03797
IDH3A	-0.556303	5.2239	-1.90806	0.0682847	0.846973	-4.49151	5.22609
IDI1	-0.814926	5.64146	-1.59242	0.124236	0.846973	-4.98865	5.64342
IER2	0.580061	5.36243	1.789	0.0861071	0.846973	-4.69463	5.36456
IFFO2	1.78553	-1.45133	2.26099	0.0329974	0.846973	-3.5247	-1.10298
IFI16	-1.16999	2.91332	-2.29498	0.030677	0.846973	-3.63897	2.92706
IFT52	-0.637647	4.14004	-2.54144	0.0178356	0.846973	-3.27672	4.14461
IFT57	-0.836692	2.78803	-2.05601	0.0506914	0.846973	-4.02888	2.80174
IFT88	-0.535019	1.82855	-1.60203	0.12209	0.846973	-4.62949	1.85186
IGFBP6	2.21571	-0.336161	2.54104	0.0178515	0.846973	-3.07818	-0.118019
IGHEP1	1.55395	-0.94344	2.51268	0.0190226	0.846973	-3.12709	-0.744352
IGKC	1.24748	0.638915	1.69879	0.102146	0.846973	-4.37978	0.749286
IGSF3	-0.475376	5.04027	-1.66954	0.107864	0.846973	-4.85522	5.04278
IKBIP	-0.779721	2.22595	-2.01936	0.0546265	0.846973	-4.0481	2.24441
IL11RA	1.0906	2.8824	2.14014	0.042597	0.846973	-3.95125	2.8997
IL17RB	-1.01588	1.5316	-2.02838	0.0536336	0.846973	-3.96271	1.56822
IL32	1.95956	0.227728	1.90711	0.0684125	0.846973	-4.04914	0.437635
IL6R	-0.686007	4.32539	-1.77412	0.0885947	0.846973	-4.64861	4.32977
IL6ST	-0.457712	4.76796	-1.60622	0.121162	0.846973	-4.92764	4.77095
ILVBL	0.67327	4.19743	1.75046	0.0926745	0.846973	-4.71133	4.20282
IMPDH2	0.472266	9.13347	1.99076	0.0578842	0.846973	-4.40831	9.13362
INF2	0.59236	5.70997	1.82774	0.0799118	0.846973	-4.64828	5.7117
ING5	-0.341431	3.68884	-1.55607	0.132638	0.846973	-4.91256	3.69501
INIP	-0.531991	2.59884	-1.50154	0.146119	0.846973	-4.85238	2.61305
INO80C	0.493769	3.92014	1.48543	0.150308	0.846973	-5.03867	3.92606
INO80D	-0.950844	2.52204	-2.32766	0.0285865	0.846973	-3.5424	2.53761
INPP4A	-0.337101	3.75802	-1.52871	0.139269	0.846973	-4.97231	3.76386
INPP5E	-0.714361	3.78994	-2.6799	0.0130262	0.846973	-2.98817	3.79581
INPP5K	0.631913	5.54693	2.00795	0.0559068	0.846973	-4.34546	5.54884
INSIG1	-0.91276	4.58731	-1.7697	0.0893442	0.846973	-4.67247	4.59147
INSIG2	-0.628891	2.90116	-1.64649	0.112555	0.846973	-4.67928	2.91351
INTS12	-0.869274	3.37575	-2.3248	0.0287645	0.846973	-3.62781	3.38448
INTS14	-0.328534	4.66781	-1.49947	0.146652	0.846973	-5.08042	4.67093
INTS6L	-1.40191	1.57185	-1.87208	0.0732973	0.846973	-4.21935	1.63422
IPO5P1	0.689723	2.94021	2.20305	0.0373239	0.846973	-3.83224	2.95132
IPO7	-0.494589	5.64223	-1.4812	0.151422	0.846973	-5.14173	5.64396
IQGAP1	-0.511159	5.99444	-2.40617	0.0240878	0.846973	-3.62398	5.99569
IQSEC1	-0.519245	4.75859	-1.97578	0.0596568	0.846973	-4.3525	4.76168
IRAK4	-1.13942	-0.177757	-2.51896	0.0187574	0.846973	-3.10058	-0.0815022
IRF1	0.635271	1.81327	1.8108	0.0825725	0.846973	-4.36846	1.8372
IRF2BP2	-0.724545	3.74495	-1.78038	0.0875403	0.846973	-4.58222	3.7516
IRX4	1.12422	-0.200245	1.6463	0.112594	0.846973	-4.37161	-0.0557974
ITFG1	-0.57809	4.21868	-1.76269	0.0905465	0.846973	-4.65483	4.2233
ITGA10	-2.16383	-2.14564	-2.63357	0.0144806	0.846973	-3.12824	-1.69746
ITGA9	1.23217	-1.10942	1.60443	0.121557	0.846973	-4.35114	-0.845579
ITGAM	-0.70492	3.71488	-2.07677	0.0485756	0.846973	-4.10937	3.72145
ITIH5	0.897504	1.07259	1.6816	0.105474	0.846973	-4.51687	1.15342
ITLN2	-0.995532	3.71773	-2.24179	0.0343782	0.846973	-3.80812	3.72478
ITM2B	-0.613985	6.33434	-1.81455	0.0819766	0.846973	-4.66992	6.33545
ITPKA	1.3077	0.444459	1.63769	0.114391	0.846973	-4.46617	0.592962
ITPRIPL1	1.22936	0.260712	1.85068	0.0764271	0.846973	-4.15325	0.373276
JADE2	-0.779601	3.2694	-2.15814	0.0410234	0.846973	-3.93612	3.2791
JMJD8	0.708076	1.53848	1.45734	0.157842	0.846973	-4.83661	1.57302
JPT1	0.628453	9.87214	2.04573	0.0517686	0.846973	-4.31531	9.87223
JUND	0.760296	4.02894	2.06357	0.0499116	0.846973	-4.16457	4.03494
KALRN	0.742818	2.96938	1.83285	0.0791248	0.846973	-4.4424	2.98172
KANK1	-0.472091	4.86277	-1.84581	0.0771565	0.846973	-4.5749	4.86557
KAT14	-0.414015	6.20321	-1.74389	0.0938366	0.846973	-4.78631	6.2043
KATNBL1	-0.647952	2.30269	-1.48713	0.149862	0.846973	-4.8363	2.32061
KBTBD2	-0.771566	2.79352	-2.35633	0.0268612	0.846973	-3.52322	2.80549
KCMF1	-0.613507	6.18777	-1.8717	0.073352	0.846973	-4.5762	6.18898
KCNK1	-0.698292	6.23219	-1.80766	0.0830726	0.846973	-4.68323	6.23336
KCNK5	0.70817	1.55448	1.4693	0.154599	0.846973	-4.79854	1.58757
KCNN1	0.879419	2.95661	1.60822	0.120723	0.846973	-4.81247	2.97885
KCNQ5	1.14183	-1.47508	1.53529	0.137651	0.846973	-4.41086	-1.18181
KCTD14	1.16146	-0.842334	1.49617	0.147505	0.846973	-4.51504	-0.624551
KDM1A	0.312638	7.12513	1.50547	0.14511	0.846973	-5.15477	7.1257
KDM6A	-0.546974	3.77827	-1.77106	0.0891134	0.846973	-4.61567	3.78422
KIAA0232	-0.502527	5.58536	-2.18086	0.0391127	0.846973	-4.03062	5.58701
KIAA0355	-0.660752	2.07379	-1.50007	0.146496	0.846973	-4.78083	2.09628
KIAA0895	1.14601	-0.781907	1.70621	0.100739	0.846973	-4.25182	-0.603506
KIAA1551	-0.469631	6.51339	-1.58743	0.125361	0.846973	-5.02452	6.51428
KIAA1841	-1.04385	-0.545612	-1.66513	0.108748	0.846973	-4.2971	-0.393724
KIAA2013	0.527383	7.1211	2.43119	0.0227968	0.846973	-3.59936	7.12168
KIF12	1.64421	-0.966573	2.40786	0.0239984	0.846973	-3.29169	-0.720322
KIF18B	-0.600726	3.57085	-2.18438	0.0388239	0.846973	-3.91427	3.57768
KIF21A	-1.7517	2.36728	-2.4168	0.0235311	0.846973	-3.35054	2.4158
KIF24	-0.715417	1.64742	-1.74197	0.0941785	0.846973	-4.42867	1.67545
KIF2A	-0.555253	2.63383	-1.76078	0.0908761	0.846973	-4.51381	2.64717
KIZ	0.404007	4.06463	1.45668	0.158023	0.846973	-5.09984	4.06963
KLF16	0.49968	4.56462	1.79367	0.0853386	0.846973	-4.65797	4.56829
KLF17	1.13421	2.37087	1.83356	0.0790159	0.846973	-4.39614	2.39689
KLF6	-0.709918	2.98543	-2.10304	0.0460116	0.846973	-3.99023	2.9962
KLHDC8B	0.840387	1.24048	1.99181	0.0577614	0.846973	-4.03065	1.27945
KLHL12	-0.309252	4.80547	-1.58678	0.125509	0.846973	-4.96543	4.80829
KLHL14	1.42044	-0.0471871	2.18446	0.0388173	0.846973	-3.64151	0.109283
KLHL7	-0.514187	4.90757	-1.8548	0.0758161	0.846973	-4.55424	4.91031
KLK13	-1.15697	1.24953	-2.27488	0.0320304	0.846973	-3.55448	1.29791
KNG1	1.36878	-0.2633	1.54269	0.135848	0.846973	-4.54317	-0.00374463
KNL1	-0.685306	3.64567	-2.12168	0.044267	0.846973	-4.00673	3.65251
KREMEN1	-0.892466	2.73947	-2.2969	0.0305505	0.846973	-3.63975	2.75273
KRI1	0.571989	4.34928	1.56358	0.130866	0.846973	-4.9975	4.35425
KRIT1	-0.799342	0.784281	-1.92792	0.0656474	0.846973	-4.0481	0.836455
KRT18P39	0.813504	2.01964	1.62029	0.118095	0.846973	-4.66815	2.04606
KRT18P67	0.753034	-0.665777	1.47541	0.152961	0.846973	-4.55144	-0.511657
KRT8	0.586508	11.2079	1.46046	0.156991	0.846973	-5.22533	11.2079
KRT8P36	2.07254	1.54276	2.00098	0.0567004	0.846973	-4.10255	1.67351
KRT8P39	1.02557	-0.60892	1.54113	0.136227	0.846973	-4.48453	-0.443742
KRT8P45	1.08267	1.89029	2.25786	0.0332192	0.846973	-3.68228	1.92359
KRT8P48	1.20384	-0.556555	1.91229	0.0677154	0.846973	-4.04065	-0.342767
KTI12	-0.477626	5.82452	-1.524	0.140436	0.846973	-5.09053	5.82601
L1CAM	-1.3729	-0.401553	-1.52295	0.140698	0.846973	-4.45023	-0.228899
L1TD1	-0.535539	4.88657	-1.75632	0.0916493	0.846973	-4.71225	4.88934
L3HYPDH	-0.823317	3.13889	-1.47185	0.153914	0.846973	-4.95473	3.15137
LAMA3	2.02902	-0.467255	2.56823	0.0167917	0.846973	-3.02664	-0.240181
LAMA4	-1.3651	1.8616	-2.17875	0.0392869	0.846973	-3.73033	1.90058
LAMB2	1.44928	0.837288	2.33251	0.0282881	0.846973	-3.45415	0.918436
LAMP1	0.558377	6.33783	2.00206	0.0565772	0.846973	-4.3711	6.33889
LAMTOR3	-1.05666	4.87389	-2.44382	0.0221701	0.846973	-3.49088	4.87755
LAP3	-0.814507	4.78638	-2.22956	0.0352848	0.846973	-3.90256	4.78956
LCMT2	-0.687476	2.81531	-2.53392	0.0181389	0.846973	-3.19195	2.82694
LCP1	-1.40441	4.1098	-1.70921	0.100173	0.846973	-4.70976	4.11838
LDHD	1.22075	1.48089	1.76306	0.0904828	0.846973	-4.40589	1.53171
LEMD2	0.793214	2.71663	1.84881	0.0767065	0.846973	-4.39726	2.73217
LENG8	0.537579	3.16098	1.51448	0.142822	0.846973	-4.9576	3.17138
LEPROT	-0.878229	3.54765	-2.42401	0.0231604	0.846973	-3.45267	3.55521
LEPROTL1	0.358946	5.27085	1.62334	0.117438	0.846973	-4.93504	5.27298
LGALS1	0.734975	2.66107	1.68292	0.105215	0.846973	-4.63508	2.67676
LGALS12	-1.35861	0.65551	-1.60397	0.121659	0.846973	-4.45091	0.790166
LGALSL	0.663351	1.94925	1.736	0.0952467	0.846973	-4.46457	1.97285
LGMN	0.485138	5.58965	2.03495	0.0529212	0.846973	-4.30113	5.59144
LHFPL2	0.778743	2.23985	1.91344	0.0675608	0.846973	-4.24781	2.25907
LHFPL4	0.885145	1.53272	1.90868	0.0682009	0.846973	-4.2235	1.59078
LHX6	1.71125	-1.6375	2.36229	0.0265149	0.846973	-3.38073	-1.26775
LIMS2	1.40135	1.95889	2.32643	0.0286633	0.846973	-3.56498	2.03991
LIN37	1.27398	-0.171057	2.79656	0.00994858	0.846973	-2.62328	-0.0667182
LIN7B	1.6342	-0.279354	2.68223	0.0129568	0.846973	-2.82479	-0.146753
LINC00221	0.649253	1.61753	2.1792	0.0392493	0.846973	-3.7601	1.64385
LINC00294	-1.42677	-0.644067	-2.01264	0.0553772	0.846973	-3.85459	-0.475665
LINC00479	1.13084	1.58752	2.1079	0.0455511	0.846973	-3.87835	1.62508
LINC00680	-0.567913	2.57984	-1.61974	0.118214	0.846973	-4.69348	2.59417
LINC01003	-0.913801	1.25748	-1.52229	0.140864	0.846973	-4.62015	1.3052
LINC01535	1.78103	-0.99598	2.17646	0.0394767	0.846973	-3.63472	-0.719238
LINC01980	0.86915	1.27081	2.17174	0.0398702	0.846973	-3.7256	1.31028
LINC01992	1.16115	0.26324	2.25951	0.0331021	0.846973	-3.52209	0.345327
LINC02446	1.90322	-1.48521	2.14027	0.0425852	0.846973	-3.68814	-1.11749
LIPC	1.20033	0.122066	1.57227	0.128837	0.846973	-4.46801	0.273805
LIPG	1.42012	-0.364733	1.88116	0.0720023	0.846973	-4.05961	-0.180289
LIPT1	-0.635854	2.71674	-1.80832	0.0829678	0.846973	-4.42412	2.73007
LMAN2L	0.670819	4.84531	2.05918	0.0503633	0.846973	-4.23015	4.84836
LMBR1	-0.551122	3.95686	-1.93687	0.0644887	0.846973	-4.35967	3.96205
LMF2	0.519941	3.52394	1.58186	0.126629	0.846973	-4.89522	3.53164
LMLN	-1.22467	-0.00684048	-2.24739	0.0339702	0.846973	-3.52638	0.0933447
LMX1B	1.10616	2.55575	1.75967	0.0910669	0.846973	-4.55159	2.60088
LNPK	-0.79569	2.34493	-2.15823	0.0410162	0.846973	-3.8224	2.36237
LONP2	-0.572581	4.82505	-2.42928	0.0228929	0.846973	-3.53466	4.82793
LPAR3	2.46301	-0.465918	2.70726	0.0122328	0.846973	-2.80934	-0.247009
LPCAT3	1.40583	3.16445	1.90986	0.0680417	0.846973	-4.40668	3.18769
LPCAT4	-0.91413	4.13257	-1.52281	0.140733	0.846973	-4.97584	4.13881
LPXN	-1.32162	0.0347235	-1.7945	0.0852034	0.846973	-4.15613	0.170649
LRCH1	-0.607227	4.19238	-2.25813	0.0331998	0.846973	-3.81937	4.1968
LRP12	0.609071	1.92255	1.5546	0.13299	0.846973	-4.75264	1.94528
LRP8	-1.55351	-0.199131	-1.91124	0.0678557	0.846973	-3.99111	-0.0275568
LRRC14	0.540307	4.70089	1.52377	0.140494	0.846973	-5.06539	4.70447
LRRC38	1.37513	0.530162	2.53178	0.0182264	0.846973	-3.07596	0.604575
LRRC42	-0.638835	5.06737	-1.91623	0.0671888	0.846973	-4.45876	5.07004
LRRC8C	1.39481	-0.160428	1.86572	0.0742151	0.846973	-4.06775	0.0141388
LRRC8D	-0.468501	3.59432	-1.76773	0.0896808	0.846973	-4.60411	3.60093
LRWD1	0.49448	4.71462	1.6572	0.110353	0.846973	-4.86888	4.71789
LSM7	0.663418	6.23177	1.79506	0.0851113	0.846973	-4.70795	6.23304
LSMEM1	-1.57958	-1.09686	-2.10772	0.0455682	0.846973	-3.73171	-0.844057
LSP1P4	0.598382	2.61798	1.52635	0.139854	0.846973	-4.85705	2.63286
LTBP2	1.67023	-0.372544	2.19363	0.0380739	0.846973	-3.60926	-0.190922
LTBP4	0.821043	-0.218084	1.54473	0.135355	0.846973	-4.50591	-0.0990383
LTO1	-0.373744	3.28341	-1.47827	0.152201	0.846973	-4.99158	3.29147
LTV1	-0.464761	5.30419	-1.52804	0.139435	0.846973	-5.06868	5.30631
LY6E	0.591467	4.93218	2.04769	0.051562	0.846973	-4.25404	4.935
LYPD3	-1.95762	1.8265	-1.61956	0.118252	0.846973	-4.59329	1.92065
LYPLAL1	-0.688613	2.90516	-1.5225	0.140812	0.846973	-4.84376	2.91799
LYRM7	-1.16578	1.61448	-2.14268	0.0423722	0.846973	-3.75659	1.65347
LZTFL1	-0.726578	1.63037	-1.5944	0.123791	0.846973	-4.62192	1.66056
M1AP	-0.990793	1.62006	-1.54096	0.136268	0.846973	-4.69024	1.67124
M6PR	0.533167	3.82946	1.84334	0.0775279	0.846973	-4.5309	3.83557
MACF1	-0.530056	5.09542	-2.27017	0.0323557	0.846973	-3.85061	5.09773
MAD2L1	-0.663883	6.61377	-1.90453	0.0687619	0.846973	-4.53434	6.61466
MAD2L1BP	-0.766178	6.20604	-2.57362	0.0165887	0.846973	-3.29504	6.20719
MAD2L2	0.554611	5.25979	1.91422	0.0674562	0.846973	-4.48939	5.262
MAFA	0.768745	1.3296	1.50091	0.14628	0.846973	-4.73612	1.37104
MAG	1.50436	2.8436	2.43367	0.0226725	0.846973	-3.43132	2.88787
MAGEB1	-0.894286	1.84267	-1.74626	0.0934158	0.846973	-4.41436	1.87073
MAGEB2	-0.954202	4.62638	-1.77227	0.0889083	0.846973	-4.65862	4.63101
MAGIX	-1.21828	-1.16271	-1.60956	0.120429	0.846973	-4.35109	-0.875178
MAIP1	-0.923942	5.73003	-2.47632	0.0206289	0.846973	-3.47182	5.73177
MAK16	-0.452533	4.59439	-1.64277	0.113329	0.846973	-4.86297	4.59776
MAN1B1	0.660355	4.35237	1.67391	0.106993	0.846973	-4.82758	4.35689
MAN2B1	1.69725	-0.628991	1.94353	0.0636383	0.846973	-3.97266	-0.351709
MAN2C1	1.59881	0.116524	2.35589	0.026887	0.846973	-3.39117	0.308648
MANBAL	0.382601	4.74449	1.46576	0.155554	0.846973	-5.13745	4.74759
MANF	0.8119	6.63063	2.10433	0.0458892	0.846973	-4.19881	6.63158
MAP1LC3A	1.51096	0.0211742	2.08779	0.0474853	0.846973	-3.78347	0.178367
MAP1LC3C	-1.09352	0.828579	-1.76442	0.090248	0.846973	-4.26001	0.889508
MAP1S	0.496226	5.41521	1.74005	0.0945214	0.846973	-4.77358	5.41721
MAP3K11	0.562819	3.80401	1.50778	0.144523	0.846973	-5.02085	3.81061
MAP3K19	-2.14932	-1.163	-2.61528	0.0150956	0.846973	-3.11358	-0.871253
MAP3K21	0.917565	2.6652	2.53727	0.018003	0.846973	-3.20097	2.6793
MAP3K3	0.860733	1.1914	1.77303	0.0887788	0.846973	-4.37285	1.23894
MAP3K8	-0.768143	3.14985	-2.35382	0.0270086	0.846973	-3.54631	3.15959
MAP6	1.67077	-0.661048	1.8199	0.0811345	0.846973	-4.11437	-0.442555
MAP9	-1.11337	-0.0150066	-2.04899	0.0514249	0.846973	-3.81987	0.0827132
MAPK1	-0.402962	6.7835	-1.54444	0.135426	0.846973	-5.09223	6.78423
MAPK4	-1.32148	0.664433	-2.3687	0.026147	0.846973	-3.34489	0.72598
MAPK7	-0.56811	2.94948	-1.61297	0.119684	0.846973	-4.74505	2.96083
MAPK9	-0.6528	5.27496	-2.02651	0.0538387	0.846973	-4.28346	5.27721
MAPKAPK5	-0.600799	5.35446	-1.78172	0.0873163	0.846973	-4.69013	5.35661
MAPRE2	1.02684	3.56638	1.79355	0.0853582	0.846973	-4.57469	3.57572
MAPRE3	2.02567	-0.473547	2.7143	0.0120361	0.846973	-2.78501	-0.257139
MAPT	1.06369	-0.11109	1.96376	0.0611148	0.846973	-3.97053	0.0174207
MARCKSL1	0.483191	6.71982	1.52168	0.141016	0.846973	-5.12554	6.72065
MARK1	-0.522552	4.08144	-1.76781	0.0896674	0.846973	-4.63796	4.08638
MARK2	0.914584	0.900505	2.04035	0.052341	0.846973	-3.9377	0.952642
MAST3	0.660626	0.233578	1.4846	0.150526	0.846973	-4.68373	0.363991
MASTL	-0.84614	5.06669	-2.64209	0.0142021	0.846973	-3.12309	5.06923
MAU2	-0.359779	5.00468	-1.60153	0.1222	0.846973	-4.95454	5.00715
MBTPS1	-0.646556	5.01354	-2.10416	0.0459054	0.846973	-4.14479	5.01627
MBTPS2	-1.11581	1.5838	-2.43498	0.0226069	0.846973	-3.27253	1.61693
MCEE	-0.998435	2.20942	-1.47572	0.15288	0.846973	-4.79841	2.23572
MCM9	-1.09263	1.1483	-2.0187	0.0547001	0.846973	-3.9394	1.19507
MCOLN1	0.553699	5.03341	1.53814	0.136953	0.846973	-5.05804	5.03618
MCRIP1	1.10663	-0.193064	1.65314	0.111184	0.846973	-4.40806	0.0139363
MCU	-0.424163	3.15759	-1.47765	0.152364	0.846973	-4.96287	3.16665
MDFI	1.65021	-0.758711	2.57401	0.0165742	0.846973	-3.0273	-0.56582
MDH1	-0.675173	7.14714	-2.46158	0.0213151	0.846973	-3.53619	7.14772
MDN1	-0.435705	6.11099	-1.86782	0.0739111	0.846973	-4.58733	6.11214
MED14	-0.507164	4.68581	-1.83088	0.0794274	0.846973	-4.5888	4.68892
MED30	-0.648899	4.82097	-1.63586	0.114777	0.846973	-4.87265	4.82435
MEG3	1.06701	0.609629	1.53492	0.137742	0.846973	-4.61462	0.684491
MEIOC	1.47895	-1.33672	2.00367	0.0563926	0.846973	-3.86664	-1.04264
MESD	-0.399975	6.15599	-1.54598	0.135054	0.846973	-5.07351	6.15713
MET	0.604711	3.16417	1.63511	0.114935	0.846973	-4.75319	3.17422
METAP1D	0.647938	3.20931	1.95748	0.0618883	0.846973	-4.28556	3.21883
METRNL	0.522899	6.71249	1.90957	0.068081	0.846973	-4.53494	6.71329
METTL22	0.810158	4.16915	2.41243	0.0237584	0.846973	-3.54905	4.17426
METTL5	-0.443068	6.26159	-1.55669	0.132492	0.846973	-5.05666	6.26271
METTL9	-0.652413	5.21963	-1.81864	0.0813309	0.846973	-4.62034	5.22208
MEX3A	0.924248	0.82865	1.63726	0.114482	0.846973	-4.49328	0.883239
MFAP2	1.02444	2.12804	1.60136	0.122238	0.846973	-4.72599	2.17865
MFAP3L	-0.547165	4.37293	-2.11444	0.0449374	0.846973	-4.0939	4.37677
MFSD10	0.618071	4.86044	2.09849	0.0464474	0.846973	-4.16354	4.8635
MFSD12	0.921152	2.03542	1.80968	0.0827502	0.846973	-4.43921	2.08684
MFSD13A	-0.563287	2.21785	-1.49243	0.148477	0.846973	-4.83977	2.23655
MFSD2A	1.40862	0.122722	1.55193	0.133625	0.846973	-4.54155	0.320839
MGA	-0.513705	3.74108	-1.79133	0.0857226	0.846973	-4.57438	3.74714
MGAT3	-0.633491	1.91413	-1.68426	0.104953	0.846973	-4.5397	1.93716
MIB2	0.656089	2.403	1.55696	0.132428	0.846973	-4.78459	2.42098
MIEN1	0.718123	5.81528	2.21783	0.0361742	0.846973	-3.97541	5.8169
MINDY2	-0.476518	4.30976	-1.46752	0.155077	0.846973	-5.09428	4.3139
MINK1	0.720054	2.91723	1.61665	0.118883	0.846973	-4.80462	2.93289
MIR1244-3	-0.571013	1.83953	-1.54287	0.135805	0.846973	-4.70401	1.86402
MIR600HG	-0.756495	1.76816	-1.79078	0.0858133	0.846973	-4.38202	1.79509
MLH1	-0.581643	3.64961	-1.7962	0.0849255	0.846973	-4.55442	3.65647
MLLT10	-0.448889	5.00094	-1.95021	0.0627949	0.846973	-4.40763	5.00344
MMAB	-0.813109	3.87365	-1.5803	0.126987	0.846973	-4.894	3.88054
MMADHC	-0.507549	6.86997	-1.66939	0.107893	0.846973	-4.90933	6.87069
MNAT1	-0.569956	3.70547	-1.49037	0.149012	0.846973	-4.98774	3.71244
MND1	-0.542728	4.2188	-1.50837	0.144372	0.846973	-5.00618	4.2237
MNS1	0.880926	-0.26839	1.86062	0.0749601	0.846973	-4.09389	-0.162134
MOB1A	-0.564657	5.69825	-1.92124	0.0665243	0.846973	-4.48157	5.69985
MOB2	0.58748	4.80418	2.22357	0.0357364	0.846973	-3.93624	4.80723
MOB3B	-0.667251	5.5901	-1.58717	0.125422	0.846973	-4.99192	5.59199
MOCS2	-0.833184	4.08327	-2.03373	0.0530528	0.846973	-4.18685	4.08881
MOK	0.935359	1.21462	1.8747	0.0729209	0.846973	-4.19362	1.26017
MON1A	0.63278	4.44303	1.91649	0.0671539	0.846973	-4.44582	4.44706
MORC4	-0.691164	4.52676	-2.15727	0.0410984	0.846973	-4.02591	4.53038
MOSPD2	-0.961215	2.03084	-2.29666	0.0305659	0.846973	-3.5623	2.05305
MPC1	-1.03037	3.42718	-1.97967	0.0591923	0.846973	-4.20783	3.4369
MPDU1	0.482931	4.83197	1.58476	0.125969	0.846973	-4.9849	4.83508
MPP2	2.04619	-1.13502	2.71955	0.0118914	0.846973	-2.82918	-0.845709
MPP3	1.00318	0.223141	1.6079	0.120792	0.846973	-4.47065	0.324122
MPP5	-0.435477	4.04567	-1.59569	0.123502	0.846973	-4.89369	4.05054
MPP7	-0.754295	2.13166	-2.03651	0.0527529	0.846973	-4.01523	2.15125
MRPL13	-0.734468	5.83011	-1.7263	0.0970061	0.846973	-4.78798	5.83187
MRPL14	0.405735	8.60709	1.53433	0.137886	0.846973	-5.11773	8.60731
MRPL15	-0.424292	8.19725	-1.76985	0.0893195	0.846973	-4.76857	8.19753
MRPL19	-0.836128	5.2973	-2.19594	0.0378893	0.846973	-3.98527	5.29956
MRPL24	0.693409	4.77357	2.16902	0.0400986	0.846973	-4.02344	4.77689
MRPL32	-0.478958	6.30985	-1.46188	0.156606	0.846973	-5.18742	6.31097
MRPL34	-0.369196	7.54907	-1.58869	0.125077	0.846973	-5.03912	7.5495
MRPL35	-0.341759	6.6597	-1.49166	0.148676	0.846973	-5.15824	6.66052
MRPL36	0.533306	6.6736	1.84475	0.0773151	0.846973	-4.63805	6.67446
MRPL41	0.608787	5.7544	1.6522	0.111377	0.846973	-4.91194	5.75614
MRPL42	-0.439914	5.41074	-1.4698	0.154463	0.846973	-5.14536	5.41275
MRPL49	-0.32962	6.47254	-1.71302	0.0994603	0.846973	-4.83888	6.47343
MRPL51	0.518196	7.96376	1.61133	0.120042	0.846973	-5.00785	7.96412
MRPL52	0.645941	5.78416	1.69835	0.10223	0.846973	-4.84491	5.78593
MRPL54	0.597422	5.53526	1.90598	0.0685662	0.846973	-4.51057	5.53718
MRPL57	0.463967	7.62263	1.60618	0.121172	0.846973	-5.01506	7.62307
MRPS18A	0.523896	3.61041	1.51505	0.14268	0.846973	-4.99605	3.61767
MRPS2	0.444198	6.93752	1.56381	0.130813	0.846973	-5.07326	6.93824
MRPS22	-0.460272	6.36637	-1.49647	0.147427	0.846973	-5.14426	6.3674
MRPS26	0.477424	7.93646	1.49472	0.147881	0.846973	-5.17237	7.93682
MRPS28	-0.663989	3.39777	-1.65186	0.111448	0.846973	-4.71722	3.40706
MRPS30	-0.590549	7.34143	-2.8029	0.00980273	0.846973	-2.84626	7.34192
MRPS31	-0.648937	5.81869	-1.87157	0.0733704	0.846973	-4.56365	5.82024
MRPS35	-0.456222	6.33622	-1.53019	0.138904	0.846973	-5.10087	6.33724
MRTFB	-0.669387	2.1622	-1.6729	0.107192	0.846973	-4.57115	2.18197
MSANTD2	-0.883565	1.66904	-2.13357	0.0431847	0.846973	-3.81416	1.69616
MSL2	-0.448155	2.01895	-1.45759	0.157774	0.846973	-4.85372	2.03865
MSMO1	-1.13722	4.78778	-1.60269	0.121943	0.846973	-4.92604	4.79212
MSRB2	-1.79831	-0.849648	-2.43281	0.0227155	0.846973	-3.30737	-0.635989
MST1R	1.49897	-0.883998	1.73309	0.0957724	0.846973	-4.23343	-0.574625
MT-ATP6	-0.425439	14.0073	-1.69457	0.102955	0.846973	-4.89007	14.0074
MT-CO1	-0.409455	15.2559	-1.63995	0.113917	0.846973	-4.97053	15.2559
MT-CYB	-0.484679	12.7388	-1.84607	0.0771174	0.846973	-4.65381	12.7388
MT-ND2	-0.522188	13.4693	-1.53648	0.13736	0.846973	-5.12086	13.4693
MT-ND3	0.644214	10.5659	1.51511	0.142663	0.846973	-5.14908	10.5659
MT-ND4	-0.444809	15.2041	-2.05019	0.0512991	0.846973	-4.30913	15.2041
MT-ND5	-0.634117	11.2168	-2.0839	0.0478676	0.846973	-4.25131	11.2168
MT-ND6	-0.891372	10.1379	-2.59801	0.0156987	0.846973	-3.27383	10.138
MT-TE	-0.923559	1.34992	-2.37819	0.0256103	0.846973	-3.37456	1.38342
MTA2	0.858016	0.524423	1.7224	0.0977224	0.846973	-4.36427	0.590522
MTATP6P1	-0.487369	12.0761	-1.90633	0.0685177	0.846973	-4.5553	12.0761
MTCO1P12	-0.568242	12.5624	-2.4959	0.0197488	0.846973	-3.48067	12.5624
MTCO1P40	-0.542764	5.00304	-2.21642	0.0362824	0.846973	-3.9424	5.00558
MTCO3P12	-0.475179	8.49705	-1.59664	0.123289	0.846973	-5.02922	8.49728
MTERF3	-0.533362	4.32622	-1.52735	0.139604	0.846973	-4.99919	4.33061
MTFMT	-0.55289	2.78255	-2.02191	0.0543449	0.846973	-4.10446	2.79429
MTHFD1	-0.535395	6.11061	-1.80009	0.0842935	0.846973	-4.69274	6.11186
MTHFS	-0.631804	1.07659	-1.4737	0.153419	0.846973	-4.70244	1.11788
MTMR1	-0.706171	3.76465	-2.02128	0.0544139	0.846973	-4.20814	3.77097
MTMR2	-0.525752	4.88745	-1.57485	0.128242	0.846973	-4.98718	4.89029
MTND1P23	-0.412686	9.77561	-1.61895	0.118384	0.846973	-4.99892	9.7757
MTND2P28	-0.675216	10.9628	-1.86646	0.0741082	0.846973	-4.61932	10.9628
MTND4P35	-0.634486	2.20195	-1.81586	0.0817698	0.846973	-4.38029	2.22028
MTND5P11	-0.831849	2.04035	-1.80167	0.0840372	0.846973	-4.38145	2.06246
MTND6P3	-1.08452	0.603068	-2.60411	0.0154831	0.846973	-2.94935	0.658674
MTND6P4	-1.21257	-0.0664451	-2.11663	0.0447334	0.846973	-3.71904	0.0531576
MTR	-1.04169	1.44529	-2.32491	0.0287573	0.846973	-3.47047	1.48043
MTRF1	-0.630694	3.85663	-1.80578	0.083374	0.846973	-4.5476	3.86263
MTX1	0.511998	6.03458	1.62234	0.117654	0.846973	-4.96916	6.0359
MTX1P1	0.46878	6.29377	1.5582	0.132134	0.846973	-5.06614	6.29488
MTX3	-0.64372	3.40342	-1.80514	0.0834769	0.846973	-4.50967	3.41157
MUC16	1.67734	-0.136806	2.35372	0.0270141	0.846973	-3.36491	-0.00270837
MUC4	-1.39672	-1.41698	-1.55143	0.133745	0.846973	-4.36669	-1.12586
MUT	-0.497564	3.31684	-1.74581	0.0934949	0.846973	-4.609	3.32499
MYBBP1A	0.573639	4.30745	1.84703	0.0769727	0.846973	-4.56074	4.31197
MYC	-1.11344	6.11728	-2.17162	0.0398802	0.846973	-4.05791	6.11877
MYCBP	-0.552575	4.2783	-1.84464	0.0773319	0.846973	-4.53598	4.28254
MYCBP2	-0.50945	4.28598	-1.68271	0.105256	0.846973	-4.7932	4.29014
MYCN	-0.604714	7.36656	-1.77825	0.0878971	0.846973	-4.75061	7.36708
MYD88	-0.798898	3.30214	-1.7831	0.0870863	0.846973	-4.5524	3.31139
MYH10	-0.737323	7.21697	-2.51013	0.0191315	0.846973	-3.44161	7.21753
MYL12AP1	-0.952342	-0.606038	-1.78313	0.0870804	0.846973	-4.14713	-0.472032
MYL6B	0.444527	4.63416	1.67536	0.106704	0.846973	-4.8331	4.63755
MYO19	-0.434791	5.96527	-1.98882	0.0581112	0.846973	-4.38231	5.96656
MYPOP	0.712996	2.35124	2.01909	0.0546568	0.846973	-4.09088	2.36886
MYRF	-1.29981	-0.0806192	-1.71738	0.0986487	0.846973	-4.26605	0.0624108
MYRFL	1.03531	-0.322672	1.62841	0.116354	0.846973	-4.39952	-0.16292
N4BP1	-0.551066	4.11607	-1.83338	0.0790433	0.846973	-4.5444	4.12097
NAA11	0.834982	5.05855	2.31445	0.0294155	0.846973	-3.77789	5.06135
NAA16	-0.884916	1.84537	-2.3057	0.0299762	0.846973	-3.52798	1.86965
NAA20	-0.580258	5.29462	-1.50112	0.146226	0.846973	-5.09672	5.29695
NAA38	0.509469	6.31692	1.52261	0.140783	0.846973	-5.11455	6.31806
NAALAD2	1.276	2.01121	2.674	0.0132035	0.846973	-2.8944	2.03787
NAGA	-0.689445	6.63311	-1.57895	0.127297	0.846973	-5.04302	6.63411
NANOGP1	-0.993524	0.609049	-1.66351	0.109075	0.846973	-4.40862	0.676435
NAPB	-0.534437	2.31941	-1.54515	0.135254	0.846973	-4.7943	2.33623
NAPRT	0.836981	2.68415	2.29755	0.0305078	0.846973	-3.66351	2.69871
NAT14	0.61015	2.61387	1.68333	0.105136	0.846973	-4.64645	2.62853
NAT8L	2.17792	-1.13783	2.46455	0.021175	0.846973	-3.23743	-0.849373
NAT9	0.417143	4.75157	1.51245	0.143336	0.846973	-5.08224	4.75477
NAXE	0.428456	5.01492	1.54635	0.134965	0.846973	-5.04172	5.01755
NCALD	1.44604	-0.368268	2.54322	0.0177642	0.846973	-3.05718	-0.208735
NCAPD3	-0.631119	5.02738	-2.53474	0.0181056	0.846973	-3.33918	5.0298
NCAPH	-0.54781	4.24235	-1.59518	0.123616	0.846973	-4.91993	4.247
NCBP1	-0.359917	5.97178	-1.53561	0.137571	0.846973	-5.08506	5.97305
NCDN	0.546306	3.45507	1.49842	0.146921	0.846973	-5.00644	3.46349
NCEH1	-0.681472	2.19968	-1.72162	0.0978649	0.846973	-4.52671	2.21803
NCL	0.355878	7.89919	2.02592	0.0539029	0.846973	-4.34689	7.89952
NCLN	0.726716	6.53301	2.31863	0.029151	0.846973	-3.80928	6.53398
NCOA4P3	0.941188	-0.964134	1.49353	0.14819	0.846973	-4.50794	-0.751813
NCSTN	-0.714598	4.66326	-2.43391	0.0226603	0.846973	-3.51641	4.66652
NDRG1	0.634235	4.4817	2.39927	0.0244554	0.846973	-3.5905	4.48552
NDUFA11	0.648981	5.35803	2.10618	0.0457135	0.846973	-4.16519	5.36021
NDUFA13	0.616503	0.578414	1.57383	0.128476	0.846973	-4.5425	0.63637
NDUFA3	0.586184	4.71931	1.92722	0.0657396	0.846973	-4.44064	4.72265
NDUFB2-AS1	-1.11976	0.308532	-1.8774	0.0725368	0.846973	-4.07364	0.411471
NDUFB3	-0.77057	4.86928	-1.54675	0.134868	0.846973	-4.99654	4.87302
NDUFB5	-0.661262	6.37078	-1.73003	0.0963266	0.846973	-4.8021	6.3719
NDUFB7	0.743054	5.52758	2.24807	0.0339207	0.846973	-3.91453	5.52954
NDUFC2	0.535297	4.84001	1.64798	0.112247	0.846973	-4.88075	4.84313
NDUFS1	-0.462006	6.23372	-1.57747	0.127636	0.846973	-5.03109	6.23483
NDUFS4	-0.71271	5.21739	-2.25409	0.0334881	0.846973	-3.87488	5.21976
NDUFS6	0.541427	8.1042	1.56742	0.129966	0.846973	-5.07099	8.10454
NECAB3	0.698348	2.98816	2.33245	0.0282915	0.846973	-3.60121	2.99908
NECAP1	-0.471448	4.20625	-1.5479	0.134591	0.846973	-4.97668	4.2107
NECTIN1	0.658357	3.83139	2.20403	0.0372469	0.846973	-3.91849	3.83755
NECTIN4	-0.941394	2.75512	-2.06732	0.0495291	0.846973	-4.01087	2.76936
NEDD8	0.403133	6.87842	1.49332	0.148243	0.846973	-5.1665	6.87915
NEDD9	0.79546	3.54824	2.18442	0.0388207	0.846973	-3.93988	3.55715
NEFM	1.73258	-0.943002	2.51713	0.0188343	0.846973	-3.14923	-0.702131
NEIL3	-0.596938	2.1354	-1.7905	0.0858592	0.846973	-4.40752	2.15478
NEK11	-1.19353	-0.360257	-1.73277	0.0958298	0.846973	-4.21443	-0.224989
NEK3	-0.652224	2.62985	-1.72161	0.0978668	0.846973	-4.55461	2.64469
NEUROG3	1.77662	-2.23224	1.65157	0.111507	0.846973	-4.26576	-1.68131
NFATC1	1.37197	0.283397	1.68281	0.105236	0.846973	-4.38524	0.45627
NFYB	-0.458226	6.29382	-1.57109	0.129112	0.846973	-5.03731	6.29493
NFYC	-0.425046	7.47526	-1.8674	0.0739723	0.846973	-4.61102	7.47571
NHLRC2	-0.441093	3.72075	-1.57634	0.127896	0.846973	-4.88102	3.72697
NHSL2	-1.48052	-0.85585	-1.46469	0.155844	0.846973	-4.47758	-0.611778
NIF3L1	-0.575643	5.13682	-1.98113	0.0590184	0.846973	-4.35751	5.13925
NIFK-AS1	-0.87535	-0.35047	-1.52694	0.139706	0.846973	-4.46248	-0.230673
NIPBL-DT	-1.44869	-0.819724	-1.70675	0.100637	0.846973	-4.22728	-0.602917
NIPSNAP2	-0.770278	2.58962	-1.86173	0.0747977	0.846973	-4.34327	2.60466
NIT2	-0.614013	5.6925	-2.14107	0.0425149	0.846973	-4.09882	5.69418
NLN	-0.481711	4.5118	-1.58196	0.126607	0.846973	-4.94551	4.51546
NLRP8	2.31598	-1.87902	2.53864	0.0179479	0.846973	-3.16462	-1.42921
NMI	-1.74112	1.90519	-2.21242	0.0365917	0.846973	-3.65334	1.94089
NNT	-0.717812	3.55575	-1.60254	0.121976	0.846973	-4.84673	3.56385
NOD1	1.31176	-0.840026	1.87381	0.0730493	0.846973	-4.04272	-0.640796
NOL12	0.683533	1.25845	1.48241	0.151102	0.846973	-4.75671	1.299
NOL7	-0.87021	7.1933	-2.10336	0.0459813	0.846973	-4.20079	7.19401
NOP53	0.675075	5.21278	1.58688	0.125487	0.846973	-4.98582	5.21548
NOP56P1	-0.919675	3.75659	-1.72579	0.0971002	0.846973	-4.64171	3.76499
NOP56P3	-1.19962	-0.750436	-1.54711	0.134781	0.846973	-4.40289	-0.555843
NOSIP	0.539751	6.30989	2.11224	0.0451425	0.846973	-4.18017	6.31096
NPEPPS	-0.503359	5.98161	-2.05312	0.0509924	0.846973	-4.2713	5.98287
NPIPA2	-0.797004	1.21984	-1.49225	0.148521	0.846973	-4.66897	1.26077
NPIPB11	-0.605177	1.8291	-1.53238	0.138365	0.846973	-4.74665	1.8533
NPL	0.887539	1.84082	1.96898	0.0604774	0.846973	-4.11391	1.86876
NPM1P24	-0.523443	2.31515	-1.46334	0.156209	0.846973	-4.86956	2.33236
NPM1P27	-0.47161	6.00875	-1.80947	0.0827843	0.846973	-4.67337	6.01001
NPM1P37	-1.05249	0.810478	-2.44784	0.0219737	0.846973	-3.21799	0.861665
NPM1P38	-0.851531	0.542081	-1.96301	0.0612062	0.846973	-3.97578	0.600733
NPM1P39	-0.59659	4.63546	-2.19553	0.0379217	0.846973	-3.95515	4.63876
NPM1P46	-0.541758	2.22136	-1.55668	0.132494	0.846973	-4.73564	2.23954
NPM1P6	-0.535996	1.55708	-1.56571	0.130366	0.846973	-4.64074	1.58536
NPR2	1.42306	-2.14408	1.5434	0.135676	0.846973	-4.37364	-1.65807
NQO2	-0.512916	6.36038	-1.6916	0.103527	0.846973	-4.86868	6.36143
NR3C2	1.27938	-0.689832	2.26228	0.032907	0.846973	-3.50425	-0.518325
NRK	-1.21328	-0.660253	-1.5008	0.14631	0.846973	-4.48218	-0.481023
NRXN2	0.66911	1.8567	1.73696	0.0950748	0.846973	-4.52205	1.88762
NSL1	-0.588707	4.63856	-1.74703	0.0932805	0.846973	-4.70821	4.64197
NSUN3	-0.779261	0.740538	-1.5444	0.135435	0.846973	-4.54665	0.797466
NT5DC1	-0.44934	3.97151	-1.54447	0.135418	0.846973	-4.96375	3.97672
NT5DC2	0.79444	2.93744	2.05756	0.050531	0.846973	-4.08532	2.94986
NT5DC3	-0.628254	2.57069	-1.85596	0.0756454	0.846973	-4.37237	2.58484
NTMT1	0.74949	5.73449	2.51678	0.0188491	0.846973	-3.40554	5.73612
NTRK3	0.974685	1.27833	1.8668	0.0740593	0.846973	-4.23791	1.32668
NUCKS1	-0.659526	4.94117	-1.66345	0.109087	0.846973	-4.84921	4.94406
NUDCD2	-0.604287	6.03283	-1.75159	0.0924761	0.846973	-4.75934	6.03423
NUDT14	1.16998	0.946638	2.40451	0.0241758	0.846973	-3.30521	1.00166
NUDT16L1	0.530325	6.07809	1.5275	0.139568	0.846973	-5.10481	6.0794
NUP133	-0.467153	5.19522	-1.57568	0.12805	0.846973	-5.0016	5.19747
NUP205	-0.618175	6.43945	-2.33853	0.0279211	0.846973	-3.75939	6.44041
NUP37	-0.645894	4.14672	-1.96888	0.0604897	0.846973	-4.31304	4.1515
NUP62CL	-1.45681	-0.813142	-2.31888	0.0291351	0.846973	-3.44525	-0.644173
NUP88	-0.434499	6.0287	-1.71881	0.0983842	0.846973	-4.81935	6.02995
NXN	0.886795	2.75219	2.52371	0.0185591	0.846973	-3.2273	2.76551
OAZ1	0.369872	10.331	1.5115	0.143576	0.846973	-5.15356	10.331
OCIAD1	-0.703849	6.21676	-1.96496	0.0609679	0.846973	-4.42305	6.21793
OCLNP1	0.895134	1.05186	1.72499	0.0972468	0.846973	-4.43188	1.11778
OGFRL1	-0.611846	4.4	-1.80659	0.0832441	0.846973	-4.59321	4.40418
OIP5	-0.75559	6.12173	-2.16059	0.0408139	0.846973	-4.07814	6.12305
OLA1	-0.540812	5.27667	-1.82599	0.0801837	0.846973	-4.62208	5.27878
OLFM1	1.68749	-0.358744	1.69445	0.102979	0.846973	-4.29201	-0.140539
OLFML3	-1.88369	0.156074	-1.68223	0.105351	0.846973	-4.30055	0.330127
OR7E14P	1.47677	0.0828332	1.89037	0.0707096	0.846973	-4.06396	0.264211
ORC3	-0.432287	4.04177	-1.51893	0.141703	0.846973	-5.00368	4.04673
OS9	0.895592	3.12417	2.22074	0.035952	0.846973	-3.86026	3.14142
OSBPL1A	-0.754041	0.602019	-1.65955	0.109876	0.846973	-4.40732	0.659364
OSBPL3	-0.537931	3.93675	-1.97301	0.0599903	0.846973	-4.3002	3.94202
OSGIN2	-0.678934	1.76967	-1.61103	0.120105	0.846973	-4.60652	1.79531
OSR2	1.01347	3.07001	2.17918	0.0392512	0.846973	-3.90071	3.08283
OSTC	-0.67751	6.42964	-1.77866	0.0878287	0.846973	-4.72839	6.43074
OVGP1	1.27456	0.757183	1.68455	0.104897	0.846973	-4.42842	0.863419
OVOL1	0.691935	5.2033	1.9052	0.0686718	0.846973	-4.50626	5.20586
OXSR1	-0.585724	5.63801	-2.32715	0.0286181	0.846973	-3.75945	5.63965
P3H4	0.963585	-0.567308	1.4917	0.148666	0.846973	-4.53046	-0.402568
P4HA2	0.781767	4.21599	2.21032	0.0367549	0.846973	-3.93072	4.22099
P4HB	0.555585	7.52943	2.00722	0.0559891	0.846973	-4.37888	7.5299
PACSIN1	-1.03354	0.192396	-1.83385	0.0789705	0.846973	-4.15387	0.281003
PAIP1	-0.636171	7.40602	-2.00033	0.0567752	0.846973	-4.38665	7.40652
PAK1IP1	-0.717007	5.30097	-2.03564	0.0528468	0.846973	-4.27391	5.30319
PAK2	-0.497068	5.73798	-1.79712	0.0847756	0.846973	-4.68754	5.73952
PALB2	-0.575778	2.35711	-1.70771	0.100456	0.846973	-4.54403	2.37327
PAMR1	1.12525	1.86053	1.55197	0.133615	0.846973	-4.74274	1.91024
PAPOLA	-0.378726	8.0443	-1.67974	0.105839	0.846973	-4.90669	8.0446
PAQR8	-1.24358	0.130177	-1.50752	0.144588	0.846973	-4.53969	0.269295
PARM1	1.27861	2.28016	2.32605	0.0286868	0.846973	-3.5642	2.3098
PARVA	0.4889	5.29886	2.0896	0.047308	0.846973	-4.1933	5.30097
PARVB	-1.55561	-1.00707	-1.93088	0.0652628	0.846973	-3.95774	-0.786073
PASK	-0.473245	4.6021	-2.2602	0.0330531	0.846973	-3.84279	4.60535
PATL1	-0.390407	4.92998	-1.84663	0.0770328	0.846973	-4.57385	4.93255
PAX6	1.55404	-0.0604506	1.63265	0.115454	0.846973	-4.40871	0.116533
PAXX	0.533476	5.3491	1.64399	0.113074	0.846973	-4.91021	5.35129
PCAT1	1.08772	-0.502624	2.13058	0.0434541	0.846973	-3.69622	-0.371872
PCAT6	1.20152	2.70011	2.16409	0.0405158	0.846973	-3.8839	2.71953
PCBP3	-1.83952	-1.02289	-2.43756	0.0224786	0.846973	-3.25509	-0.742763
PCDH15	-0.973428	1.68069	-1.99275	0.0576516	0.846973	-4.05807	1.71123
PCGF3	-0.407072	6.00403	-1.78581	0.0866359	0.846973	-4.71314	6.00528
PCNA	-0.736617	8.97855	-2.54008	0.0178901	0.846973	-3.38782	8.97872
PCSK6	-1.12241	1.35435	-1.49444	0.147952	0.846973	-4.6978	1.43386
PCTP	-0.695557	2.65289	-2.52061	0.0186884	0.846973	-3.20622	2.66567
PDCD10	-0.586922	5.12728	-1.73565	0.0953094	0.846973	-4.74942	5.12974
PDCD2L	-0.482176	4.92956	-1.71128	0.0997861	0.846973	-4.77812	4.93229
PDCD6IP	-0.503057	7.31068	-2.09842	0.0464542	0.846973	-4.21598	7.31119
PDCL3P4	-0.952261	4.34979	-1.88546	0.0713962	0.846973	-4.445	4.35516
PDE6D	-0.75201	4.29936	-2.11438	0.0449431	0.846973	-4.06633	4.30396
PDE8A	-0.414081	4.03182	-1.71854	0.0984329	0.846973	-4.71436	4.03664
PDGFRL	1.60612	-0.380514	2.50209	0.0194782	0.846973	-3.13632	-0.223752
PDHB	-0.475541	6.97965	-1.73383	0.0956385	0.846973	-4.81621	6.9803
PDLIM4	1.78146	-1.75872	1.66679	0.108413	0.846973	-4.25592	-1.32387
PDPK1	-0.462327	4.97183	-1.7007	0.101783	0.846973	-4.79782	4.97444
PDPK2P	0.729935	0.943433	1.51987	0.141467	0.846973	-4.65527	0.998198
PDRG1	0.411633	5.79805	1.58811	0.125209	0.846973	-5.00901	5.79953
PDS5B	-0.931067	3.64988	-2.22042	0.0359762	0.846973	-3.82298	3.65745
PDSS1	-0.773346	4.14068	-2.17377	0.0397001	0.846973	-3.9546	4.14566
PDSS2	-0.581457	4.10151	-2.29099	0.0309414	0.846973	-3.74444	4.10631
PDZD11	-0.789363	5.24647	-2.04987	0.0513325	0.846973	-4.24573	5.24882
PELI2	1.06113	0.895752	1.84731	0.076932	0.846973	-4.20652	0.960051
PELP1	0.528242	5.60823	1.54307	0.135756	0.846973	-5.06398	5.61011
PER1	0.981787	1.53883	1.96745	0.0606636	0.846973	-4.14591	1.60262
PET117	-0.542934	3.16489	-1.67239	0.107295	0.846973	-4.68706	3.1744
PEX7	-0.87962	1.41707	-1.8498	0.0765596	0.846973	-4.21367	1.452
PFDN5	0.556496	7.10458	1.674	0.106974	0.846973	-4.91062	7.10525
PFDN6	0.589379	3.81744	1.9184	0.0669004	0.846973	-4.40002	3.82366
PFKFB2	-0.442239	3.29259	-1.57402	0.128433	0.846973	-4.85438	3.30087
PGAM1	-0.497116	9.06571	-1.71215	0.0996232	0.846973	-4.85846	9.06586
PGAM1P8	-0.80043	1.72527	-2.12516	0.0439478	0.846973	-3.82965	1.75106
PGBD5	-1.67952	0.471163	-1.98118	0.0590121	0.846973	-3.92761	0.588226
PGD	0.523651	7.29597	2.19906	0.0376399	0.846973	-4.03806	7.2965
PGF	0.728654	4.26937	1.79943	0.0844005	0.846973	-4.6169	4.2742
PGRMC1	-0.923792	5.94095	-2.52347	0.018569	0.846973	-3.38596	5.94244
PGS1	-0.45099	4.90244	-1.72276	0.0976555	0.846973	-4.77128	4.90521
PHB	0.351503	7.47952	1.60242	0.122001	0.846973	-5.02017	7.47998
PHETA1	0.985297	2.58866	2.42445	0.0231382	0.846973	-3.40581	2.60529
PHF11	-1.25522	1.1006	-2.82771	0.00925122	0.846973	-2.54816	1.14558
PHF13	0.452348	4.16572	2.08872	0.0473945	0.846973	-4.12967	4.17019
PHF2	-1.04848	0.346536	-1.58699	0.125462	0.846973	-4.45935	0.42737
PHF3	-0.442462	5.43181	-1.77752	0.08802	0.846973	-4.70401	5.43367
PHF6	-0.613167	2.85182	-1.60854	0.120653	0.846973	-4.74689	2.86369
PHF7	0.612308	2.01222	1.62163	0.117807	0.846973	-4.66425	2.03404
PHKG2	0.472522	4.73463	1.65	0.11183	0.846973	-4.88478	4.73791
PHLDA1	-0.824751	3.9152	-1.6149	0.119262	0.846973	-4.83311	3.9223
PHLDA3	0.885473	5.30398	1.68592	0.10463	0.846973	-4.85779	5.30683
PHLDB2	-0.562821	0.998997	-1.47924	0.151944	0.846973	-4.69289	1.03947
PHPT1	0.553163	5.93013	1.97374	0.059902	0.846973	-4.4093	5.93155
PI4K2A	-0.483661	5.2825	-1.76486	0.090173	0.846973	-4.72272	5.28457
PI4KA	-0.59973	5.50226	-2.29156	0.0309037	0.846973	-3.82802	5.5041
PI4KAP2	-0.412316	7.39672	-1.46673	0.155291	0.846973	-5.20855	7.39722
PI4KB	0.562562	5.82981	1.59968	0.12261	0.846973	-4.99963	5.83146
PIGA	-0.506036	3.03752	-1.60732	0.120921	0.846973	-4.80075	3.04772
PIGL	0.454973	4.59738	1.56097	0.131479	0.846973	-4.99477	4.60095
PIGT	0.431368	5.77975	1.46058	0.15696	0.846973	-5.193	5.78141
PIGX	-0.603858	2.40375	-1.46349	0.156168	0.846973	-4.87488	2.42087
PIK3CD	0.997786	2.04171	1.64155	0.113583	0.846973	-4.67195	2.09488
PIK3R3	-0.603049	2.7603	-1.7355	0.0953365	0.846973	-4.56621	2.77302
PIK3R4	-0.46897	4.68751	-1.58969	0.124851	0.846973	-4.94898	4.69064
PIKFYVE	-0.434562	3.25577	-1.50121	0.146203	0.846973	-4.95479	3.26405
PIN1	0.473312	6.33417	1.74715	0.0932578	0.846973	-4.78869	6.33523
PINX1	0.518989	2.91749	1.78632	0.0865507	0.846973	-4.53652	2.92861
PIP4P1	0.486313	4.74266	1.85657	0.0755554	0.846973	-4.56656	4.74585
PIWIL3	1.46036	-0.606728	2.21793	0.0361662	0.846973	-3.57041	-0.419357
PIWIL4	-1.26384	-0.609418	-1.66107	0.109569	0.846973	-4.28439	-0.434942
PKD1P1	-0.554888	3.23334	-1.59612	0.123404	0.846973	-4.81446	3.24245
PKHD1	-1.26907	0.846419	-2.65528	0.0137811	0.846973	-2.86059	0.898246
PKNOX1	-0.388061	5.50879	-1.54091	0.136281	0.846973	-5.05995	5.51058
PLA2G12A	-0.657685	1.72193	-1.48819	0.149584	0.846973	-4.75458	1.74933
PLA2G15	0.786714	4.63481	1.56887	0.129628	0.846973	-4.99507	4.63923
PLA2G4C	2.0193	-1.68662	2.43609	0.0225514	0.846973	-3.2839	-1.2463
PLAC8	-0.744351	4.50493	-1.69043	0.103755	0.846973	-4.77265	4.509
PLAUR	-1.69086	0.660353	-2.58301	0.0162409	0.846973	-2.98711	0.732211
PLCG2	-0.698143	3.4966	-1.64135	0.113624	0.846973	-4.76026	3.50522
PLD2	0.704553	5.10839	1.76693	0.0898183	0.846973	-4.72523	5.11123
PLEK2	1.14711	1.71773	2.54557	0.0176708	0.846973	-3.10002	1.74825
PLEKHA7	-0.526257	5.72823	-2.50809	0.019219	0.846973	-3.4191	5.72973
PLEKHJ1	0.457815	6.97285	1.49032	0.149025	0.846973	-5.17353	6.97354
PLEKHO1	1.4253	1.31845	1.69892	0.102122	0.846973	-4.48639	1.40952
PLGRKT	-1.12323	2.97407	-1.96566	0.0608817	0.846973	-4.17937	2.98922
PLIN2	0.529217	7.58169	2.15617	0.0411933	0.846973	-4.11693	7.58213
PLK2	0.742362	2.66413	1.47757	0.152386	0.846973	-4.95339	2.67956
PLP2	-0.741788	0.969106	-1.65061	0.111705	0.846973	-4.45484	1.01408
PLPP2	1.59699	5.16385	1.73136	0.0960856	0.846973	-4.78812	5.19862
PLS3	-0.498855	6.29862	-1.79302	0.0854448	0.846973	-4.70867	6.29965
PLSCR1	-0.620572	3.84043	-2.04187	0.0521791	0.846973	-4.1722	3.84614
PLTP	0.694474	5.52029	1.7996	0.0843724	0.846973	-4.68783	5.52234
PLXNA1	-0.415592	4.42146	-1.67539	0.106699	0.846973	-4.81658	4.42523
PLXND1	0.521321	5.04679	1.72022	0.0981236	0.846973	-4.79534	5.04949
PMEPA1	1.07778	0.899426	1.63276	0.11543	0.846973	-4.52528	0.975753
PMPCA	0.487336	7.10561	1.71223	0.0996083	0.846973	-4.85503	7.10623
PMS2CL	-0.551906	2.14021	-1.50764	0.144557	0.846973	-4.79088	2.15992
PMVK	0.637899	3.32764	1.81862	0.081334	0.846973	-4.51584	3.33668
PNKP	0.506807	4.8073	1.48263	0.151046	0.846973	-5.12463	4.81056
PNLDC1	0.787179	2.71985	1.93217	0.0650953	0.846973	-4.2808	2.73353
PNMA1	-0.499098	5.53802	-1.48056	0.151593	0.846973	-5.13665	5.53988
PNO1	-0.572184	4.972	-1.57444	0.128337	0.846973	-4.98121	4.97479
PNRC1	-0.719401	4.30724	-1.60966	0.120407	0.846973	-4.87845	4.3124
POC5	-0.516564	4.37001	-2.06417	0.0498498	0.846973	-4.17624	4.37387
PODXL	0.793756	3.70644	1.9805	0.0590932	0.846973	-4.27917	3.71371
POFUT2	0.689107	1.64634	1.60267	0.121947	0.846973	-4.65017	1.677
POLD3	-0.353206	4.48763	-1.60882	0.12059	0.846973	-4.90689	4.49116
POLE4	0.563355	4.75568	1.51018	0.143911	0.846973	-5.07069	4.75922
POLQ	-0.790625	3.37922	-2.21461	0.0364218	0.846973	-3.83603	3.38746
POLR2E	0.483148	8.03676	1.51254	0.143314	0.846973	-5.14791	8.03711
POLR2J	0.476985	6.6812	1.61562	0.119107	0.846973	-4.9911	6.68204
POLR2K	-1.05238	4.7155	-1.78359	0.0870041	0.846973	-4.62661	4.72076
POLR2L	0.740786	7.59758	2.2009	0.0374941	0.846973	-4.03508	7.59807
POLR3B	-0.379277	4.50526	-1.56123	0.13142	0.846973	-4.98079	4.50878
POMGNT1	0.637828	3.3056	2.0078	0.0559228	0.846973	-4.21465	3.31456
POMT2	0.434987	3.9433	1.8327	0.0791467	0.846973	-4.55946	3.94887
POMZP3	0.808735	4.20515	1.61863	0.118454	0.846973	-4.88573	4.21123
PORCN	-1.21354	3.13635	-2.77251	0.0105204	0.846973	-2.75566	3.14837
PPA1	-0.555239	8.15879	-1.79445	0.0852114	0.846973	-4.72979	8.15909
PPA2	-0.548915	5.48538	-1.6324	0.115507	0.846973	-4.92043	5.48732
PPAN	0.690245	3.84063	2.42552	0.0230835	0.846973	-3.50489	3.8467
PPARG	-1.20019	2.22957	-1.87992	0.0721785	0.846973	-4.24012	2.25274
PPARGC1B	-0.468826	5.21538	-1.65849	0.110091	0.846973	-4.8802	5.21754
PPIAP13	-0.899132	0.551311	-2.05839	0.0504443	0.846973	-3.82961	0.609758
PPIAP55	-1.30781	-0.433926	-2.18014	0.0391724	0.846973	-3.627	-0.287291
PPIB	0.488353	5.24436	1.50088	0.146289	0.846973	-5.10963	5.24663
PPIC	-0.646614	4.62312	-1.80141	0.0840795	0.846973	-4.61701	4.62682
PPIF	-0.363892	8.04266	-1.71597	0.09891	0.846973	-4.85181	8.04296
PPIL1	-0.560841	6.85265	-2.10221	0.0460911	0.846973	-4.20334	6.85336
PPIL3	-0.848015	4.35681	-1.75171	0.0924546	0.846973	-4.65752	4.36212
PPM1J	0.659039	2.08344	1.56592	0.130318	0.846973	-4.76771	2.10595
PPM1K	1.1448	-0.0515403	2.01644	0.0549514	0.846973	-3.88573	0.0615303
PPM1N	1.05972	2.38203	2.17118	0.0399167	0.846973	-3.82629	2.40429
PPP1CA	0.613368	7.02916	1.94305	0.0636998	0.846973	-4.48572	7.02986
PPP1CB	-0.642034	4.54745	-1.50736	0.144627	0.846973	-5.03217	4.55157
PPP1R10	-0.383461	4.92295	-1.46975	0.154476	0.846973	-5.13587	4.92564
PPP1R12B	-1.11935	1.2718	-2.16233	0.0406652	0.846973	-3.74023	1.31842
PPP1R13L	-0.678709	5.0927	-1.62512	0.117057	0.846973	-4.92334	5.09543
PPP1R14A	1.02949	7.54184	2.14886	0.0418281	0.846973	-4.12878	7.54242
PPP1R15B	-0.668597	4.46985	-1.9294	0.0654553	0.846973	-4.4029	4.47371
PPP1R21	-0.503998	4.58159	-1.94028	0.064052	0.846973	-4.3987	4.58498
PPP1R37	0.956926	1.54318	1.96249	0.061271	0.846973	-4.12033	1.57806
PPP1R3G	1.55241	1.42939	1.7356	0.0953185	0.846973	-4.47727	1.56263
PPP2R5C	-0.476796	5.30578	-1.82135	0.080906	0.846973	-4.63185	5.30782
PPT2	0.621477	6.54393	1.96443	0.0610326	0.846973	-4.44359	6.5449
PPTC7	-0.5138	4.5961	-1.47615	0.152764	0.846973	-5.08469	4.5998
PQLC1	0.929028	6.71692	2.26365	0.0328103	0.846973	-3.91433	6.71789
PQLC3	-0.676276	6.38349	-2.00196	0.0565886	0.846973	-4.36696	6.38453
PRAMEF25	1.8404	0.603306	2.18488	0.038783	0.846973	-3.69473	0.774582
PRAMEF26	1.58938	1.10093	1.59583	0.12347	0.846973	-4.64549	1.2699
PRAMEF31P	2.65129	-0.712843	2.70885	0.0121881	0.846973	-2.80569	-0.415017
PRDM11	-1.9725	-1.40566	-2.33038	0.028419	0.846973	-3.47075	-1.1269
PRDM14	1.49955	-0.394116	1.74734	0.0932248	0.846973	-4.24211	-0.165474
PRDM6	1.06801	-0.157482	2.25967	0.0330906	0.846973	-3.50941	-0.0550419
PRDX3	-0.686397	7.54206	-1.81562	0.0818074	0.846973	-4.69336	7.54254
PREB	0.437935	6.79807	1.49423	0.148007	0.846973	-5.16747	6.79884
PRELID3B	-0.573899	5.1504	-1.71025	0.0999787	0.846973	-4.78916	5.15284
PRIMPOL	-0.970038	0.727372	-2.12867	0.0436275	0.846973	-3.74224	0.780693
PRKCA	-0.595198	3.61982	-1.82923	0.0796821	0.846973	-4.50027	3.62655
PRKCB	0.785341	0.340597	1.59831	0.122916	0.846973	-4.49807	0.415214
PRKCQ	1.35924	1.70367	2.21464	0.0364196	0.846973	-3.71276	1.75124
PRKCSH	0.645688	2.53818	1.97114	0.0602163	0.846973	-4.1995	2.55319
PRKDC	-0.530546	6.98866	-1.77814	0.0879157	0.846973	-4.74858	6.98931
PRKRA	-0.445805	4.14938	-1.50253	0.145864	0.846973	-5.03605	4.15406
PRKRIP1	0.494306	5.0697	2.22772	0.035423	0.846973	-3.93667	5.07213
PRKY	1.33577	1.30052	1.46125	0.156776	0.846973	-4.76785	1.39656
PRMT2	0.456644	4.50456	1.45667	0.158026	0.846973	-5.13401	4.50845
PRMT5	0.613692	6.20311	1.9324	0.0650651	0.846973	-4.49208	6.20439
PRMT6	-0.592484	3.96585	-1.95294	0.0624536	0.846973	-4.33345	3.97109
PROSER2	0.68856	3.73573	1.82728	0.0799837	0.846973	-4.52985	3.74273
PROSER2-AS1	-0.910561	0.62534	-2.01294	0.0553438	0.846973	-3.92559	0.683612
PRPF19	0.740016	4.97549	1.5482	0.134519	0.846973	-5.02856	4.97928
PRPF3	0.325855	5.77947	1.53841	0.136889	0.846973	-5.07881	5.78094
PRPS1	0.636743	6.96861	1.77463	0.0885082	0.846973	-4.75611	6.96934
PRPS2	-0.527542	4.79647	-1.72005	0.0981556	0.846973	-4.75709	4.79948
PRR14L	-0.358115	5.50528	-1.54934	0.134245	0.846973	-5.05066	5.50704
PRR19	0.968768	1.51452	1.6345	0.115064	0.846973	-4.62925	1.58171
PRR23C	0.871868	-0.828814	1.46657	0.155334	0.846973	-4.51095	-0.669476
PRRC1	-0.42161	4.12374	-1.71159	0.0997265	0.846973	-4.72699	4.12829
PRUNE1	-0.529296	3.55751	-1.66823	0.108125	0.846973	-4.74767	3.56454
PRUNE2	-0.5713	2.63479	-1.50821	0.144413	0.846973	-4.87058	2.64835
PSAP	0.7668	8.5054	2.5399	0.0178973	0.846973	-3.38811	8.50565
PSD4	0.719737	2.1237	1.5231	0.140661	0.846973	-4.82061	2.14725
PSEN2	0.91277	0.980813	1.85897	0.0752008	0.846973	-4.2036	1.03004
PSMA1	-0.839582	5.75681	-2.63677	0.0143753	0.846973	-3.154	5.75849
PSMA3	-0.635179	7.59254	-1.89928	0.0694795	0.846973	-4.5568	7.59301
PSMB3	0.382986	7.58863	1.53631	0.137401	0.846973	-5.11427	7.58907
PSMB7	0.381073	9.03237	1.48867	0.149458	0.846973	-5.18122	9.03253
PSMC6	-0.441272	6.47552	-1.57871	0.127352	0.846973	-5.03417	6.47645
PSMD10	-0.630548	5.87924	-1.88857	0.0709605	0.846973	-4.54222	5.88066
PSMD11	0.354584	6.9313	1.85005	0.0765215	0.846973	-4.63507	6.93195
PSMD13	0.722154	6.86515	2.57406	0.0165726	0.846973	-3.31558	6.8659
PSMD3	0.536476	4.72875	1.5597	0.13178	0.846973	-5.01609	4.73222
PSMD6	-0.4192	7.46966	-1.82212	0.0807859	0.846973	-4.68349	7.47011
PSMF1	0.401737	6.34197	1.82089	0.0809778	0.846973	-4.67047	6.34297
PSMG1	-0.398692	6.53439	-1.4846	0.150527	0.846973	-5.16477	6.5353
PSMG2	-0.489932	6.56994	-1.9703	0.0603175	0.846973	-4.42315	6.57082
PSORS1C2	1.04943	3.75974	1.73517	0.095396	0.846973	-4.68552	3.77006
PSPC1P1	-0.6553	1.96364	-2.05213	0.0510962	0.846973	-3.96912	1.98468
PSPHP1	-3.69249	0.023218	-2.04987	0.0513331	0.846973	-3.80573	0.364313
PSTPIP1	1.43784	-1.51496	1.71906	0.0983382	0.846973	-4.20916	-1.1641
PTBP2	-1.21577	1.18802	-2.47278	0.0207919	0.846973	-3.1841	1.23199
PTDSS1	0.482875	7.19943	2.21792	0.0361673	0.846973	-4.00303	7.19998
PTDSS2	0.655851	5.93288	1.6946	0.10295	0.846973	-4.86624	5.9346
PTGES	0.514265	8.203	1.60501	0.121429	0.846973	-5.01707	8.20331
PTHLH	-1.09648	0.818555	-1.59092	0.124573	0.846973	-4.50713	0.880767
PTK2	-0.47737	4.85274	-1.71652	0.0988078	0.846973	-4.77228	4.85552
PTMA	-0.356878	10.8567	-1.60752	0.120876	0.846973	-5.01854	10.8567
PTMAP5	-0.522537	5.2194	-2.2849	0.0313488	0.846973	-3.82383	5.22155
PTOV1	0.561043	5.20158	1.69704	0.102481	0.846973	-4.83348	5.204
PTP4A2	-0.423581	6.53821	-1.46092	0.156866	0.846973	-5.19717	6.53912
PTPA	0.42549	4.14299	1.49223	0.148528	0.846973	-5.06553	4.14775
PTPN14	-0.700713	4.82731	-2.48351	0.0203017	0.846973	-3.42863	4.83023
PTPN2	-0.408732	6.34407	-1.56948	0.129485	0.846973	-5.04643	6.34506
PTPN3	-0.523639	3.80697	-1.82476	0.0803745	0.846973	-4.53181	3.81282
PTPRA	-0.500017	5.00451	-2.11998	0.044423	0.846973	-4.11492	5.00701
PTPRJ	0.738083	3.83624	1.78053	0.0875147	0.846973	-4.62311	3.84292
PTPRS	1.5521	-1.73887	1.83439	0.0788887	0.846973	-4.07204	-1.34303
PTS	-0.599639	5.28199	-1.51311	0.143169	0.846973	-5.0743	5.28443
PUF60	0.495121	7.66949	1.8366	0.0785504	0.846973	-4.6626	7.6699
PUM1	-0.464661	5.00079	-1.75666	0.0915898	0.846973	-4.71083	5.00339
PUM3	-0.523991	6.61286	-2.12293	0.0441522	0.846973	-4.16093	6.6137
PWAR6	-1.15378	-0.285304	-1.86575	0.0742108	0.846973	-4.07421	-0.162821
PWP2	-0.321532	5.55577	-1.62704	0.116646	0.846973	-4.94251	5.55745
PXN-AS1	0.465343	2.32446	1.45677	0.157999	0.846973	-4.90188	2.3415
QPRT	-1.38753	3.43586	-1.83456	0.0788623	0.846973	-4.44905	3.45401
QTRT1	0.591108	2.27031	1.63848	0.114224	0.846973	-4.67356	2.28845
R3HDM2	-0.647524	2.03601	-1.66602	0.108568	0.846973	-4.57022	2.05696
RAB11A	-0.443705	7.99211	-1.58246	0.126493	0.846973	-5.04924	7.99244
RAB1A	-0.475002	7.53838	-1.64942	0.11195	0.846973	-4.95031	7.53882
RAB21	-0.724175	3.99569	-1.8248	0.0803681	0.846973	-4.52595	4.00152
RAB22A	-0.615796	2.97393	-1.50461	0.145332	0.846973	-4.8892	2.98564
RAB2B	-0.728501	2.64387	-1.66575	0.108624	0.846973	-4.6274	2.65884
RAB39A	-0.835529	0.35732	-1.70362	0.101228	0.846973	-4.32127	0.426776
RAB3D	0.964413	0.722694	1.73791	0.0949046	0.846973	-4.37373	0.802556
RAB3GAP2	-0.454974	3.91112	-1.64996	0.111839	0.846973	-4.8059	3.91651
RAB3IL1	1.3715	0.687812	2.71732	0.0119526	0.846973	-2.75324	0.754133
RAB42	0.795819	2.19644	1.545	0.135289	0.846973	-4.78976	2.21983
RAB43P1	1.00062	1.81598	1.87189	0.0733245	0.846973	-4.31237	1.86981
RAB4A	-0.550156	4.35665	-1.82142	0.0808963	0.846973	-4.5666	4.36081
RAB5C	-0.391333	5.03907	-2.08634	0.0476278	0.846973	-4.18124	5.04148
RAB6C	-0.512069	1.80741	-1.5881	0.125211	0.846973	-4.64362	1.831
RAB7A	-0.772398	8.17145	-2.65685	0.0137317	0.846973	-3.15183	8.17175
RAB9A	-0.832132	5.60652	-2.13264	0.0432687	0.846973	-4.10777	5.60844
RAD1	-0.693764	5.00474	-2.63808	0.0143325	0.846973	-3.12575	5.00733
RAD51B	-0.8837	1.32173	-2.13189	0.0433361	0.846973	-3.77886	1.35715
RAD51C	-0.621849	5.31729	-1.85254	0.0761512	0.846973	-4.57474	5.31955
RALGAPA2	-0.663024	4.34815	-1.70697	0.100594	0.846973	-4.74767	4.35249
RALGPS1	-0.578855	2.69864	-1.47182	0.153923	0.846973	-4.9264	2.71263
RALY	0.791341	6.57518	2.54677	0.0176233	0.846973	-3.36418	6.57611
RANBP17	-0.475838	2.39795	-1.63855	0.11421	0.846973	-4.67155	2.41339
RANP1	-0.370478	4.98891	-1.54182	0.136059	0.846973	-5.03032	4.9915
RAP2C	-0.87371	2.55757	-2.16695	0.0402733	0.846973	-3.84222	2.57344
RAPGEF2	-0.52535	6.09264	-1.56111	0.131446	0.846973	-5.04753	6.09389
RARA	0.929765	0.736316	2.0629	0.0499803	0.846973	-3.88546	0.792924
RARB	-1.09421	-0.619637	-1.70878	0.100253	0.846973	-4.23719	-0.463056
RASA3	1.15568	-0.252058	1.65253	0.11131	0.846973	-4.36541	-0.101625
RASA4B	1.05702	-1.07212	1.53878	0.136798	0.846973	-4.44635	-0.829994
RBBP8	-0.617604	3.74474	-2.45561	0.021599	0.846973	-3.41749	3.75078
RBFA	0.496154	5.0097	1.70434	0.101092	0.846973	-4.804	5.01237
RBM24	1.90068	0.747518	2.2798	0.031694	0.846973	-3.52182	0.870313
RBM26	-0.719736	4.35352	-2.19182	0.0382198	0.846973	-3.93903	4.35774
RBM27	-0.506018	2.9839	-1.47985	0.151781	0.846973	-4.93822	2.99462
RBM3	-0.753309	7.21475	-2.16002	0.0408627	0.846973	-4.10475	7.21533
RBM41	-0.843516	2.76818	-2.01528	0.0550817	0.846973	-4.11341	2.78142
RBM45	-0.59373	3.23778	-1.75816	0.0913292	0.846973	-4.57891	3.24689
RBM46	1.05785	-1.0931	1.57558	0.128073	0.846973	-4.40513	-0.87006
RBP7	1.48815	5.87221	2.58638	0.0161174	0.846973	-3.26697	5.87444
RBSN	-0.443092	4.38932	-1.98738	0.0582803	0.846973	-4.30876	4.39311
RC3H2	-0.351896	4.62286	-1.5397	0.136574	0.846973	-5.01346	4.62607
RCAN1	-0.37799	3.71464	-1.4672	0.155166	0.846973	-5.04926	3.72071
RCAN3	-0.474587	3.94487	-1.56196	0.131248	0.846973	-4.93029	3.95025
RCN2	-0.746991	4.40594	-1.80368	0.0837126	0.846973	-4.59274	4.41045
RCN3	2.18447	-1.42246	2.12969	0.0435348	0.846973	-3.70335	-1.00376
RDH14	-1.17739	3.47705	-2.15822	0.0410173	0.846973	-3.89711	3.48933
REPS2	-0.487332	3.96802	-1.51458	0.142797	0.846973	-4.99705	3.97331
REST	-0.480778	6.04818	-2.11557	0.0448319	0.846973	-4.16024	6.04938
RETREG2	0.463695	5.62411	1.85093	0.0763908	0.846973	-4.60704	5.62582
REV1	-0.44328	3.49996	-1.66639	0.108494	0.846973	-4.75037	3.50695
RFLNB	-0.997128	5.59379	-1.74613	0.0934396	0.846973	-4.75145	5.59617
RGCC	-0.926324	4.98646	-2.08907	0.0473598	0.846973	-4.14749	4.98971
RGS12	1.33885	0.257428	1.92537	0.0659813	0.846973	-4.07467	0.421914
RHEB	-0.99706	6.15075	-2.34927	0.027277	0.846973	-3.72657	6.15218
RHNO1	-0.45381	4.43302	-2.10988	0.0453641	0.846973	-4.10531	4.43664
RHOBTB3	-1.46531	0.721023	-1.89027	0.0707239	0.846973	-4.09052	0.812152
RHOC	0.660593	7.22053	2.22689	0.0354852	0.846973	-3.98668	7.22111
RHOF	0.606043	1.13619	1.51129	0.143631	0.846973	-4.74191	1.18205
RHOG	0.538677	6.48917	2.09531	0.0467537	0.846973	-4.21515	6.49011
RHOV	0.863384	4.79929	1.74419	0.0937831	0.846973	-4.74685	4.80367
RHOXF1	2.41679	-0.895148	2.31026	0.0296829	0.846973	-3.44082	-0.604155
RIDA	-0.915834	4.47814	-1.68432	0.104942	0.846973	-4.76406	4.48324
RILPL1	0.955058	1.50832	2.02911	0.0535547	0.846973	-4.01363	1.54472
RIMKLA	2.0118	-0.500399	2.70797	0.0122127	0.846973	-2.81756	-0.287789
RIN3	-2.27196	-0.0813525	-1.53819	0.136942	0.846973	-4.4223	0.20371
RMDN1	-0.575812	5.54535	-1.90412	0.0688176	0.846973	-4.50063	5.54722
RMI1	-0.624065	2.44974	-1.71724	0.098674	0.846973	-4.55253	2.46502
RMI2	-0.861721	3.64236	-1.50028	0.146443	0.846973	-4.95116	3.65327
RNASEH1	-0.367117	6.86821	-1.6775	0.106282	0.846973	-4.89704	6.86892
RNASEH2B	-0.724002	3.55107	-1.92323	0.0662617	0.846973	-4.32578	3.55896
RNASEH2C	0.626987	7.01895	1.91179	0.0677817	0.846973	-4.53612	7.01964
RNASEK	0.984631	-0.203823	1.56356	0.130871	0.846973	-4.49827	-0.0538813
RNF10	0.373352	6.75616	1.49205	0.148574	0.846973	-5.16976	6.75693
RNF103	0.845149	1.7023	1.79846	0.0845576	0.846973	-4.3714	1.73063
RNF114	0.331212	7.48991	1.79607	0.0849467	0.846973	-4.72633	7.49036
RNF115	-0.57972	5.77134	-2.50372	0.0194073	0.846973	-3.42299	5.77283
RNF123	0.869593	2.28649	1.5975	0.123096	0.846973	-4.7746	2.31822
RNF144B	2.16152	-2.32373	2.33834	0.0279323	0.846973	-3.48807	-1.80748
RNF167	0.410151	7.09024	1.51849	0.141815	0.846973	-5.13736	7.09087
RNF17	-0.551202	2.40238	-1.59008	0.124762	0.846973	-4.73138	2.41797
RNF170	-0.682507	3.75172	-2.00951	0.0557301	0.846973	-4.20772	3.75819
RNF181	0.682497	6.13696	1.93821	0.0643166	0.846973	-4.47159	6.13832
RNF214	-0.689162	3.99983	-2.31946	0.0290984	0.846973	-3.69031	4.00504
RNFT2	-0.519621	2.65568	-1.80576	0.0833776	0.846973	-4.45345	2.66866
ROCK1P1	-0.603127	1.34616	-1.538	0.136989	0.846973	-4.6674	1.37945
ROMO1	0.74212	6.42541	1.96513	0.0609464	0.846973	-4.43507	6.42656
RPAIN	-0.794867	5.01748	-2.48547	0.0202132	0.846973	-3.42484	5.02024
RPL13A	0.386324	12.8724	1.52068	0.141265	0.846973	-5.14319	12.8724
RPL13AP20	0.589016	3.08628	1.63466	0.11503	0.846973	-4.75529	3.097
RPL13AP23	0.927258	-0.704941	1.60332	0.121804	0.846973	-4.38161	-0.53478
RPL18A	0.533509	10.7294	1.9586	0.0617496	0.846973	-4.46679	10.7295
RPL18AP3	0.44844	7.14953	1.60695	0.121002	0.846973	-5.01134	7.15014
RPL23AP7	0.577189	2.93857	1.70643	0.100697	0.846973	-4.64082	2.94958
RPL23AP97	0.768791	-0.621129	1.46923	0.154617	0.846973	-4.52601	-0.48754
RPL24P7	0.93112	-0.53715	1.70923	0.100169	0.846973	-4.25883	-0.385362
RPL28	0.594681	10.6029	1.65174	0.111472	0.846973	-4.95335	10.6029
RPL29	0.458172	10.3504	1.89302	0.0703423	0.846973	-4.57509	10.3505
RPL29P12	0.671687	0.971777	1.80311	0.0838043	0.846973	-4.28371	1.01569
RPL35	0.619866	10.0577	1.80046	0.0842326	0.846973	-4.7238	10.0578
RPL36	0.620832	10.1005	1.85697	0.0754961	0.846973	-4.63337	10.1006
RPL41P1	0.586031	5.84357	1.56425	0.130709	0.846973	-5.04195	5.84524
RPL41P5	0.561882	5.7816	1.46403	0.156021	0.846973	-5.17733	5.78335
RPL5P23	-0.839917	1.18554	-2.33666	0.0280346	0.846973	-3.42433	1.22241
RPL5P8	-1.11802	-0.659228	-1.81493	0.0819167	0.846973	-4.10353	-0.494878
RPL8	0.386612	11.8186	1.59501	0.123654	0.846973	-5.03816	11.8186
RPLP0P2	0.697408	5.03653	1.7672	0.0897722	0.846973	-4.72144	5.03941
RPN1	0.365003	7.3215	1.49132	0.148765	0.846973	-5.17603	7.32201
RPP21	1.09348	-0.645544	1.78366	0.0869918	0.846973	-4.17402	-0.463658
RPS11	0.614812	10.4739	2.17511	0.0395889	0.846973	-4.087	10.4739
RPS14	0.417027	10.3981	1.56142	0.131373	0.846973	-5.08398	10.3982
RPS15	0.510496	10.7686	1.50473	0.1453	0.846973	-5.16395	10.7687
[truncated: 12,894 more rows]

## Sheet: Global - Global+Methionine
Supplementary Table S7. Differential expression analysis of all genes at day-5 (Global-Global+methionine comparison)
genes	logFC	AveExpr	t	P.Value	adj.P.Val	B
GAS1	3.01654	-0.859999	4.74745	7.69037e-05	0.303963	-0.541474
TUBA1B	-3.12029	7.90156	-4.31131	0.000234512	0.303963	0.436136
PHLDB1	-2.27175	2.91007	-4.14329	0.00035998	0.303963	-0.584504
MIGA2	-1.37675	4.66964	-4.13488	0.000367771	0.303963	-0.0501983
OBSCN	-4.23493	-1.18042	-4.08657	0.000415882	0.303963	-2.72769
POLM	-2.47642	2.07959	-4.08263	0.000420069	0.303963	-1.04806
YAE1	1.58748	3.36742	4.07031	0.000433438	0.303963	-0.158873
POLE3	-1.46805	5.43882	-4.0653	0.000438994	0.303963	-0.128976
LINC00392	2.97684	-0.84488	4.01928	0.000493449	0.303963	-1.34093
CHIC1	2.94002	-0.94369	4.01034	0.000504782	0.303963	-1.53893
FBXO48	1.71284	0.746164	4.00888	0.000506657	0.303963	-0.877586
EEF1A1P4	-2.41442	5.47946	-4.00585	0.000510567	0.303963	-0.318434
FZD5	2.37686	4.06356	3.89422	0.000677499	0.303963	-0.459433
WASHC3	1.48137	3.73237	3.86629	0.000727067	0.303963	-0.527976
C2orf72	2.19391	-0.0401587	3.85799	0.000742487	0.303963	-1.52075
SEC24C	-4.96623	-0.186051	-3.83392	0.000789005	0.303963	-2.85231
VPS37B	-2.68653	2.45008	-3.82656	0.000803794	0.303963	-1.40779
CHERP	-2.13596	4.21998	-3.81762	0.000822129	0.303963	-0.771378
KCNAB2	3.01268	-0.763112	3.77926	0.000905592	0.303963	-2.03837
TXLNA	-1.83984	4.24169	-3.77231	0.000921588	0.303963	-0.853087
CLPTM1	-1.82433	6.27367	-3.75819	0.000954944	0.303963	-0.722209
FOXF2	2.92136	-1.91797	3.71135	0.00107425	0.303963	-2.31355
TSACC	1.66976	1.8846	3.70637	0.00108779	0.303963	-1.08503
ESS2	-3.41518	4.29156	-3.69486	0.00111966	0.303963	-1.20513
IRS2	2.33881	-0.0599122	3.69481	0.0011198	0.303963	-1.62947
ALDH5A1	2.07755	1.44057	3.68553	0.00114616	0.303963	-1.17539
PAXIP1	-1.73791	4.36491	-3.68206	0.00115619	0.303963	-0.969365
PPP4R2	1.70997	3.75906	3.6775	0.00116949	0.303963	-0.907818
AL136298.3	1.929	1.01499	3.66046	0.00122052	0.303963	-1.24533
PLEC	-2.00638	6.69875	-3.66037	0.00122077	0.303963	-0.909117
C9orf40	1.74694	3.3739	3.65904	0.00122485	0.303963	-0.963656
NR2E1	2.09207	0.35821	3.64881	0.00125664	0.303963	-1.6004
WDR13	-1.62917	4.71759	-3.64738	0.00126116	0.303963	-1.02232
TE_HERV15-int	2.43065	-1.4995	3.64098	0.0012815	0.303963	-2.15519
NR1H2	-1.45215	5.61604	-3.6314	0.00131259	0.303963	-0.990818
UBE2K	0.988223	7.21877	3.62794	0.00132401	0.303963	-0.953658
DEGS1	-1.58588	6.07339	-3.62723	0.00132635	0.303963	-0.984901
AC010677.1	2.06256	2.8641	3.62356	0.00133859	0.303963	-1.07907
AKT2	-1.23183	4.70812	-3.61463	0.00136881	0.303963	-1.06967
PPP5C	-2.01717	4.26627	-3.61231	0.00137676	0.303963	-1.17473
CMTM8	1.74516	2.2938	3.60625	0.00139777	0.303963	-1.15356
EIF3L	-1.93979	7.66424	-3.60347	0.00140751	0.303963	-1.01283
CBX3P9	2.4207	0.091989	3.59363	0.00144253	0.303963	-1.67356
NAP1L4	-1.05604	5.37464	-3.58086	0.00148923	0.303963	-1.08531
TXNL4B	1.1317	3.77224	3.57193	0.00152278	0.303963	-1.12795
CBR4	1.3641	4.6625	3.5706	0.00152781	0.303963	-1.09575
MAT2A	-1.47767	6.8575	-3.56858	0.00153555	0.303963	-1.08801
EAF2	1.96881	1.14668	3.55395	0.00159254	0.303963	-1.41126
MAN2A2	-2.35701	1.96066	-3.54336	0.00163508	0.303963	-1.82521
NRBP1	-1.99127	5.1138	-3.54067	0.00164608	0.303963	-1.22311
RAPH1	1.64947	1.37408	3.53812	0.00165655	0.303963	-1.46778
AP1B1	-1.03788	6.36889	-3.53679	0.00166206	0.303963	-1.15275
GCDH	-1.43826	4.78584	-3.53279	0.00167868	0.303963	-1.22794
MLST8	-2.30078	5.49744	-3.52383	0.00171652	0.303963	-1.24568
SLC25A44	-1.39291	6.72296	-3.52376	0.00171681	0.303963	-1.17923
CRLS1	1.46548	4.97434	3.52042	0.00173115	0.303963	-1.18704
CDC26	1.33214	4.0657	3.51916	0.00173657	0.303963	-1.22076
VPS52	-1.61085	3.87836	-3.51838	0.00173992	0.303963	-1.33047
CAP1	-3.03453	4.56841	-3.49847	0.00182815	0.303963	-1.44121
KIAA1143	1.65372	3.95635	3.49689	0.00183534	0.303963	-1.25446
SLC2A1	-1.12697	9.2887	-3.49204	0.00185757	0.303963	-1.23219
AK4P1	-3.35706	3.6394	-3.49125	0.00186122	0.303963	-1.68955
KLHDC3	-1.41617	5.94315	-3.48146	0.00190698	0.303963	-1.27892
AP2M1	-1.40401	8.75942	-3.47817	0.00192259	0.303963	-1.26098
PIGT	-1.33438	5.77975	-3.47308	0.001947	0.303963	-1.3
TEX30	1.75163	2.65017	3.46384	0.00199211	0.303963	-1.38129
PTBP1	-1.03314	8.04145	-3.46021	0.00201008	0.303963	-1.29828
SGCE	2.60313	-0.522045	3.45453	0.00203857	0.303963	-1.97108
CSNK1G2	-1.3456	4.25673	-3.44994	0.00206182	0.303963	-1.4135
PER2	1.90313	1.26087	3.44516	0.00208639	0.303963	-1.66473
DBN1	-2.53891	3.25623	-3.43742	0.00212669	0.303963	-1.70473
CBX3	2.08761	6.59175	3.43388	0.00214542	0.303963	-1.35295
DGCR8	-1.60538	3.86701	-3.43103	0.0021606	0.303963	-1.49177
ITPR3	-4.17446	3.37325	-3.42295	0.00220417	0.303963	-1.96151
TEX261	-1.72958	2.46661	-3.41559	0.00224459	0.303963	-1.83617
LGALSL	1.45623	1.94925	3.40687	0.00229346	0.303963	-1.62373
GOLM1	1.1308	3.53814	3.4043	0.00230801	0.303963	-1.47642
ZNF738	1.45246	3.33906	3.39322	0.002372	0.303963	-1.49174
MCUB	1.7129	5.32489	3.38856	0.0023994	0.303963	-1.45084
ERICH5	1.35376	2.78876	3.3787	0.0024584	0.303963	-1.54765
DHRS11	-3.47507	0.980418	-3.37679	0.00246998	0.303963	-2.73411
MKRN3	2.78676	-1.35849	3.37574	0.00247636	0.303963	-2.50553
MCM2	-2.85716	4.60241	-3.37488	0.00248162	0.303963	-1.6263
PGAM4	-2.3037	5.16399	-3.37303	0.00249295	0.303963	-1.53772
MRPL35	0.935733	6.6597	3.37202	0.00249918	0.303963	-1.47803
ESRRA	-1.45821	5.84737	-3.35897	0.00258069	0.303963	-1.52391
AC009244.1	1.29962	3.86141	3.35786	0.00258777	0.303963	-1.5427
EEF1A1P16	-2.16327	2.43226	-3.35716	0.00259223	0.303963	-1.98948
PTDSS2	-1.72558	5.93288	-3.35619	0.00259843	0.303963	-1.5361
MT-ND4L	-1.55541	11.2833	-3.349	0.00264475	0.303963	-1.52279
NFKBIE	-1.27374	3.15579	-3.3481	0.00265059	0.303963	-1.69782
UBTF	-1.42281	5.48025	-3.34505	0.00267058	0.303963	-1.55868
POLR3GL	1.67655	1.86958	3.34378	0.00267888	0.303963	-1.69338
ECSIT	-1.44256	6.35384	-3.34065	0.00269958	0.303963	-1.55334
NGRN	-2.2436	4.0392	-3.33797	0.0027174	0.303963	-1.72236
DNPEP	-1.76	4.18445	-3.33731	0.00272182	0.303963	-1.65603
AC023157.2	1.18605	2.15245	3.33512	0.00273649	0.303963	-1.68954
FP565260.1	-1.83819	3.24866	-3.33326	0.00274905	0.303963	-1.77807
DENR	1.41752	5.82639	3.32982	0.00277232	0.303963	-1.56587
AFAP1L1	1.44217	2.67861	3.32431	0.00281005	0.303963	-1.67567
AL162151.2	-1.26135	5.88971	-3.32285	0.00282016	0.303963	-1.59273
AL158801.5	0.985021	4.93613	3.31948	0.00284357	0.303963	-1.59534
FAM216A	1.78808	1.78821	3.31643	0.00286488	0.303963	-1.72725
NUDT6	1.56706	1.29856	3.31406	0.00288164	0.303963	-1.83798
NSMCE3	1.31469	3.63814	3.30872	0.00291956	0.303963	-1.64098
LZIC	0.945739	4.9018	3.30359	0.0029565	0.303963	-1.62639
MRPS28	1.40769	3.39777	3.30345	0.00295748	0.303963	-1.65235
SLC6A19	-1.42643	8.37876	-3.30058	0.00297834	0.303963	-1.62197
MTCO1P2	-2.41206	0.975422	-3.29916	0.00298873	0.303963	-2.52359
RNASEH1	0.877518	6.86821	3.29883	0.00299113	0.303963	-1.62554
AL450998.1	1.56902	1.94462	3.29642	0.00300888	0.303963	-1.81531
TTC28-AS1	1.05708	2.54926	3.29553	0.00301542	0.303963	-1.74697
ZSCAN21	-2.10207	1.81631	-3.29423	0.00302501	0.303963	-2.23662
PIAS3	-2.44486	2.03181	-3.29209	0.00304092	0.303963	-2.29214
GAR1	1.47124	3.72851	3.28598	0.0030867	0.303963	-1.68784
MRTFA	-1.76413	3.73956	-3.28481	0.00309559	0.303963	-1.77927
AZIN1-AS1	1.92949	0.684069	3.28415	0.0031006	0.303963	-2.02105
LAD1	-2.71883	2.9803	-3.28362	0.00310457	0.303963	-2.05263
MLF2	-1.39142	6.21715	-3.28023	0.00313045	0.303963	-1.67437
STK24	-1.49828	4.49101	-3.2774	0.00315214	0.303963	-1.7365
MADD	-2.31071	3.43845	-3.27681	0.00315673	0.303963	-1.9027
EEF1A1P6	-1.04032	9.6554	-3.27577	0.00316472	0.303963	-1.67142
CCNYL1	0.970507	3.6633	3.273	0.00318627	0.303963	-1.71619
AC012065.5	1.65299	0.128756	3.27195	0.0031944	0.303963	-2.20274
ZNRF2	1.63587	0.610785	3.26878	0.0032193	0.303963	-2.00054
CAMK2N1	1.54647	1.84646	3.26766	0.00322806	0.303963	-1.84706
NPTN	2.03755	2.93942	3.26308	0.00326443	0.303963	-1.74825
DHFRP1	1.15593	2.11492	3.26004	0.00328874	0.303963	-1.82924
SLC25A12	1.26674	3.88947	3.25912	0.00329609	0.303963	-1.7265
CLN6	-2.59609	3.09255	-3.25822	0.00330335	0.303963	-2.05846
MOB1B	1.43806	3.13043	3.25648	0.00331745	0.303963	-1.77101
TMEM14A	1.2017	4.16055	3.25237	0.00335084	0.303963	-1.73664
STRIP1	-1.36978	3.33618	-3.24949	0.0033745	0.303963	-1.86717
MLLT3	1.63879	0.171099	3.24923	0.00337661	0.303963	-2.22595
NFATC3	-1.72297	3.84284	-3.24721	0.00339328	0.303963	-1.84947
TBC1D9B	-0.996015	4.74348	-3.24402	0.00341978	0.303963	-1.76545
ZNF649	-2.22437	1.8048	-3.24286	0.00342949	0.303963	-2.31108
STK36	-2.08495	2.40641	-3.24105	0.00344464	0.303963	-2.09445
TBC1D22A	-1.47661	3.04432	-3.23952	0.00345754	0.303963	-1.91595
MREG	2.05635	1.37924	3.23911	0.00346099	0.303963	-1.94123
RBM18	0.750297	5.2923	3.23486	0.00349702	0.303963	-1.76059
IFRD2	-1.32353	6.40087	-3.23434	0.00350145	0.303963	-1.76288
CD47	1.49369	3.71133	3.23082	0.0035316	0.303963	-1.78314
SND1	-1.59538	5.72249	-3.23044	0.00353482	0.303963	-1.78103
MCAM	2.18582	2.14562	3.2283	0.00355333	0.303963	-1.88916
MRPS2	-1.15639	6.93752	-3.22796	0.00355625	0.303963	-1.77126
RIN2	1.58494	2.97602	3.22663	0.00356781	0.303963	-1.81522
TUBBP1	-1.33664	3.25996	-3.22495	0.00358244	0.303963	-1.8996
NISCH	-1.12056	5.61573	-3.22464	0.00358508	0.303963	-1.78729
OGDH	-1.61053	5.4669	-3.22381	0.00359238	0.303963	-1.7959
RNH1	-1.56971	6.4155	-3.2224	0.00360468	0.303963	-1.78594
MITD1	1.42949	3.64914	3.21991	0.00362663	0.303963	-1.8082
SLC8A2	2.38995	-0.141676	3.21976	0.00362796	0.303963	-2.41392
CBR1	1.3925	3.70987	3.21673	0.00365474	0.303963	-1.81545
CTDSP1	-1.2034	5.42401	-3.21626	0.00365894	0.303963	-1.80957
PRMT5	-1.3157	6.20311	-3.2122	0.00369529	0.303963	-1.80887
KLHL29	1.86751	0.675005	3.21159	0.00370071	0.303963	-2.11724
PDIA6	-2.02456	3.51322	-3.20775	0.00373546	0.303963	-1.99418
GCSHP5	1.87594	3.29052	3.20702	0.00374213	0.303963	-1.83605
AC068282.1	1.95949	-0.958574	3.2063	0.00374863	0.303963	-2.62512
DYNLT1	1.26303	5.67967	3.19961	0.00381005	0.303963	-1.82658
TE_MER4E1	1.15281	2.24443	3.19943	0.00381176	0.303963	-1.93179
TGFBI	-3.0775	0.0983855	-3.19723	0.00383216	0.303963	-3.02125
EEF1A1P8	-1.9489	3.93419	-3.19704	0.0038339	0.303963	-1.95806
MIIP	-1.73853	6.06045	-3.19255	0.00387594	0.303963	-1.85225
MYDGF	0.993215	5.65961	3.19044	0.00389587	0.303963	-1.84624
AP1AR	1.59792	1.44014	3.18969	0.00390299	0.303963	-1.99801
DHFR	1.17251	4.86638	3.18669	0.00393151	0.303963	-1.85628
ABHD10	1.52175	3.47131	3.18519	0.00394584	0.303963	-1.87687
HSPA8	-0.989771	11.6294	-3.1845	0.00395238	0.303963	-1.85396
POMT2	-1.03346	3.9433	-3.18031	0.00399282	0.303963	-1.93322
ACTN4	-1.73563	5.8521	-3.17795	0.00401566	0.303963	-1.87974
AL031058.1	1.32313	1.27602	3.17707	0.00402429	0.303963	-2.1035
SVBP	1.23443	3.94886	3.174	0.00405431	0.303963	-1.89431
AC078819.1	-2.41361	3.39821	-3.17183	0.00407567	0.303963	-2.07643
ACOT11	-2.65049	1.50774	-3.16454	0.00414832	0.303963	-2.63733
EPHX4	1.80474	0.0581759	3.16423	0.00415143	0.303963	-2.35696
SLC25A23	-1.1583	5.1374	-3.16376	0.00415612	0.303963	-1.91479
NUP188	-1.09352	6.96279	-3.16337	0.00416005	0.303963	-1.89835
TE_THE1A-int	-1.50228	3.56102	-3.16153	0.0041786	0.303963	-2.0158
EEF1A1P13	-0.979638	8.85068	-3.15754	0.00421921	0.303963	-1.90819
AFF1	1.29678	3.81002	3.15739	0.00422069	0.303963	-1.92577
RASSF8-AS1	1.84099	0.229185	3.15725	0.00422217	0.303963	-2.35121
C18orf21	1.1725	4.89844	3.1563	0.00423184	0.303963	-1.91608
LGMN	-0.966193	5.58965	-3.14924	0.00430476	0.303963	-1.93545
SNAPC2	-2.53721	2.29167	-3.14759	0.00432192	0.303963	-2.36684
ADIPOR1	-1.0935	6.18472	-3.14664	0.00433185	0.303963	-1.93431
THOP1	-1.68533	5.36854	-3.14588	0.00433987	0.303963	-1.95271
NSMF	-2.19136	3.47191	-3.14337	0.0043663	0.303963	-2.10658
MSX2	1.96588	4.40741	3.13965	0.00440571	0.303963	-1.95036
ELF2	1.46034	2.47543	3.13914	0.00441111	0.303963	-2.01695
DPH6	1.08307	4.22015	3.13781	0.00442532	0.303963	-1.95876
SRI	1.2224	5.34787	3.13617	0.00444287	0.303963	-1.95352
TRMU	-1.29292	6.12656	-3.13474	0.00445824	0.303963	-1.96017
FBXO34	-1.05743	3.89603	-3.13336	0.00447314	0.303963	-2.00224
PBDC1	0.846895	6.80254	3.13258	0.00448155	0.303963	-1.95806
RPL17P43	1.90127	0.116359	3.13247	0.00448281	0.303963	-2.37637
SGPP1	1.41559	2.99507	3.13189	0.00448907	0.303963	-2.00784
C1QTNF6	-3.00217	1.87119	-3.13037	0.00450552	0.303963	-2.51837
NUDT14	1.71408	0.946638	3.12759	0.00453594	0.303963	-2.28912
MIPEP	-1.03322	4.32239	-3.12446	0.00457031	0.303963	-2.00708
AC011447.7	-2.37421	1.75831	-3.12352	0.00458064	0.303963	-2.42976
ZIC2	2.53728	-1.12733	3.12238	0.00459326	0.303963	-2.64556
YPEL1	2.10258	-0.682613	3.12225	0.00459475	0.303963	-2.54132
PFDN4	1.51067	4.66218	3.12162	0.00460171	0.303963	-1.98443
ZNF692	-1.92434	2.87274	-3.11968	0.00462326	0.303963	-2.24828
OS9	-2.14327	3.12417	-3.1164	0.00465995	0.303963	-2.24988
THSD1	1.70904	2.27269	3.11607	0.00466369	0.303963	-2.05578
ZNF207	-0.834216	7.93393	-3.116	0.00466446	0.303963	-1.99076
FRG1	1.11014	5.90329	3.11214	0.00470811	0.303963	-1.99949
MND1	1.25547	4.2188	3.10879	0.00474627	0.303963	-2.01328
SMCO4	1.59985	2.71611	3.10549	0.0047841	0.303963	-2.06801
TUBA1C	-1.49672	10.7033	-3.10458	0.00479457	0.303963	-2.01315
IRX2	2.58271	1.42989	3.10393	0.00480214	0.303963	-2.14096
JUP	-1.6586	7.91902	-3.10125	0.00483315	0.303963	-2.02036
YY1AP1	-2.59721	4.59292	-3.1012	0.00483374	0.303963	-2.11263
PLK1	-1.26856	8.76084	-3.09978	0.00485031	0.303963	-2.02277
DCTN1	-2.15598	3.50522	-3.09913	0.00485792	0.303963	-2.19884
PRAG1	2.1635	2.20067	3.09754	0.0048766	0.303963	-2.0832
PIGF	1.15553	2.82918	3.09684	0.00488481	0.303963	-2.07387
EEF1A1P10	-1.40142	2.65623	-3.09452	0.00491212	0.303963	-2.22921
MGST2	1.29324	5.56658	3.09113	0.0049523	0.303963	-2.04159
AHCY	-1.22488	7.64603	-3.08983	0.0049678	0.303963	-2.04297
NAPA	-2.61473	3.36301	-3.08622	0.00501116	0.303963	-2.29125
TE_L1MEg1	-2.15673	-0.132978	-3.08308	0.00504916	0.303963	-3.01268
FOXM1	-1.21228	5.28702	-3.08181	0.00506456	0.303963	-2.06884
AAAS	-1.64961	5.34772	-3.08163	0.00506671	0.303963	-2.07514
SERF1A	1.40464	2.59259	3.08144	0.00506904	0.303963	-2.11472
NBPF8	-2.01801	2.32387	-3.07819	0.00510873	0.303963	-2.39983
SIRT4	1.44713	1.43595	3.07763	0.00511573	0.303963	-2.21084
TE_MER76-int	-2.27746	0.139362	-3.07697	0.0051238	0.303963	-2.93908
GRAMD1B	2.52327	-1.33513	3.07225	0.00518224	0.303963	-2.8167
POLR2E	-1.21402	8.03676	-3.06962	0.00521498	0.303963	-2.08242
CBWD6	1.13875	4.97271	3.06905	0.00522217	0.303963	-2.08635
CHCHD7	1.27777	5.30196	3.06656	0.00525337	0.303963	-2.09002
NBPF15	-1.58328	2.87763	-3.06629	0.00525684	0.303963	-2.26035
INPPL1	-1.43423	3.74128	-3.06478	0.00527593	0.303963	-2.16083
RBM38	-1.40621	6.39054	-3.06473	0.00527649	0.303963	-2.09446
AC005532.1	2.88204	-1.50599	3.06104	0.00532349	0.303963	-2.75132
CBLC	-2.22829	0.943559	-3.06054	0.00532986	0.303963	-2.70768
UBR4	-1.78887	4.98908	-3.05672	0.00537889	0.303963	-2.13399
CDC34	-0.860062	6.59865	-3.05511	0.00539962	0.303963	-2.11197
A4GALT	-1.40475	6.32374	-3.05421	0.00541128	0.303963	-2.11519
SAP18	0.993447	8.03259	3.05054	0.00545915	0.303963	-2.11984
GBA2	-1.18614	4.69927	-3.05041	0.00546077	0.303963	-2.14383
DIAPH1	-1.38249	4.90374	-3.04983	0.00546842	0.303963	-2.13987
GVQW2	2.26086	-1.35812	3.04853	0.00548554	0.303963	-2.80008
KRI1	-1.59497	4.34928	-3.04834	0.00548799	0.303963	-2.17356
TP53RK	1.14686	4.49296	3.0451	0.00553073	0.303963	-2.13565
UBAP2	-1.11737	7.13678	-3.04378	0.00554817	0.303963	-2.13341
TMEM251	1.34193	3.71778	3.04077	0.00558838	0.303963	-2.15061
GPAT4	-1.15621	4.8948	-3.0401	0.00559733	0.303963	-2.15844
ENTPD6	-1.39247	5.16909	-3.04006	0.00559778	0.303963	-2.15547
C2orf76	1.45243	1.934	3.03962	0.00560376	0.303963	-2.22819
NMT1	0.954805	5.23678	3.0372	0.00563626	0.303963	-2.14723
C6orf99	1.80472	1.59362	3.03719	0.00563636	0.303963	-2.26145
AATF	-1.03542	5.78419	-3.03658	0.00564462	0.303963	-2.15126
NBPF9	-1.15372	3.28271	-3.03647	0.00564607	0.303963	-2.23062
CRIPT	1.15205	3.56878	3.03451	0.00567267	0.303963	-2.1657
MRPL16	0.9517	7.05686	3.03183	0.0057092	0.303963	-2.15658
AL353705.4	1.5046	-0.0220564	3.02827	0.00575787	0.303963	-2.5514
TMSB4XP4	2.06889	0.429503	3.02688	0.0057771	0.303963	-2.49603
RNF130	1.10127	1.95185	3.02672	0.00577925	0.303963	-2.26138
COX8C	2.22726	-1.08285	3.02644	0.00578319	0.303963	-2.95415
AP1M1	-1.21062	4.70144	-3.02636	0.00578422	0.303963	-2.18458
CAMSAP3	-2.8312	3.15733	-3.02362	0.0058222	0.303963	-2.45531
CYP27B1	-2.61366	0.0519382	-3.02096	0.00585936	0.303963	-3.08626
COQ2	1.14712	3.00615	3.02069	0.00586315	0.303963	-2.20144
NFX1	-0.846201	4.89248	-3.01879	0.00588986	0.303963	-2.19043
TMED1	-1.85525	2.80526	-3.01847	0.00589434	0.303963	-2.39077
BECN1	-1.28869	4.10008	-3.01188	0.00598781	0.303963	-2.23304
ERVMER34-1	1.72699	0.425391	3.01164	0.00599124	0.303963	-2.49444
TESMIN	1.60063	0.757347	3.00984	0.00601705	0.303963	-2.44013
GPATCH11	1.50368	1.34671	2.99703	0.00620358	0.303963	-2.358
LRRC8C	2.37826	-0.160428	2.9949	0.00623511	0.303963	-2.71591
INTS1	-1.39597	5.88426	-2.9921	0.00627691	0.303963	-2.23688
TUBB4A	-1.51228	10.0883	-2.99056	0.00629996	0.303963	-2.23738
ATP9B	-0.931167	3.64111	-2.98709	0.00635213	0.303963	-2.2867
MVK	-2.51807	3.59296	-2.98648	0.00636132	0.303963	-2.34703
RNASEH1P2	1.76182	-0.558823	2.98433	0.00639404	0.303963	-2.74494
ITGB3BP	1.13924	3.81658	2.98251	0.00642181	0.303963	-2.25922
RNF113B	2.2351	-0.362585	2.98151	0.00643699	0.303963	-2.66379
TCEAL9	1.65641	4.26891	2.9808	0.00644786	0.303963	-2.25743
FBXW5	-1.50202	6.14534	-2.97894	0.00647648	0.303963	-2.2611
HAUS2	1.09996	3.82386	2.97598	0.0065223	0.303963	-2.27069
RELA	-1.09854	4.06669	-2.97597	0.00652236	0.303963	-2.29744
CREBBP	1.04644	4.85485	2.9708	0.00660304	0.303963	-2.27612
FRG1BP	1.37734	0.787602	2.96569	0.00668374	0.303963	-2.5066
NUMA1	-2.38555	3.52621	-2.96554	0.00668606	0.303963	-2.40489
TUBGCP4	-1.08734	4.31048	-2.96502	0.00669431	0.303963	-2.30818
AC092343.1	2.14864	-0.651792	2.96476	0.00669837	0.303963	-2.72816
TRPM4	-1.80205	2.61886	-2.96399	0.00671075	0.303963	-2.48121
AC093323.1	1.34502	3.44303	2.96031	0.00676963	0.303963	-2.30643
TRIM32	-0.946776	4.49251	-2.95873	0.00679508	0.303963	-2.31074
AL353743.1	1.55652	0.569742	2.95662	0.00682906	0.303963	-2.5569
TTLL4	-1.20664	5.82378	-2.9566	0.00682942	0.303963	-2.30394
GGA1	-1.89995	3.06981	-2.95343	0.00688089	0.303963	-2.45466
GON7	1.2646	4.10433	2.95317	0.00688524	0.303963	-2.31121
DPY30	1.10509	5.7753	2.95292	0.00688927	0.303963	-2.30985
DIABLO	-1.67561	2.42286	-2.95281	0.00689116	0.303963	-2.51887
SIRT7	-1.04249	4.09321	-2.95203	0.00690385	0.303963	-2.3416
SLC25A19	-1.49265	4.12693	-2.9517	0.00690932	0.303963	-2.34922
DPP9	-1.04951	5.34453	-2.94924	0.0069496	0.303963	-2.31969
SPEN	1.78997	2.31298	2.94739	0.00698022	0.303963	-2.34973
NCKIPSD	-1.08257	4.38558	-2.94643	0.00699611	0.303963	-2.33683
ILF3	-0.709756	7.98111	-2.94498	0.00702016	0.303963	-2.32592
NMD3	-1.58821	4.72444	-2.94485	0.00702235	0.303963	-2.34165
TPRKB	1.27605	4.64053	2.94462	0.00702622	0.303963	-2.32639
RAB5B	-1.7038	3.3335	-2.94434	0.00703088	0.303963	-2.41389
ZNF793-AS1	1.63512	1.74656	2.9412	0.00708338	0.303963	-2.42956
SLC27A4	-2.07537	4.78568	-2.94044	0.00709599	0.303963	-2.36223
CCDC86	-1.28025	5.42395	-2.93962	0.00710989	0.303963	-2.33914
RAC2	-3.01886	1.67438	-2.9392	0.007117	0.303963	-2.8008
TMSB4X	1.65982	7.16807	2.93837	0.00713101	0.303963	-2.33863
IFT122	-2.00722	2.76485	-2.93626	0.00716668	0.303963	-2.54311
PM20D2	1.50845	0.555922	2.93514	0.00718572	0.303963	-2.58921
NINJ2	1.57342	1.38558	2.9351	0.00718627	0.303963	-2.46565
GPAA1	-1.43196	5.94061	-2.93341	0.00721506	0.303963	-2.34856
LINC00467	1.90359	0.179706	2.93156	0.00724676	0.303963	-2.69137
GOSR1	1.09308	5.66579	2.9315	0.00724783	0.303963	-2.35103
ZFP90	1.35496	1.11733	2.92947	0.00728278	0.303963	-2.49678
HMGN3	1.57614	2.85504	2.92871	0.00729587	0.303963	-2.37865
SGTA	-1.1878	7.16817	-2.92867	0.00729658	0.303963	-2.35654
ALDOA	-2.261	3.10624	-2.9273	0.00732023	0.303963	-2.53508
GINS4	-2.13314	-0.0371509	-2.92556	0.00735042	0.303963	-3.2339
KAT2A	-1.31923	4.84094	-2.92547	0.00735195	0.303963	-2.37345
PPP6R1	-2.0557	3.47011	-2.92453	0.00736826	0.303963	-2.45785
APEX2	-1.01012	5.0685	-2.92394	0.00737861	0.303963	-2.36866
AL136537.2	1.80239	0.78022	2.92329	0.00738991	0.303963	-2.55208
CAPN1	-2.08234	5.08707	-2.9226	0.00740195	0.303963	-2.38259
ANAPC10	1.51554	2.55081	2.9222	0.00740897	0.303963	-2.38649
PDCD11	-1.06581	6.35306	-2.92174	0.00741695	0.303963	-2.36951
GABARAPL2	1.09405	6.41615	2.92099	0.0074301	0.303963	-2.37194
C2orf49	1.14268	4.52641	2.92033	0.00744184	0.303963	-2.37252
SAP30	2.23772	3.0609	2.91964	0.00745392	0.303963	-2.38617
TFCP2L1	-1.04157	6.29198	-2.91775	0.00748718	0.303963	-2.37714
DTWD1	1.21673	3.05181	2.91465	0.00754225	0.303963	-2.39842
NETO2	0.935082	4.73754	2.91438	0.00754714	0.303963	-2.38396
ARHGAP45	-1.34884	4.75293	-2.91437	0.00754731	0.303963	-2.39441
METTL5	0.995815	6.26159	2.91282	0.007575	0.303963	-2.38761
AC022075.2	1.86507	-0.785379	2.91255	0.00757968	0.303963	-2.9743
NDUFAF2	1.18387	4.81295	2.91198	0.00758996	0.303963	-2.38822
ENY2	1.27046	6.17479	2.91128	0.00760254	0.303963	-2.3904
BMS1P12	2.04782	-0.963058	2.91093	0.00760883	0.303963	-2.9576
MBOAT7	-1.45883	4.45965	-2.90979	0.00762926	0.303963	-2.41083
YIPF3	-1.29335	4.20824	-2.90962	0.00763243	0.303963	-2.41714
AP000769.1	2.22156	0.626858	2.90936	0.00763705	0.303963	-2.60895
GPR27	1.44492	1.99214	2.9089	0.00764536	0.303963	-2.45715
CBFA2T2	-0.788376	5.79763	-2.90854	0.00765187	0.303963	-2.39466
MLF1	1.50726	2.52423	2.90847	0.00765309	0.303963	-2.43619
EIF4G1	-1.47969	7.44201	-2.90648	0.00768916	0.303963	-2.39929
TBC1D25	-1.53697	4.49151	-2.90479	0.00771989	0.303963	-2.4161
MOSMO	1.26701	2.23086	2.90428	0.00772905	0.303963	-2.44152
PIGA	-1.21286	3.03752	-2.90319	0.00774892	0.303963	-2.4676
RP9P	1.44729	2.03175	2.90219	0.00776721	0.303963	-2.46099
FDX1	1.56751	3.67369	2.90203	0.00777015	0.303963	-2.40894
AQP11	1.26711	1.93747	2.9018	0.00777445	0.303963	-2.48508
UBE2B	1.2892	5.01046	2.89805	0.00784348	0.303963	-2.41469
TUSC1	1.00023	3.74052	2.89469	0.00790587	0.303963	-2.42563
DOCK3	1.12842	3.11298	2.89468	0.00790606	0.303963	-2.43325
PECR	1.24456	2.16487	2.89467	0.00790616	0.303963	-2.46504
CSNK2A3	-2.68077	-0.422914	-2.89183	0.00795916	0.303963	-3.45256
LAMA5	-1.00926	6.3981	-2.89093	0.00797615	0.303963	-2.42838
EEF1E1	1.28213	4.23045	2.88946	0.00800372	0.303963	-2.43105
REEP3	1.40517	4.13648	2.88857	0.00802059	0.303963	-2.43299
LARGE2	-1.16843	7.02188	-2.88742	0.0080423	0.303963	-2.43562
ARPC3	1.19668	6.27545	2.88595	0.00807012	0.303963	-2.4393
HPF1	1.16223	4.59987	2.88268	0.00813251	0.303963	-2.44368
ARHGAP21	1.57084	3.88679	2.88246	0.00813671	0.303963	-2.44597
HBP1	-1.63483	3.43213	-2.88202	0.00814522	0.303963	-2.5189
ATXN7L3	-3.08447	1.54392	-2.88183	0.00814874	0.303963	-3.01571
NXT1	0.958446	5.60103	2.88054	0.00817364	0.303963	-2.44849
DCAF5	-1.0975	3.6464	-2.88044	0.00817552	0.303963	-2.48253
SH3D21	-2.41571	2.71679	-2.88026	0.00817893	0.303963	-2.69279
CNPY3	-1.14458	4.8209	-2.87871	0.00820881	0.303963	-2.456
STIL	-1.21768	3.76243	-2.87842	0.00821441	0.303963	-2.47697
UBAC2	-0.833917	6.49468	-2.87828	0.00821716	0.303963	-2.45279
AK4P3	-3.1106	2.17077	-2.87826	0.00821741	0.303963	-2.89155
TPD52L2	-0.829238	5.83065	-2.87821	0.00821841	0.303963	-2.45217
EME1	-0.987273	3.19908	-2.87799	0.00822276	0.303963	-2.49526
TMEM108	2.1148	0.335337	2.87789	0.0082246	0.303963	-2.63297
AL669831.1	-1.01999	3.49406	-2.87537	0.00827351	0.303963	-2.48951
TRIM26	-1.31738	3.40849	-2.87495	0.00828165	0.303963	-2.5182
MBD3	-1.43097	6.09291	-2.87337	0.00831254	0.303963	-2.46126
SS18L2	1.24826	5.06673	2.87304	0.00831885	0.303963	-2.46209
SMPD4	-1.31743	4.56752	-2.87291	0.00832143	0.303963	-2.4735
HNRNPA2B1	1.08106	8.51949	2.87128	0.00835349	0.303963	-2.46831
SPATA17	1.70093	0.0838595	2.86998	0.00837887	0.303963	-2.72111
CTSD	-1.96261	5.16567	-2.86988	0.00838086	0.303963	-2.47817
CSK	-1.12842	5.41439	-2.86972	0.00838407	0.303963	-2.46854
TMEM94	-1.66103	3.76663	-2.86967	0.00838501	0.303963	-2.50681
DSCR4-IT1	2.18825	-1.14541	2.86884	0.0084015	0.303963	-3.10455
SLC35A4	-0.937888	6.11439	-2.86772	0.00842358	0.303963	-2.4721
PLPP3	1.50029	2.52146	2.86724	0.00843304	0.303963	-2.49998
TBCEL	1.55724	0.275693	2.86384	0.0085007	0.303963	-2.71303
AC021321.1	2.23572	-0.866166	2.86181	0.00854133	0.303963	-2.88568
AC209007.1	-1.92354	0.689757	-2.86121	0.0085532	0.303963	-3.05574
CEBPZ	-1.54801	5.2943	-2.86066	0.0085643	0.303963	-2.48739
RPS6KB2	-3.42679	3.13982	-2.8604	0.00856947	0.303963	-2.78356
SSR3	0.877941	7.12604	2.85862	0.00860534	0.303963	-2.49229
FAM53B	-1.56819	2.97494	-2.85795	0.00861902	0.303963	-2.57681
AC092299.1	-1.74223	1.73103	-2.85762	0.00862562	0.303963	-2.74003
PCBP3	-3.43139	-1.02289	-2.8576	0.0086261	0.303963	-3.53908
GRWD1	-1.22434	6.61849	-2.8548	0.0086829	0.303963	-2.49675
MRPL32	1.12244	6.30985	2.85476	0.00868364	0.303963	-2.49906
TOM1	-1.14429	4.17495	-2.85415	0.00869615	0.303963	-2.50961
C1QBP	1.23639	8.50077	2.85353	0.0087088	0.303963	-2.5024
LEAP2	1.72409	-0.177049	2.85344	0.00871058	0.303963	-2.82146
LRP10	-1.10015	5.1213	-2.85205	0.00873903	0.303963	-2.50249
ARAF	-1.19676	3.67267	-2.85117	0.00875703	0.303963	-2.52934
CYP2S1	-1.23153	8.43154	-2.85031	0.00877477	0.303963	-2.5082
AC106872.2	1.14138	1.97338	2.85029	0.0087751	0.303963	-2.56219
SLC3A2	-1.57515	8.84915	-2.84914	0.00879886	0.303963	-2.51051
SRP14	0.945749	8.55579	2.84826	0.00881706	0.303963	-2.51243
SP8	1.77479	1.15048	2.84743	0.0088341	0.303963	-2.64482
HAGH	1.19229	4.38227	2.84647	0.00885394	0.303963	-2.51177
ZDHHC11B	1.55612	0.625567	2.84588	0.00886627	0.303963	-2.72641
EIF4ENIF1	-0.865075	5.20015	-2.84573	0.00886942	0.303963	-2.51328
TPX2	-0.790142	7.34532	-2.84552	0.00887374	0.303963	-2.51671
CARMIL1	1.41273	2.61992	2.84316	0.00892296	0.303963	-2.54118
SCAMP3	-1.13587	5.70675	-2.84283	0.00892983	0.303963	-2.51854
TJAP1	-1.19878	4.40158	-2.84233	0.00894026	0.303963	-2.52694
ATXN7L3B	-1.03552	3.68946	-2.84104	0.00896734	0.303963	-2.54083
DDX52	-1.01186	4.82146	-2.84043	0.00898008	0.303963	-2.52472
RPS3AP26	0.836815	8.08541	2.83891	0.00901204	0.303963	-2.5302
LINC00623	2.53077	-0.908313	2.83629	0.00906748	0.303963	-3.01002
COA5	0.984769	4.17505	2.83592	0.00907541	0.303963	-2.5317
AC007182.2	2.28863	0.732658	2.83582	0.00907743	0.303963	-2.6782
NOB1	-1.14472	6.42301	-2.83521	0.00909042	0.303963	-2.53393
MED17	-2.61101	0.658222	-2.83514	0.00909199	0.303963	-3.18176
SNAP47	-1.08114	6.20643	-2.8349	0.00909714	0.303963	-2.53386
UCK2	0.905556	5.33595	2.83461	0.00910335	0.303963	-2.53487
SLC44A2	-1.073	7.93671	-2.83344	0.00912821	0.303963	-2.54009
CWC15	1.05025	6.26248	2.83249	0.00914853	0.303963	-2.54133
RANBP1	0.997484	7.22876	2.82907	0.0092219	0.303963	-2.54881
STIP1	-2.11289	5.28007	-2.82779	0.00924963	0.303963	-2.55688
GAK	-1.09174	6.82942	-2.82715	0.00926343	0.303963	-2.55004
CISD2	1.38309	2.87071	2.82678	0.0092715	0.303963	-2.56057
CSNK1A1	-1.43964	6.29345	-2.82624	0.00928318	0.303963	-2.54979
TPRXL	-2.86421	0.724498	-2.82567	0.00929554	0.303963	-3.3242
AK4	-1.14282	8.52104	-2.82526	0.00930444	0.303963	-2.55622
KRT8P3	-2.27072	4.88718	-2.82507	0.00930844	0.303963	-2.57008
YIPF4	1.228	5.06142	2.82458	0.00931929	0.303963	-2.55339
ALDH16A1	-1.2461	3.63763	-2.82416	0.00932841	0.303963	-2.57766
ARFGAP1	-1.48717	4.99417	-2.82313	0.00935086	0.303963	-2.55902
POLR1E	-1.58456	4.23033	-2.82238	0.00936714	0.303963	-2.57806
WDR6	-1.43613	4.10017	-2.822	0.00937559	0.303963	-2.58073
SYCP3	1.2749	5.36199	2.82155	0.00938549	0.303963	-2.56014
TMEM50B	0.978892	3.80155	2.8212	0.00939314	0.303963	-2.56061
LYPLAL1	1.32498	2.90516	2.8209	0.00939959	0.303963	-2.56641
HMGA2	1.95731	-0.387887	2.8199	0.00942173	0.303963	-2.97246
RPL15P1	1.89445	0.678326	2.81978	0.00942431	0.303963	-2.68422
SPINT1	-1.11002	7.31922	-2.81789	0.00946595	0.303963	-2.56854
MAST3	-2.49111	0.233578	-2.81653	0.009496	0.303963	-3.37388
NELFB	-1.37377	5.46842	-2.81594	0.0095092	0.303963	-2.56893
CEBPA	-1.70645	4.05454	-2.8159	0.00951	0.303963	-2.58795
MRPL1	0.987896	5.11643	2.81253	0.00958511	0.303963	-2.5764
RP9	1.35581	4.16326	2.81228	0.00959056	0.303963	-2.57538
TAF13	1.251	5.65831	2.81211	0.00959456	0.303963	-2.57899
ABR	-1.14283	4.83603	-2.81067	0.00962683	0.303963	-2.57915
TPT1P9	0.89744	4.20518	2.80959	0.00965093	0.303963	-2.58038
TCF25	-1.21594	4.00055	-2.80924	0.00965887	0.303963	-2.59698
SNRPA1	0.888578	7.32292	2.80686	0.00971273	0.303963	-2.59118
DDX49	-0.998648	7.17393	-2.80587	0.00973503	0.303963	-2.59115
FBXO36	1.33727	3.21822	2.80546	0.00974428	0.303963	-2.59217
FKBP3	0.931081	5.68838	2.80408	0.00977572	0.303963	-2.59358
SGK1	-1.24785	7.50099	-2.80296	0.00980138	0.303963	-2.59708
LINC01003	1.55264	1.25748	2.80262	0.00980907	0.303963	-2.66146
SKP1	0.863381	7.05493	2.80145	0.00983581	0.303963	-2.60119
ANO10	-0.941863	3.09086	-2.80126	0.00984021	0.303963	-2.64256
NPIPB4	-1.31913	4.25535	-2.80112	0.00984352	0.303963	-2.60403
TECR	-1.30402	6.24928	-2.7993	0.00988516	0.303963	-2.60012
TSTD3	1.76704	-0.58466	2.7989	0.00989443	0.303963	-2.94579
AP3B2	2.96134	-1.1043	2.79849	0.00990387	0.303963	-3.17158
RWDD4	0.93478	4.45014	2.79749	0.00992702	0.303963	-2.60283
SLC8B1	-1.72555	5.47071	-2.79615	0.00995803	0.303963	-2.60551
CLK2	-0.891431	5.48189	-2.79275	0.0100371	0.303963	-2.61187
SLC12A7	-1.47955	5.47051	-2.79083	0.010082	0.303963	-2.61533
EFR3A	1.30985	2.73793	2.78851	0.0101366	0.303963	-2.63108
UTP11	0.852378	5.88577	2.78837	0.01014	0.303963	-2.6236
RNF7	0.944184	6.35051	2.78824	0.0101431	0.303963	-2.62502
CNOT1	-1.17452	6.64815	-2.78786	0.0101518	0.303963	-2.62331
AP1M2	-1.35659	5.40773	-2.78746	0.0101613	0.303963	-2.62122
SRP19	1.25696	3.86388	2.78592	0.0101978	0.303963	-2.62408
ELOC	1.10798	6.60232	2.78533	0.0102119	0.303963	-2.63125
TSR1	-1.16829	5.8877	-2.78463	0.0102286	0.303963	-2.6271
FLJ37453	1.27531	1.04904	2.78395	0.0102446	0.303963	-2.73397
CCDC130	-1.39246	3.79482	-2.78055	0.0103259	0.303963	-2.66268
ATAD3B	-1.69511	6.54789	-2.77999	0.0103394	0.303963	-2.63641
ELF3	-1.12926	6.24758	-2.77877	0.0103687	0.303963	-2.63976
LMTK2	1.03909	3.89249	2.77837	0.0103783	0.303963	-2.63798
PTPRU	-3.06148	3.67015	-2.77665	0.0104198	0.303963	-2.75936
HILPDA	1.22327	4.16941	2.77476	0.0104657	0.303963	-2.64454
NBPF10	-2.73725	-0.382057	-2.77435	0.0104756	0.303963	-3.5454
TMEM109	-0.836841	6.74311	-2.77418	0.0104797	0.303963	-2.65017
TMEM161B	1.10566	1.42512	2.77386	0.0104877	0.303963	-2.72005
GS1-124K5.4	1.67193	1.55305	2.77369	0.0104918	0.303963	-2.72363
DDOST	-0.967669	6.1789	-2.7728	0.0105133	0.303963	-2.6502
TMEM209	1.18438	2.44694	2.77094	0.0105589	0.303963	-2.66865
FGFR1OP2	0.773317	4.81185	2.77062	0.0105669	0.303963	-2.65298
FANCA	-1.51569	4.23235	-2.77033	0.0105737	0.303963	-2.66189
FURIN	-1.39794	5.04549	-2.76929	0.0105993	0.303963	-2.65493
ING2	1.2365	4.21711	2.76805	0.01063	0.303963	-2.6572
HACD1	1.73152	1.36376	2.76787	0.0106344	0.303963	-2.7013
SLC10A3	-2.37965	2.36432	-2.76675	0.0106621	0.303963	-2.85742
NHSL1	1.09602	1.72616	2.76398	0.0107307	0.303963	-2.72515
RDH14	1.53335	3.47705	2.76377	0.0107361	0.303963	-2.66465
NOP10	1.24439	6.68746	2.76328	0.0107483	0.303963	-2.67308
DOCK6	-1.07885	5.21378	-2.76325	0.0107489	0.303963	-2.66564
BAGE2	2.03231	-0.556872	2.76123	0.0107993	0.303963	-3.05008
C12orf29	1.09696	4.33831	2.76034	0.0108216	0.303963	-2.67172
SUB1	1.14838	7.11295	2.76016	0.0108263	0.303963	-2.67938
RPL5P4	0.937615	3.25164	2.75792	0.0108826	0.303963	-2.67808
LSM6	1.2314	5.85996	2.7565	0.0109185	0.303963	-2.68411
AC106795.2	-2.25954	-0.829355	-2.7552	0.0109512	0.303963	-3.51209
APPL2	-1.13781	2.30007	-2.755	0.0109564	0.303963	-2.77681
ATP9A	-1.09542	2.47348	-2.75458	0.010967	0.303963	-2.76469
CEBPD	1.83372	2.61818	2.75437	0.0109722	0.303963	-2.70004
AC007952.2	1.95414	-1.08768	2.75388	0.0109847	0.303963	-3.19948
PLIN3	-1.43007	5.36957	-2.75357	0.0109927	0.303963	-2.68325
CKS1BP3	0.947844	3.92998	2.75349	0.0109946	0.303963	-2.68342
EMC7	1.12712	4.84031	2.75163	0.0110422	0.303963	-2.68954
WRAP53	-1.93516	4.12845	-2.75044	0.0110727	0.303963	-2.71961
RNF25	-1.32597	3.05381	-2.75043	0.0110728	0.303963	-2.74382
TARBP2	-0.961883	5.85437	-2.74986	0.0110875	0.303963	-2.69187
TPT1	0.902213	11.5705	2.7494	0.0110993	0.303963	-2.7012
HIST2H4A	2.55504	-1.34633	2.74851	0.0111223	0.303963	-3.24243
SLC25A1	-1.05202	6.01509	-2.7481	0.0111327	0.303963	-2.69631
KDF1	-1.16801	4.98907	-2.74781	0.0111403	0.303963	-2.69375
NDFIP1	0.711931	4.86722	2.74675	0.0111676	0.303963	-2.6975
AC022149.1	-2.24676	1.72401	-2.74582	0.0111917	0.303963	-2.99796
MED16	-1.5746	4.89001	-2.74502	0.0112123	0.303963	-2.70141
ATP6V0D1	-1.51103	5.12725	-2.74471	0.0112204	0.303963	-2.69991
DENND4B	-1.0889	3.92326	-2.74415	0.0112348	0.303963	-2.70683
SPTAN1	-1.57637	6.84283	-2.74172	0.0112982	0.303963	-2.70912
PLXNB2	-1.51186	5.27269	-2.74168	0.0112992	0.303963	-2.70514
TCF15	1.88049	1.63617	2.7406	0.0113275	0.303963	-2.78215
TTLL12	-1.16569	6.27847	-2.74002	0.0113428	0.303963	-2.71227
RNF38	-0.904092	5.1935	-2.73968	0.0113515	0.303963	-2.709
THUMPD3-AS1	1.679	2.37806	2.73907	0.0113677	0.303963	-2.73203
ANKRD39	0.974683	3.09386	2.73652	0.0114347	0.303963	-2.71793
PRRC2A	-1.50241	4.5349	-2.73632	0.01144	0.303963	-2.72098
HNRNPD	0.813831	8.73776	2.73561	0.0114589	0.303963	-2.72611
COL7A1	-3.14575	1.61536	-2.73558	0.0114596	0.303963	-3.21876
AL109741.2	1.31013	0.540161	2.735	0.011475	0.303963	-2.91223
TBCD	-1.3079	7.09048	-2.73464	0.0114846	0.303963	-2.72472
CETN3	1.48885	3.42898	2.73402	0.0115009	0.303963	-2.71879
KMT2D	-1.60461	1.29979	-2.73398	0.0115021	0.303963	-3.03445
SIAH2	1.74233	0.157221	2.7338	0.0115068	0.303963	-2.93364
RBM17	0.900447	6.99837	2.73155	0.0115668	0.303963	-2.73307
LINC00476	2.1803	-0.180991	2.73154	0.0115669	0.303963	-2.98947
PPM1F	-0.976497	4.13197	-2.73101	0.0115811	0.303963	-2.72745
PTS	1.26243	5.28199	2.73012	0.011605	0.303963	-2.7317
NOC4L	-1.79966	5.38152	-2.72899	0.0116354	0.303963	-2.72789
SNX17	-1.30123	6.44054	-2.72558	0.0117272	0.303963	-2.73827
BLOC1S2	1.02051	5.76557	2.72479	0.0117486	0.303963	-2.74282
KRT8P9	-2.58571	-0.0606339	-2.7243	0.0117618	0.303963	-3.49551
C4orf47	2.17284	-1.49659	2.72316	0.011793	0.303963	-3.21147
PLEKHM2	-1.21729	6.08778	-2.72181	0.0118295	0.303963	-2.74406
SLC25A33	1.1993	4.22376	2.7218	0.0118299	0.303963	-2.74197
SPINK2	1.77567	0.273632	2.7212	0.0118462	0.303963	-2.93799
LYPLA2	-1.77844	4.53466	-2.71989	0.0118821	0.303963	-2.75201
LUCAT1	1.2366	1.92936	2.7198	0.0118844	0.303963	-2.77652
RIC8A	-0.833806	6.07252	-2.71841	0.0119228	0.303963	-2.75113
HLA-DPB1	2.33355	-0.596039	2.71819	0.0119287	0.303963	-3.15072
PCLAF	1.73916	1.54497	2.71752	0.0119472	0.303963	-2.78952
AC004816.1	1.68125	0.363271	2.71728	0.0119537	0.303963	-2.89774
SLC29A1	-1.19393	6.09498	-2.71667	0.0119707	0.303963	-2.75374
NVL	-1.03044	4.40022	-2.71656	0.0119736	0.303963	-2.75133
ACTG1	-0.955324	10.4666	-2.71622	0.0119831	0.303963	-2.76285
PCYT2	-1.18262	5.75192	-2.71586	0.0119929	0.303963	-2.75455
USP4	-1.0143	3.61664	-2.71484	0.0120211	0.303963	-2.76729
MAP2K7	-2.06645	2.4898	-2.71411	0.0120413	0.303963	-2.90924
MAEA	-1.00145	7.25855	-2.7139	0.0120474	0.303963	-2.76451
MRPL47	0.802861	7.04757	2.71384	0.0120489	0.303963	-2.76629
GTF2IP13	-1.52066	3.06567	-2.71279	0.0120781	0.303963	-2.80651
RHBDD3	-1.10333	5.40738	-2.71252	0.0120854	0.303963	-2.75848
PPP1CA	-1.07804	7.02916	-2.71181	0.0121054	0.303963	-2.76642
PDCL	0.83814	5.25578	2.71155	0.0121126	0.303963	-2.76413
NANP	0.892821	3.08434	2.71126	0.0121207	0.303963	-2.764
PLCD3	-2.81163	3.76067	-2.71111	0.0121249	0.303963	-2.84082
AC022272.1	1.52747	1.61703	2.71031	0.0121472	0.303963	-2.79431
RAD54L	-1.27229	3.52169	-2.70866	0.0121933	0.303963	-2.79176
PMM2	-3.50491	1.74235	-2.70856	0.0121963	0.303963	-3.25335
EIF1B	0.833194	6.94494	2.70728	0.0122323	0.303963	-2.77835
EEF1A1P25	-1.0825	2.91067	-2.70689	0.0122431	0.303963	-2.81292
PSMA3	1.10873	7.59254	2.70685	0.0122444	0.303963	-2.77983
LAPTM4A	0.963065	5.13421	2.70659	0.0122517	0.303963	-2.77322
HMGB2	1.04386	8.51995	2.70657	0.0122521	0.303963	-2.78059
DPM1	1.26132	5.72372	2.70652	0.0122537	0.303963	-2.77734
DMRTA2	2.67747	-1.97802	2.70623	0.0122619	0.303963	-3.34538
SOD1	1.01272	9.11334	2.70588	0.0122718	0.303963	-2.78204
CERS2	-1.88366	4.11365	-2.70543	0.0122845	0.303963	-2.79126
HTT	-0.933107	5.75893	-2.70455	0.0123093	0.303963	-2.77633
ANAPC13	1.0181	4.63881	2.70455	0.0123094	0.303963	-2.77514
RPP14	1.07389	2.33333	2.7043	0.0123165	0.303963	-2.78927
PYGB	-1.38432	6.53736	-2.70403	0.0123239	0.303963	-2.77826
FBXO11	-1.4879	3.70012	-2.70391	0.0123273	0.303963	-2.7917
VAT1	-1.47333	4.70871	-2.70356	0.0123372	0.303963	-2.77596
HEATR1	-1.06497	5.2364	-2.70272	0.0123612	0.303963	-2.77588
E2F4	-1.03989	6.59001	-2.70252	0.0123668	0.303963	-2.78345
TRERF1	-0.887942	3.39158	-2.70231	0.0123729	0.303963	-2.78782
ZNF28	-2.24218	2.54752	-2.70175	0.0123889	0.303963	-2.91199
XPA	1.11585	3.27335	2.70155	0.0123944	0.303963	-2.7775
DNAJB1	-0.921674	6.77003	-2.69989	0.012442	0.303963	-2.78807
XRRA1	-2.63919	1.1262	-2.69941	0.0124556	0.303963	-3.20571
IFT43	1.33049	3.00207	2.69487	0.0125862	0.303963	-2.79282
ZDHHC19	2.86395	-2.23162	2.69461	0.0125937	0.303963	-3.49632
AC124916.1	1.59655	-0.743313	2.69412	0.0126079	0.303963	-3.19968
IL4R	-2.13971	1.93392	-2.69337	0.0126297	0.303963	-3.04
EIPR1	-0.885145	5.4124	-2.69252	0.0126544	0.303963	-2.79633
HAUS1	1.12586	5.3446	2.69215	0.0126651	0.303963	-2.80244
FUNDC1	1.15671	6.13135	2.6917	0.0126783	0.303963	-2.80618
PFDN2	1.00489	6.98194	2.69155	0.0126825	0.303963	-2.80787
RPS3AP5	0.777338	5.18372	2.6883	0.0127774	0.303963	-2.80694
GDI2	-0.926574	7.8012	-2.68801	0.0127862	0.303963	-2.81414
CAP1P2	-2.30763	-0.0386026	-2.68791	0.0127889	0.303963	-3.46748
LINC01108	-1.29036	3.68085	-2.68787	0.0127901	0.303963	-2.81903
RPL7P15	1.00465	2.44196	2.68765	0.0127965	0.303963	-2.81998
GMPPA	-1.17121	4.76362	-2.68758	0.0127987	0.303963	-2.80243
COPRS	1.16633	4.64824	2.68626	0.0128376	0.303963	-2.8079
CTTN	-0.68348	5.73469	-2.68584	0.0128499	0.303963	-2.81075
UCK1	-0.849333	5.92337	-2.68583	0.0128502	0.303963	-2.81011
AIDA	-1.14148	4.67902	-2.68545	0.0128613	0.303963	-2.80604
PSMC1	-1.5786	5.53338	-2.685	0.0128747	0.303963	-2.80735
CBWD5	1.01132	3.99556	2.68289	0.0129372	0.303963	-2.8113
FRG1FP	1.05035	2.60489	2.68255	0.0129471	0.303963	-2.82009
PEPD	-0.938989	6.68229	-2.68242	0.0129511	0.303963	-2.82066
RPL3P2	-0.938715	5.37841	-2.68229	0.0129549	0.303963	-2.81391
SCAPER	-1.27351	2.99502	-2.68149	0.0129787	0.303963	-2.84245
GYS1	-0.882361	5.7483	-2.68147	0.0129793	0.303963	-2.81769
ALDOC	-1.44927	1.89303	-2.6793	0.0130442	0.303963	-2.96258
TRAPPC2B	1.26032	3.37668	2.67907	0.0130509	0.303963	-2.8176
PSMB4	0.831934	8.67314	2.67906	0.0130511	0.303963	-2.83183
PSMA5	0.827863	7.96702	2.67685	0.0131174	0.303963	-2.83576
RPS6	0.864271	11.7666	2.67668	0.0131225	0.303963	-2.83757
SNX11	-1.05702	4.45319	-2.67667	0.0131228	0.303963	-2.82253
PLEK2	1.40533	1.71773	2.67649	0.0131283	0.303963	-2.88813
SMIM19	1.12281	4.17179	2.67346	0.0132197	0.303963	-2.82965
MPHOSPH6	1.32425	4.61471	2.67322	0.0132269	0.303963	-2.83349
LACTB2	1.41185	3.12785	2.67264	0.0132445	0.303963	-2.829
IAH1	1.17757	3.78257	2.67221	0.0132578	0.303963	-2.83012
TFPI	1.22883	1.52075	2.67162	0.0132756	0.303963	-2.86488
WFS1	-1.89914	3.43737	-2.67147	0.0132802	0.303963	-2.86906
TIMM29	0.885153	4.45871	2.66884	0.0133602	0.303963	-2.83903
HLA-A	1.69799	-0.020877	2.66858	0.0133682	0.303963	-3.06931
NAT9	-0.972946	4.75157	-2.66851	0.0133703	0.303963	-2.83614
NEFM	2.05334	-0.943002	2.66848	0.0133715	0.303963	-3.32165
RPL26L1	0.884143	7.00701	2.6673	0.0134075	0.303963	-2.85294
AL157871.3	1.99742	-1.26656	2.66699	0.013417	0.303963	-3.21586
C16orf91	1.22042	6.18426	2.66583	0.0134526	0.303963	-2.85374
MAPK3	-1.1467	5.67847	-2.66569	0.0134571	0.303963	-2.84552
SRFBP1	-1.52729	2.3054	-2.66522	0.0134714	0.303963	-2.95538
TCF7L2	1.29932	2.95699	2.66486	0.0134824	0.303963	-2.84438
FZD8	1.9123	-0.787548	2.66445	0.0134951	0.303963	-3.12087
MAGT1	0.851374	3.77901	2.66258	0.0135531	0.303963	-2.84678
MFSD9	-1.14313	3.7495	-2.66154	0.0135852	0.303963	-2.85861
WDR53	0.80343	3.89131	2.66145	0.0135881	0.303963	-2.8492
GTF2A2	1.03773	7.47359	2.66012	0.0136294	0.303963	-2.86671
DLGAP1-AS2	1.40183	1.05217	2.6596	0.0136457	0.303963	-2.95717
ZMIZ2	-1.51534	3.14155	-2.65956	0.0136469	0.303963	-2.8875
LIMK1	-1.24263	2.87849	-2.65953	0.013648	0.303963	-2.89642
ZNF589	-1.06772	5.94984	-2.65915	0.0136597	0.303963	-2.85785
BRI3BP	0.821459	3.90632	2.65758	0.0137087	0.303963	-2.85681
BRF2	-2.12484	2.05457	-2.65736	0.0137158	0.303963	-3.08319
RAB23	-3.1109	1.33241	-2.65731	0.0137174	0.303963	-3.33285
SEC61A1	-1.00622	7.1765	-2.65622	0.0137514	0.303963	-2.87035
KIF22	-1.2962	6.60682	-2.65581	0.0137643	0.303963	-2.86737
INTS11	-1.22377	6.02121	-2.65557	0.0137718	0.303963	-2.86419
DPP3	-1.1596	3.16643	-2.65509	0.0137871	0.303963	-2.87945
ALKBH5	-1.09363	5.84777	-2.65481	0.0137959	0.303963	-2.86555
WWTR1	0.905535	5.87025	2.65479	0.0137965	0.303963	-2.8725
BHMG1	-1.7464	2.47459	-2.65475	0.0137978	0.303963	-2.97314
TTLL3	-2.01964	-0.162001	-2.65449	0.013806	0.303963	-3.46163
TE_MLT1A0-int	-1.92554	0.806176	-2.65295	0.0138545	0.303963	-3.21688
GTPBP1	-1.32049	3.4073	-2.6522	0.0138783	0.303963	-2.89067
BX284668.5	1.96214	-0.900846	2.6521	0.0138816	0.303963	-3.25448
PORCN	-1.47901	3.13635	-2.65052	0.0139318	0.303963	-2.88358
ING3	1.08264	2.65425	2.64989	0.0139516	0.303963	-2.87248
ALKBH4	-1.43	3.51951	-2.64959	0.0139613	0.303963	-2.88674
TOM1L2	-1.53907	2.34355	-2.64726	0.0140357	0.303963	-2.96445
TP73-AS1	-1.47569	2.16503	-2.64717	0.0140385	0.303963	-3.00884
GSDMD	-3.91001	-0.674766	-2.64564	0.0140876	0.303963	-3.68342
ERVH48-1	-3.70436	0.89828	-2.64552	0.0140916	0.303963	-3.46821
KBTBD4	-3.60868	-0.725747	-2.64551	0.0140919	0.303963	-3.7203
CBX1	1.03343	5.95821	2.64536	0.0140967	0.303963	-2.89059
CALR	-1.78858	4.26132	-2.64491	0.0141112	0.303963	-2.88938
PFKL	-1.97324	5.43549	-2.64473	0.014117	0.303963	-2.8784
ATG4D	-2.25763	3.65766	-2.64423	0.0141331	0.303963	-2.92711
NPIPA7	1.17098	3.27834	2.64417	0.0141349	0.303963	-2.87914
CASKIN2	-1.02999	3.80559	-2.64294	0.0141747	0.303963	-2.88426
SMIM11A	1.18417	0.776536	2.64282	0.0141786	0.303963	-3.01217
DDX12P	-2.96803	-0.832967	-2.64279	0.0141794	0.303963	-3.73212
BRK1	0.79499	6.85541	2.64245	0.0141906	0.303963	-2.89834
TPP1	-1.54658	2.66322	-2.64074	0.0142461	0.303963	-2.94886
KLK11	2.59296	-0.975079	2.63959	0.0142833	0.303963	-3.30203
ARF1	-0.712356	9.59013	-2.63864	0.0143144	0.303963	-2.90687
FHL3	-1.11504	2.86835	-2.63863	0.0143147	0.303963	-2.93471
BBIP1	1.13869	2.41391	2.63793	0.0143376	0.303963	-2.89579
NUP62	-0.714758	6.2748	-2.63774	0.0143439	0.303963	-2.90169
ZNF99	1.23202	0.614973	2.63707	0.0143656	0.303963	-3.01022
C8orf37	1.40488	-0.108533	2.6364	0.0143875	0.303963	-3.15131
MRPL39	1.70461	5.50219	2.63601	0.0144005	0.303963	-2.90718
TE_HUERS-P3-int	-1.02732	4.39386	-2.63545	0.0144186	0.303963	-2.8945
AFG3L2	-1.21369	4.87411	-2.63509	0.0144307	0.303963	-2.89601
TE_LTR7C	1.25644	3.38294	2.6346	0.0144466	0.303963	-2.8966
RAB40C	-1.33406	2.62714	-2.6291	0.0146287	0.303963	-2.95564
STRN3	1.39496	2.17862	2.62768	0.0146759	0.303963	-2.91968
AC018638.5	-1.16892	3.95092	-2.62747	0.014683	0.303963	-2.91208
ZNF468	-2.13549	3.89629	-2.62642	0.0147181	0.303963	-2.92942
ANLN	-1.0578	5.26627	-2.62618	0.0147263	0.303963	-2.91551
UNC50	1.00268	5.04201	2.62507	0.0147635	0.303963	-2.92294
RHPN2	-1.18178	4.91302	-2.62507	0.0147636	0.303963	-2.91318
ZNF781	1.7035	-1.09494	2.62482	0.0147719	0.303963	-3.27818
TE_LTR26	1.47236	0.626002	2.62464	0.0147778	0.303963	-3.02325
VPS29	0.984259	5.92374	2.62436	0.0147874	0.303963	-2.92882
LSM3	1.06517	6.08736	2.6233	0.0148231	0.303963	-2.93179
HOXC12	1.5778	1.27921	2.62218	0.014861	0.303963	-2.94339
PPIL2	-1.22594	4.67396	-2.62205	0.0148653	0.303963	-2.91806
GSEC	2.08792	0.318775	2.62198	0.0148676	0.303963	-3.07728
LINC01578	1.24935	4.27604	2.62192	0.0148695	0.303963	-2.9239
NUDT7	1.36248	-0.398358	2.62145	0.0148855	0.303963	-3.17657
TE_MSTD-int	-1.90821	0.990373	-2.62123	0.014893	0.303963	-3.25864
RPS3AP6	0.776006	7.91193	2.62002	0.0149339	0.303963	-2.94088
IMMP1L	0.924805	3.3916	2.61958	0.0149491	0.303963	-2.92223
CAD	-1.08149	7.35635	-2.61952	0.0149511	0.303963	-2.93899
ZNF706	0.896963	6.74324	2.61904	0.0149674	0.303963	-2.94198
FIP1L1	0.825594	6.75975	2.61857	0.0149832	0.303963	-2.94276
POFUT1	-1.15237	3.43805	-2.6181	0.0149992	0.303963	-2.94133
NIT2	0.891491	5.6925	2.6178	0.0150096	0.303963	-2.94025
CKS2	1.29905	5.90175	2.61674	0.0150458	0.303963	-2.94346
GDI2P2	-2.14828	2.07891	-2.6166	0.0150504	0.303963	-3.10632
RGCC	1.3192	4.98646	2.6142	0.0151326	0.303963	-2.94418
DNAJC5	-0.81796	5.84598	-2.61418	0.0151333	0.303963	-2.94109
BCAT2	-1.29158	5.14855	-2.61206	0.0152065	0.303963	-2.93728
CAMTA1	0.943144	4.516	2.61168	0.0152194	0.303963	-2.94147
DHCR24	-1.10474	7.01573	-2.61127	0.0152337	0.303963	-2.95193
AMOTL1	1.27996	1.79569	2.61104	0.0152418	0.303963	-2.95863
SNAP25	2.44104	-1.71859	2.61011	0.0152738	0.303963	-3.56263
RTRAF	0.83449	8.172	2.60951	0.0152948	0.303963	-2.96026
TMBIM6	0.647996	8.20855	2.60941	0.0152983	0.303963	-2.9604
TGS1	-1.07259	3.43394	-2.60918	0.015306	0.303963	-2.94621
PSMG1	0.846581	6.53439	2.60805	0.0153455	0.303963	-2.96142
AL732372.3	-2.48609	1.03855	-2.60681	0.0153887	0.303963	-3.29597
PI4KAP1	-1.20021	5.49138	-2.60562	0.0154303	0.303963	-2.95275
LLGL2	-1.16651	6.60583	-2.60416	0.0154816	0.303963	-2.96306
BCS1L	-0.958916	6.27573	-2.60365	0.0154992	0.303963	-2.96172
TE_MER51E	1.25448	0.457176	2.6036	0.015501	0.303963	-3.11373
NFYB	0.912985	6.29382	2.60331	0.0155112	0.303963	-2.96938
NSFL1C	-0.773272	5.29571	-2.60325	0.0155133	0.303963	-2.95637
COQ8A	-1.22518	4.76212	-2.60283	0.0155283	0.303963	-2.95191
ZNHIT3	1.00185	5.83747	2.60255	0.0155381	0.303963	-2.96846
WDPCP	-1.76554	0.99929	-2.60161	0.015571	0.303963	-3.26747
TAGLN2	-1.14219	8.94877	-2.59915	0.0156584	0.303963	-2.97927
ELOA-AS1	1.16779	1.55805	2.59899	0.0156641	0.303963	-3.00563
MED7	1.18894	3.86014	2.59875	0.0156726	0.303963	-2.96233
SUMO1	0.980054	5.9615	2.5974	0.0157206	0.303963	-2.97824
G6PC3	-0.969581	4.75272	-2.59734	0.0157226	0.303963	-2.96286
AC012085.1	-1.14379	6.70275	-2.59536	0.0157932	0.303963	-2.98057
CCM2	-1.32792	4.58435	-2.59514	0.0158011	0.303963	-2.96467
ARMC10	1.05529	3.26343	2.5951	0.0158024	0.303963	-2.96496
TLCD2	1.40998	0.807067	2.5939	0.0158457	0.303963	-3.08419
ZFP62	0.907079	2.9632	2.59189	0.015918	0.303963	-2.97053
MYL12A	1.0634	6.84014	2.59061	0.0159641	0.303963	-2.99416
POR	-1.43201	6.27726	-2.59032	0.0159746	0.303963	-2.98329
SNRPB2	0.748141	6.20379	2.58891	0.0160256	0.303963	-2.9946
IGFBP6	2.54058	-0.336161	2.58711	0.016091	0.303963	-3.30781
TAF12	0.944935	5.52614	2.5866	0.0161095	0.303963	-2.99583
BIN3	-2.14794	2.00955	-2.58475	0.0161769	0.303963	-3.2134
MYO1C	-1.2418	5.13804	-2.58449	0.0161865	0.303963	-2.98588
PSMB2	0.824064	8.28309	2.58442	0.0161891	0.303963	-3.00624
SKA2	0.970414	5.63481	2.5826	0.0162558	0.303963	-3.00376
TUBB2A	-1.09936	5.49307	-2.58235	0.0162651	0.303963	-2.99451
TONSL	-1.30737	4.86081	-2.58214	0.0162727	0.303963	-2.98777
KDM5B	-0.7307	7.63089	-2.58154	0.0162947	0.303963	-3.01026
NSRP1	-1.16009	4.02967	-2.58123	0.0163063	0.303963	-2.98967
LRRC41	-1.26134	4.1733	-2.58088	0.016319	0.303963	-2.99011
BTF3	0.906535	9.64548	2.58014	0.0163464	0.303963	-3.01497
CDK16	-0.936255	5.93443	-2.57958	0.016367	0.303963	-3.00331
EIF3B	-0.85386	8.19639	-2.57935	0.0163757	0.303963	-3.01512
TRMT1	-1.07016	4.96338	-2.5792	0.0163812	0.303963	-2.99374
PEF1	-0.854427	6.43455	-2.57822	0.0164174	0.303963	-3.00975
AK6	1.21617	5.06587	2.57765	0.0164388	0.303963	-3.00983
REEP5	0.720954	7.30054	2.57756	0.0164418	0.303963	-3.01851
MED30	1.17437	4.82097	2.57716	0.016457	0.303963	-3.00902
SDR39U1	-2.6748	0.38691	-2.57669	0.0164743	0.303963	-3.54705
FHDC1	1.22312	1.82117	2.57637	0.0164863	0.303963	-3.02195
SNHG7	1.15258	5.18223	2.57505	0.0165354	0.303963	-3.01214
SEC61G	1.20922	6.2052	2.57355	0.0165914	0.303963	-3.02269
TMEM144	1.78031	-0.83971	2.57346	0.0165951	0.303963	-3.2776
SRSF12	1.12629	2.81426	2.57237	0.0166357	0.303963	-3.00446
RRAGC	1.00483	3.91872	2.57233	0.0166372	0.303963	-3.00829
CLTA	0.861757	7.94534	2.5718	0.0166572	0.303963	-3.02919
N6AMT1	1.09004	3.02643	2.57134	0.0166745	0.303963	-3.00567
ZNF496	-0.848937	4.09369	-2.57121	0.0166793	0.303963	-3.00617
POLDIP3	-0.866314	6.40927	-2.57084	0.0166931	0.303963	-3.02317
SIKE1	0.779007	6.30314	2.57069	0.0166991	0.303963	-3.02782
SPATA2L	-1.69346	2.36114	-2.57047	0.0167071	0.303963	-3.1
PIGS	-0.911998	5.60038	-2.57009	0.0167215	0.303963	-3.01756
AC113935.1	1.02731	6.58958	2.56975	0.0167344	0.303963	-3.03115
HAUS5	-1.31617	3.73072	-2.56851	0.0167811	0.303963	-3.01505
TE_MLT1N2	0.69387	3.16415	2.56726	0.0168286	0.303963	-3.01305
ETV3	1.37498	4.23681	2.56708	0.0168356	0.303963	-3.02116
ACOT4	1.07008	2.81134	2.56545	0.0168976	0.303963	-3.01866
CENPW	1.01672	5.67689	2.5641	0.0169489	0.303963	-3.03644
FLVCR1-DT	1.44636	1.14438	2.56326	0.0169809	0.303963	-3.10945
RPL5P12	0.990435	2.0218	2.56249	0.0170106	0.303963	-3.03598
SENP1	1.0591	2.32317	2.56231	0.0170174	0.303963	-3.02592
TTC32	2.12589	0.910022	2.5622	0.0170215	0.303963	-3.07401
HMGN4	-1.27648	4.31798	-2.5605	0.0170871	0.303963	-3.02423
ATF7IP2	1.32691	2.20085	2.56005	0.0171041	0.303963	-3.03269
GIT1	-2.34962	3.57144	-2.55906	0.0171423	0.303963	-3.06599
RPL23AP3	1.15109	0.164643	2.55847	0.0171655	0.303963	-3.20334
MRPL13	1.28378	5.83011	2.55834	0.0171705	0.303963	-3.05014
RNF10	-0.802912	6.75616	-2.55811	0.017179	0.303963	-3.04785
GLRX5	0.905277	6.31683	2.55797	0.0171845	0.303963	-3.0518
SPRN	-1.73166	1.41061	-2.5573	0.0172106	0.303963	-3.23265
SUFU	-0.999771	4.1662	-2.55718	0.0172153	0.303963	-3.03
TE_HERV17-int	-1.60499	3.51711	-2.55706	0.0172199	0.303963	-3.04351
NACA	0.922727	10.4684	2.55701	0.017222	0.303963	-3.05776
AC092017.2	1.21671	2.12288	2.5561	0.0172571	0.303963	-3.04488
FAM151A	-2.68299	6.7882	-2.55562	0.0172759	0.303963	-3.03797
VILL	-2.64339	0.52681	-2.55521	0.0172918	0.303963	-3.51687
ADM	-1.06339	5.78491	-2.55516	0.0172937	0.303963	-3.04545
TTC8	1.26624	1.39145	2.55488	0.0173046	0.303963	-3.05466
RASSF3	1.45372	1.31207	2.55471	0.0173111	0.303963	-3.07054
METTL21A	1.17257	3.87411	2.55409	0.0173355	0.303963	-3.04027
LMNB2	-0.607889	7.44424	-2.55406	0.0173364	0.303963	-3.06025
NUDCD2	1.04995	6.03283	2.55346	0.0173598	0.303963	-3.05938
PPP1CB	1.23194	4.54745	2.552	0.0174169	0.303963	-3.05189
PDCL2	1.40397	2.06784	2.55194	0.0174195	0.303963	-3.04762
MPZL1	0.601169	7.59135	2.5517	0.0174289	0.303963	-3.06571
ZNF623	-1.70825	1.6327	-2.55115	0.0174506	0.303963	-3.22295
CTSA	-1.36137	5.43408	-2.54975	0.0175055	0.303963	-3.04706
PRRC2B	-1.54883	4.08896	-2.54904	0.0175334	0.303963	-3.04593
GIT2	-0.893503	3.01095	-2.54896	0.0175367	0.303963	-3.05629
MOV10	-1.04583	5.34742	-2.54488	0.0176983	0.303963	-3.05866
ITM2B	1.03242	6.33434	2.54476	0.0177029	0.303963	-3.07639
CDCA8	-0.802658	5.87901	-2.54439	0.0177176	0.303963	-3.06665
COQ7	1.01083	4.74897	2.54438	0.0177179	0.303963	-3.06419
RPL5	0.777195	11.3572	2.54407	0.0177305	0.303963	-3.08158
IFT20	0.710351	4.76882	2.54406	0.0177308	0.303963	-3.06405
TIMM9	0.948283	6.04536	2.54267	0.0177863	0.303963	-3.07847
FGFR4	-1.65811	4.06528	-2.54239	0.0177975	0.303963	-3.05816
PEX16	-1.06793	5.34874	-2.54194	0.0178155	0.303963	-3.06288
POLR2A	-0.93046	6.91812	-2.54162	0.0178281	0.303963	-3.07965
FOXH1	-1.43097	4.17808	-2.54148	0.0178337	0.303963	-3.0583
TUBE1	1.04135	2.83891	2.54133	0.01784	0.303963	-3.05703
SNRPGP10	1.21838	3.40284	2.54131	0.0178407	0.303963	-3.05791
PPP1R1C	1.73859	-0.150586	2.54026	0.0178827	0.303963	-3.24918
ZNF76	-1.06522	4.54188	-2.5401	0.0178892	0.303963	-3.06115
DMAC2	-1.02007	5.16059	-2.53992	0.0178964	0.303963	-3.06522
PPP6R2	-0.787416	4.64393	-2.53992	0.0178965	0.303963	-3.06364
VPS8	-0.943617	2.81493	-2.53911	0.017929	0.303963	-3.07941
DCUN1D1	0.898011	3.86424	2.5389	0.0179374	0.303963	-3.06541
POLL	-0.943245	4.39169	-2.53873	0.0179443	0.303963	-3.06231
PIGP	1.48528	2.94062	2.53873	0.0179444	0.303963	-3.06199
FAAP100	-1.67144	3.66545	-2.53846	0.0179554	0.303963	-3.07539
SERF1B	1.27843	2.77531	2.53832	0.0179607	0.303963	-3.06229
DEFB124	1.43054	0.782906	2.53762	0.0179893	0.303963	-3.13177
CNOT3	-1.80617	0.7167	-2.5375	0.017994	0.303963	-3.41245
KPNA1	-1.12597	4.20277	-2.53717	0.0180071	0.303963	-3.06391
DGKZP1	-3.0561	-1.38826	-2.5369	0.0180183	0.303963	-3.8211
RRP9	-0.970604	5.40591	-2.53672	0.0180253	0.303963	-3.07489
IDH2	1.29509	3.54292	2.5363	0.0180426	0.303963	-3.06694
AP000763.2	-1.73629	0.909387	-2.53628	0.0180431	0.303963	-3.30928
LINC02298	1.68471	0.777359	2.53617	0.0180477	0.303963	-3.14924
RPL23A	1.01809	9.16222	2.5361	0.0180504	0.303963	-3.09473
SH3GLB2	-1.23291	5.40833	-2.53521	0.0180865	0.303963	-3.07512
DHTKD1	0.920948	4.42794	2.53491	0.018099	0.303963	-3.07966
NRXN2	-1.61809	1.8567	-2.53247	0.0181982	0.303963	-3.2276
SNRNP200	-1.04378	7.87749	-2.53188	0.0182222	0.303963	-3.10056
SAP30L	1.08493	4.86389	2.53163	0.0182323	0.303963	-3.0899
MRPS27	-0.945998	5.69206	-2.53157	0.0182347	0.303963	-3.08639
MAP1LC3B2	1.1585	2.10276	2.53136	0.0182434	0.303963	-3.08301
NFXL1	-1.05374	4.35261	-2.53129	0.0182465	0.303963	-3.07461
MET	1.09521	3.16417	2.53085	0.0182643	0.303963	-3.07461
KHDC3L	1.46591	4.05305	2.52961	0.0183153	0.303963	-3.07846
USP28	-1.11346	5.03175	-2.5294	0.018324	0.303963	-3.08425
BX679664.3	0.974746	4.91548	2.52796	0.018383	0.303963	-3.09485
JPH1	2.30021	-1.50718	2.52787	0.0183869	0.303963	-3.50083
UTP4	-1.17179	5.34047	-2.52773	0.0183925	0.303963	-3.08837
NSDHL	-0.827798	5.8073	-2.52726	0.0184118	0.303963	-3.09751
TM4SF1	2.06559	-1.20087	2.52657	0.0184404	0.303963	-3.43135
AC008802.1	0.99047	0.921851	2.52652	0.0184426	0.303963	-3.14755
USP5	-1.40912	4.8391	-2.5265	0.0184434	0.303963	-3.08384
NMT2	-1.48321	2.94602	-2.52632	0.0184509	0.303963	-3.10826
RIDA	1.51666	4.47814	2.52616	0.0184574	0.303963	-3.0991
RPL7P6	0.935276	3.61553	2.52588	0.018469	0.303963	-3.085
STK25	-0.859559	6.58798	-2.52551	0.0184844	0.303963	-3.10565
TRAPPC1	1.14408	3.0453	2.5249	0.0185097	0.303963	-3.08465
UBAP1L	-2.73832	-0.841376	-2.52472	0.0185171	0.303963	-3.72738
TRIP10	-0.905911	5.81069	-2.52267	0.0186022	0.303963	-3.1036
MAD1L1	-2.19649	4.52077	-2.52195	0.0186323	0.303963	-3.09127
DYNLL1	1.10255	7.08079	2.52131	0.0186588	0.303963	-3.11991
MPV17L2	-0.832933	6.96138	-2.52009	0.0187102	0.303963	-3.11868
ENDOG	1.46575	1.11716	2.52001	0.0187132	0.303963	-3.15746
TE_HERVK9-int	-1.07652	4.36535	-2.5199	0.018718	0.303963	-3.09401
RPL17P36	1.0326	3.61163	2.51924	0.0187458	0.303963	-3.09709
LSM1	0.88117	4.90539	2.51918	0.0187482	0.303963	-3.11123
C8orf44	1.90966	-1.01133	2.51906	0.0187531	0.303963	-3.38008
DAD1	0.914906	6.02492	2.51782	0.0188053	0.303963	-3.12111
SUZ12P1	0.892678	3.54129	2.51605	0.0188798	0.303963	-3.10332
DCLK2	-2.31622	-1.19038	-2.51542	0.0189067	0.303963	-3.83054
NXF1	-0.848915	6.59412	-2.51515	0.0189178	0.303963	-3.12425
NDUFB3	1.42412	4.86928	2.51506	0.0189219	0.303963	-3.1217
PSMA7	0.704059	9.11945	2.51436	0.0189515	0.303963	-3.13387
AC007066.1	1.45971	0.592378	2.51417	0.0189595	0.303963	-3.20278
SNRPG	1.21769	6.86606	2.51385	0.0189731	0.303963	-3.13292
INPP5E	-0.836307	3.78994	-2.51322	0.0189998	0.303963	-3.10466
EBNA1BP2	0.789994	8.09666	2.51306	0.0190064	0.303963	-3.13565
KLF11	-1.10336	3.46634	-2.51201	0.0190515	0.303963	-3.10921
MORC3	-1.26794	3.25735	-2.51186	0.0190577	0.303963	-3.11439
LDHAP4	-1.5556	3.63239	-2.51129	0.0190819	0.303963	-3.11496
RWDD4P2	0.991311	1.82312	2.51047	0.0191171	0.303963	-3.12764
BTF3L4P3	1.113	0.660859	2.51026	0.0191259	0.303963	-3.18558
TUBB6	-0.960324	6.44931	-2.50956	0.019156	0.303963	-3.13444
MRPL33	1.26569	4.85613	2.50874	0.0191912	0.303963	-3.12966
RPL17P34	1.15258	1.47709	2.50865	0.0191948	0.303963	-3.14438
RPL7P9	0.824961	7.88013	2.50801	0.0192224	0.303963	-3.14471
ADAR	-0.641577	6.69568	-2.50777	0.0192326	0.303963	-3.13952
MX1	-1.01599	6.67213	-2.50764	0.0192384	0.303963	-3.13805
RNF125	1.27743	5.00386	2.50756	0.0192419	0.303963	-3.13314
SRSF9	1.16264	4.3085	2.50675	0.0192766	0.303963	-3.12653
RGMA	-1.45075	4.9594	-2.506	0.0193087	0.303963	-3.11945
MALAT1	0.951775	3.19241	2.50489	0.0193569	0.303963	-3.1197
DDX42	-0.747622	4.98994	-2.50471	0.0193647	0.303963	-3.12951
RGS9	1.2515	2.30988	2.50316	0.0194317	0.303963	-3.12241
TCF7	-1.4425	1.81817	-2.50219	0.0194737	0.303963	-3.23889
WDR62	-1.47967	3.36989	-2.50174	0.0194936	0.303963	-3.13305
VARS	-1.28155	7.33001	-2.50152	0.0195029	0.303963	-3.15124
AC245060.4	0.852295	4.30893	2.50146	0.0195055	0.303963	-3.13571
CDC20	-0.979083	8.72301	-2.50138	0.0195092	0.303963	-3.1566
DDX23	-0.568369	6.89884	-2.50121	0.0195162	0.303963	-3.15337
NPLOC4	-0.879901	7.55625	-2.50001	0.0195688	0.303963	-3.15698
TRAPPC2	1.08867	2.44474	2.49989	0.0195741	0.303963	-3.1273
TUBB	-0.760884	9.25807	-2.49913	0.0196073	0.303963	-3.16089
PRSS22	1.76589	0.430699	2.49866	0.0196278	0.303963	-3.31941
MT-TC	-1.41878	4.56675	-2.49755	0.0196764	0.303963	-3.1322
SEC11C	0.879242	4.72344	2.49749	0.019679	0.303963	-3.14734
AKIRIN2	0.935291	5.737	2.49673	0.0197126	0.303963	-3.1581
RHOT2	-1.24663	6.54888	-2.49648	0.0197235	0.303963	-3.1551
TE_HERVK11-int	-2.20245	-0.216289	-2.49646	0.0197245	0.303963	-3.66063
HDAC3	-0.70515	5.37861	-2.49621	0.0197354	0.303963	-3.1473
ZNF131	-1.22315	4.40848	-2.49535	0.0197731	0.303963	-3.13598
ENO1	-1.01347	11.5281	-2.49531	0.0197752	0.303963	-3.16926
NGDN	0.759379	6.33971	2.49469	0.0198023	0.303963	-3.16531
ERH	0.989063	5.98546	2.4937	0.019846	0.303963	-3.1652
ACTBP2	-1.31424	1.25136	-2.49121	0.0199566	0.303963	-3.27717
IL13RA1	1.14124	1.08839	2.49103	0.0199647	0.303963	-3.19497
PITHD1	0.673194	6.42616	2.491	0.019966	0.303963	-3.17142
PLXND1	-0.992628	5.04679	-2.49065	0.0199814	0.303963	-3.1492
HSPA8P11	-3.09807	-0.736399	-2.49003	0.0200088	0.303963	-3.82907
LLPH	0.749256	4.87078	2.48951	0.0200321	0.303963	-3.16267
TAGLN2P1	-2.37115	0.117309	-2.48951	0.0200324	0.303963	-3.64001
MRPS18C	1.02438	5.02958	2.48923	0.0200446	0.303963	-3.16536
RBM8A	0.958644	8.47216	2.48867	0.0200699	0.303963	-3.17965
NDN	1.17401	2.90136	2.48837	0.0200833	0.303963	-3.14642
YWHAZP3	-2.91131	1.42433	-2.48799	0.0201	0.303963	-3.46937
ZRANB1	-1.53605	2.60195	-2.48769	0.0201137	0.303963	-3.19915
TPRN	-1.90054	2.60355	-2.48743	0.0201254	0.303963	-3.21324
ILVBL	-1.35553	4.19743	-2.48625	0.0201781	0.303963	-3.14945
AC009831.1	1.81375	-0.402822	2.48613	0.0201834	0.303963	-3.34323
AC007405.3	1.13285	1.52773	2.48596	0.0201911	0.303963	-3.15978
GOT2	-1.0241	5.86304	-2.48591	0.0201936	0.303963	-3.16892
HGS	-2.29346	3.13882	-2.48482	0.0202427	0.303963	-3.19768
LYRM7	1.24699	1.61448	2.48447	0.0202583	0.303963	-3.15826
DNM2	-1.27316	4.89722	-2.48354	0.0203002	0.303963	-3.15793
HSCB	0.797122	3.00537	2.48292	0.0203281	0.303963	-3.15503
HECTD3	-1.0639	6.06078	-2.48257	0.0203441	0.303963	-3.17595
ULK1	-0.906689	7.0536	-2.48115	0.0204085	0.303963	-3.18843
CDC37	-0.938786	6.49895	-2.48083	0.0204231	0.303963	-3.18297
TNKS1BP1	-1.45904	3.94054	-2.48066	0.0204307	0.303963	-3.16019
MED26	-0.786258	3.53999	-2.47981	0.0204692	0.303963	-3.16027
SAPCD2	-1.45282	5.38047	-2.47683	0.0206053	0.303963	-3.1769
HSPE1P2	1.30229	1.77605	2.47607	0.0206401	0.303963	-3.17273
MAP3K13	0.904303	2.03365	2.47562	0.020661	0.303963	-3.17718
AC146944.4	2.15921	-1.30074	2.47543	0.0206696	0.303963	-3.44759
RPL7P12	1.20236	-0.351593	2.47476	0.0207007	0.303963	-3.39643
CHST11	1.62174	2.83464	2.47451	0.020712	0.303963	-3.16926
NDUFB5	1.13327	6.37078	2.47444	0.0207153	0.303963	-3.20295
CEBPB	2.08304	1.40576	2.47414	0.0207289	0.303963	-3.20744
PINK1	-1.71859	2.79411	-2.47413	0.0207295	0.303963	-3.21634
FLOT2	-1.88389	3.44612	-2.47348	0.0207594	0.303963	-3.18375
IRS1	1.56252	-0.246533	2.47334	0.0207657	0.303963	-3.33466
AC087481.3	-2.00957	0.494178	-2.47329	0.0207684	0.303963	-3.50913
BNIP3P17	-3.22266	-0.397379	-2.47325	0.0207702	0.303963	-3.78915
ARAP1	-1.30621	3.39986	-2.47299	0.020782	0.303963	-3.17893
SLC37A4	-1.19123	5.45101	-2.47244	0.0208076	0.303963	-3.18595
LINC00526	1.43783	0.723679	2.47189	0.0208328	0.303963	-3.23182
RPL7P23	0.847607	6.26772	2.47157	0.0208476	0.303963	-3.20581
CNTROB	-1.56605	2.59598	-2.4712	0.020865	0.303963	-3.22414
FAM89A	1.39823	0.744157	2.47087	0.02088	0.303963	-3.20324
ANKRD17	-0.962669	5.74362	-2.47073	0.0208868	0.303963	-3.1954
MRPS36	1.26052	5.50666	2.47057	0.0208941	0.303963	-3.20476
AC005019.1	1.21492	0.372052	2.47049	0.0208978	0.303963	-3.28146
NDUFAF4	0.992141	5.66624	2.46905	0.0209648	0.303963	-3.20678
SDHAF3	1.06168	4.73553	2.46886	0.0209736	0.303963	-3.20032
NAGA	-1.347	6.63311	-2.46858	0.0209864	0.303963	-3.20731
CENPA	1.08993	5.7378	2.46819	0.0210048	0.303963	-3.21037
CALM2	0.847267	9.25593	2.4681	0.0210089	0.303963	-3.21711
SLC25A39	-0.793426	8.41014	-2.468	0.0210135	0.303963	-3.21625
TMEM41B	0.831909	4.82915	2.46761	0.0210319	0.303963	-3.2015
MTCH1	-0.660478	7.75062	-2.46657	0.0210804	0.303963	-3.2182
TMEM242	0.943418	4.04353	2.46622	0.0210966	0.303963	-3.19523
TEPSIN	-1.27711	2.66611	-2.46603	0.0211057	0.303963	-3.22199
SURF4	-0.642593	7.41431	-2.46539	0.0211355	0.303963	-3.21871
ORMDL1	0.779999	5.1911	2.46494	0.0211567	0.303963	-3.20937
CDKN3	1.07463	4.84343	2.4649	0.0211588	0.303963	-3.20886
ZNF761	-1.32629	3.72703	-2.46487	0.0211601	0.303963	-3.18493
RAB11FIP2	0.990855	3.3625	2.4647	0.0211679	0.303963	-3.18812
MORN1	1.33061	1.44031	2.46453	0.021176	0.303963	-3.20956
AARS2	-0.938194	4.56412	-2.46448	0.0211782	0.303963	-3.19066
EHMT2	-1.2518	5.71654	-2.46443	0.0211805	0.303963	-3.20173
THOC7	1.14945	4.69136	2.46443	0.0211806	0.303963	-3.20756
YWHAG	1.16163	4.95486	2.46369	0.0212156	0.303963	-3.20989
AP2A1	-1.5587	3.38347	-2.46356	0.0212215	0.303963	-3.19575
RRAS	1.51447	-0.0837493	2.46344	0.0212271	0.303963	-3.31907
MCM8	-1.08625	3.99137	-2.46344	0.0212275	0.303963	-3.18814
RNF141	0.754636	3.67501	2.46305	0.0212456	0.303963	-3.19457
MBD2	1.18584	2.87758	2.46301	0.0212477	0.303963	-3.18934
AHSA2P	1.00172	2.41694	2.46237	0.0212777	0.303963	-3.18941
AC034236.1	1.15251	5.87896	2.46147	0.0213201	0.303963	-3.22154
CES2	-1.60812	2.24571	-2.4614	0.0213234	0.303963	-3.25287
RPS3AP49	0.835708	2.21013	2.46131	0.0213276	0.303963	-3.19394
PVR	-1.32246	4.05266	-2.46127	0.0213297	0.303963	-3.19068
RPL7P56	0.891117	2.72241	2.46065	0.0213592	0.303963	-3.19181
AC106795.1	0.853975	5.83607	2.46039	0.0213713	0.303963	-3.22418
RNF216	-0.875807	5.11621	-2.46025	0.0213782	0.303963	-3.20652
IPO13	-1.3314	4.26599	-2.46018	0.0213814	0.303963	-3.1927
MTFP1	-1.18176	2.43127	-2.45961	0.0214084	0.303963	-3.22633
RIMKLA	2.12957	-0.500399	2.45959	0.0214091	0.303963	-3.49065
APEH	-0.934431	7.31549	-2.45921	0.0214273	0.303963	-3.22876
CUL4A	-0.755636	5.76502	-2.4578	0.0214945	0.303963	-3.21961
NHS	1.50765	0.395983	2.45729	0.0215184	0.303963	-3.28902
CD300LF	-2.664	-0.767945	-2.45706	0.0215297	0.303963	-3.76886
CTB-178M22.2	2.1823	-1.3616	2.45646	0.0215581	0.303963	-3.63196
AC007688.1	0.819336	2.91652	2.45572	0.0215934	0.303963	-3.20008
POLR1A	-0.910158	6.12466	-2.45561	0.0215991	0.303963	-3.22497
PPIL3	1.31732	4.35681	2.45522	0.0216178	0.303963	-3.22194
RPS3AP29	1.55705	-0.710636	2.45497	0.0216296	0.303963	-3.44277
TAF4	0.794386	2.96325	2.45452	0.021651	0.303963	-3.2022
FAM200A	-1.90848	2.15397	-2.45425	0.0216642	0.303963	-3.3031
YWHAB	0.57326	8.15286	2.45409	0.021672	0.303963	-3.24118
SVIL	0.880941	2.24818	2.45408	0.0216724	0.303963	-3.20436
SPC25	0.950663	4.15044	2.45401	0.0216754	0.303963	-3.2186
CKS1B	0.944038	7.80674	2.45392	0.0216799	0.303963	-3.24144
ULK3	-1.70459	2.47428	-2.45377	0.0216873	0.303963	-3.24774
PLBD2	-1.54334	0.952643	-2.4537	0.0216903	0.303963	-3.42994
KLHL23	1.42912	-0.0428574	2.45366	0.0216922	0.303963	-3.33385
AP002784.2	1.21248	-0.0406102	2.45355	0.0216977	0.303963	-3.33249
CHMP6	-1.82793	3.75404	-2.45352	0.0216993	0.303963	-3.21073
SFT2D1	0.871432	5.976	2.453	0.0217239	0.303963	-3.23659
CFAP410	-1.93404	1.59235	-2.45287	0.0217302	0.303963	-3.38827
LSS	-1.09155	5.47213	-2.45285	0.0217312	0.303963	-3.22406
TE_LTR10D	1.21209	0.843163	2.45268	0.0217393	0.303963	-3.28517
DBNL	-0.937326	5.03414	-2.45234	0.0217558	0.303963	-3.21797
DGKZ	-1.12159	4.64333	-2.4514	0.0218012	0.303963	-3.21151
TTN-AS1	1.17555	0.0517228	2.45031	0.0218538	0.303963	-3.35957
PARL	0.745652	4.8082	2.45015	0.0218614	0.303963	-3.22933
ZWILCH	-0.862226	4.53627	-2.45007	0.0218655	0.303963	-3.217
RPL26P30	0.956378	1.37354	2.44993	0.0218723	0.303963	-3.23762
NPIPA5	1.08402	2.46945	2.44918	0.0219088	0.303963	-3.21045
ZNF93	-1.32409	2.79532	-2.44902	0.0219162	0.303963	-3.23363
RRP15	1.16577	5.30295	2.44887	0.0219234	0.303963	-3.24239
ATG4B	-0.866092	5.95606	-2.44812	0.0219602	0.303963	-3.23589
KRBOX4	0.964723	2.41731	2.44809	0.0219613	0.303963	-3.21238
TRAP1	-1.60404	5.02574	-2.44774	0.0219783	0.303963	-3.21763
NRBF2P3	-3.02753	0.727785	-2.4477	0.0219803	0.303963	-3.62802
NIPA2	-0.861661	5.18727	-2.44733	0.0219984	0.303963	-3.2297
AL365273.1	1.32646	1.73076	2.4466	0.0220341	0.303963	-3.22211
SLC20A1	-0.783705	4.80736	-2.44642	0.0220429	0.303963	-3.2259
TM2D1	1.01145	3.75641	2.44636	0.0220456	0.303963	-3.22575
ZCRB1	0.857727	6.6171	2.4458	0.0220732	0.303963	-3.25434
TMEM201	-0.765013	5.29287	-2.4454	0.0220927	0.303963	-3.23411
OSTF1	0.797143	3.32537	2.44464	0.0221296	0.303963	-3.2203
PRKCZ	-2.46279	1.8712	-2.44435	0.0221439	0.303963	-3.40387
GJC1	0.879474	3.22733	2.44348	0.0221864	0.303963	-3.22122
TMEM50A	0.736923	6.33705	2.44312	0.0222042	0.303963	-3.25702
TMEM126A	0.779309	5.07226	2.443	0.0222102	0.303963	-3.24676
GPRC5D-AS1	1.12117	1.95333	2.44299	0.0222106	0.303963	-3.2247
SDHB	0.824892	8.16425	2.44297	0.0222114	0.303963	-3.26101
LPIN2	-0.934925	6.91783	-2.442	0.0222593	0.303963	-3.2567
UQCRFS1	0.78493	8.00572	2.44192	0.0222629	0.303963	-3.26282
RPL7P1	0.834183	7.84092	2.44189	0.0222646	0.303963	-3.2628
PAWR	0.934124	4.60298	2.44143	0.022287	0.303963	-3.24545
TTC9	1.65301	-0.175692	2.44089	0.0223139	0.303963	-3.33501
RWDD4P1	1.131	1.03544	2.44004	0.0223559	0.303963	-3.26896
KRT8P14	-3.05984	-0.0190769	-2.43929	0.0223927	0.303963	-3.77694
UBE2E1	1.15749	4.81578	2.43914	0.0224002	0.303963	-3.25202
RPTOR	-1.00159	3.96378	-2.43868	0.0224229	0.303963	-3.22847
CDIPTOSP	1.47732	-0.469034	2.43861	0.0224266	0.303963	-3.44102
PRAMEF19	-0.995418	6.71345	-2.43861	0.0224267	0.303963	-3.26004
BMPR1AP2	-3.45574	-0.912571	-2.43763	0.0224753	0.303963	-3.868
SPTSSA	1.23746	5.18133	2.43733	0.0224901	0.303963	-3.25823
FGF14-AS2	1.52213	0.410777	2.43692	0.0225106	0.303963	-3.28973
PARG	-0.857356	4.68224	-2.43595	0.0225587	0.303963	-3.24181
LRRIQ3	1.94363	-1.45863	2.43526	0.0225929	0.303963	-3.5028
C7orf43	-2.25722	0.950951	-2.43525	0.0225935	0.303963	-3.49078
ABCC13	1.11798	1.82307	2.43525	0.0225936	0.303963	-3.24371
SYF2	0.87638	6.43867	2.43514	0.0225993	0.303963	-3.27266
TBCCD1	-1.82768	1.72443	-2.43456	0.022628	0.303963	-3.34294
LRSAM1	-1.23395	2.26725	-2.43446	0.0226332	0.303963	-3.28564
TF	1.66905	-0.259403	2.43408	0.0226519	0.303963	-3.35569
BAHD1	-1.07901	2.99118	-2.43393	0.0226596	0.303963	-3.24014
AC010468.1	0.747815	5.26345	2.43391	0.0226602	0.303963	-3.26414
DR1	0.743881	5.43816	2.43334	0.0226887	0.303963	-3.26692
FZR1	-1.49781	4.31344	-2.43332	0.0226902	0.303963	-3.23643
RBMXL2	1.44454	0.457451	2.43259	0.0227265	0.303963	-3.32616
AC064799.1	0.931451	5.37227	2.43221	0.0227455	0.303963	-3.26833
DGAT1	-1.01785	4.52145	-2.43194	0.0227589	0.303963	-3.24268
NSA2	0.757242	7.39425	2.43155	0.022779	0.303963	-3.28096
FRG1CP	0.804301	3.45725	2.4313	0.0227914	0.303963	-3.24658
HHLA3	1.30958	0.84575	2.43081	0.022816	0.303963	-3.28836
TE_LOR1-int	0.877415	2.91484	2.43061	0.0228262	0.303963	-3.24164
ANKRD13A	-0.845067	4.31957	-2.43007	0.0228534	0.303963	-3.24984
ARHGEF16	-1.24451	4.67443	-2.42973	0.0228705	0.303963	-3.24984
SOD2	0.978869	6.71783	2.42942	0.022886	0.303963	-3.28337
ACO2	-1.80025	3.94635	-2.42913	0.0229008	0.303963	-3.24438
INSIG2	0.98888	2.90116	2.42888	0.0229133	0.303963	-3.24597
TRAPPC9	-1.4217	1.59342	-2.42845	0.0229353	0.303963	-3.35389
SEM1	1.18638	6.70719	2.42843	0.0229358	0.303963	-3.28455
KLHDC9	2.26262	0.212393	2.42835	0.0229402	0.303963	-3.33427
CDX2	-1.59876	3.90954	-2.42755	0.0229806	0.303963	-3.24571
ASPSCR1	-1.34499	3.41754	-2.4271	0.0230036	0.303963	-3.24906
SPCS3	0.899882	4.3482	2.4267	0.0230238	0.303963	-3.26541
NUDCD3	-0.972116	3.98811	-2.42661	0.0230283	0.303963	-3.24865
TRAF2	-0.979566	5.56522	-2.42621	0.0230487	0.303963	-3.26791
ARFGAP2	-0.940432	5.63958	-2.42543	0.023088	0.303963	-3.27112
AL606760.1	1.58121	-0.87454	2.42507	0.0231065	0.303963	-3.48157
RBM8B	0.996949	4.33001	2.42374	0.0231746	0.303963	-3.27033
SLC41A3	-0.728573	4.73157	-2.42309	0.0232077	0.303963	-3.26765
AL049873.1	1.193	5.1482	2.42269	0.0232279	0.303963	-3.28301
C19orf47	-1.60593	3.2092	-2.42236	0.0232451	0.303963	-3.27128
KTN1-AS1	0.987555	1.60853	2.42233	0.0232463	0.303963	-3.26994
NKIRAS2	-1.02268	4.56509	-2.42217	0.0232549	0.303963	-3.26081
ZNF703	-1.00497	5.77275	-2.42156	0.0232861	0.303963	-3.27719
MRPL42	0.860158	5.41074	2.4212	0.0233046	0.303963	-3.28936
SMOX	-1.11824	6.15822	-2.42033	0.0233488	0.303963	-3.28456
GNAL	0.990358	2.68314	2.41985	0.0233739	0.303963	-3.25815
CCDC137	-1.13725	4.62414	-2.41963	0.0233848	0.303963	-3.26641
ARL3	1.00821	3.69196	2.41879	0.0234281	0.303963	-3.27034
SMAP1	-1.56437	3.83733	-2.4187	0.0234332	0.303963	-3.26113
RPL39L	1.15174	5.18893	2.41858	0.0234393	0.303963	-3.29114
TIMM44	-1.07694	6.8474	-2.41852	0.0234423	0.303963	-3.29513
JADE2	-1.11432	3.2694	-2.41813	0.0234622	0.303963	-3.26099
POLR3C	-0.900201	6.90674	-2.41711	0.0235152	0.303963	-3.29946
DENND5B-AS1	-1.08765	4.33811	-2.41671	0.0235357	0.303963	-3.26895
PPTC7	0.969407	4.5961	2.41667	0.0235378	0.303963	-3.28894
CCNA2	-0.923253	7.2002	-2.41617	0.023564	0.303963	-3.30424
DUT	1.11128	5.87433	2.41487	0.0236314	0.303963	-3.30448
INPP5A	1.12605	1.65833	2.41446	0.0236528	0.303963	-3.27553
ELOVL1	-0.996552	4.73954	-2.41431	0.0236604	0.303963	-3.2757
TE_LTR101_Mam	-1.40842	-0.153171	-2.41421	0.0236654	0.303963	-3.61624
ZNF513	-0.943779	3.94105	-2.41414	0.0236694	0.303963	-3.26959
MKLN1	-0.894835	4.54061	-2.4138	0.023687	0.303963	-3.27629
C1orf112	-1.10964	3.46926	-2.41377	0.0236885	0.303963	-3.26873
SENP2	-0.731902	5.82591	-2.41366	0.0236944	0.303963	-3.29754
GGCT	1.06394	4.37662	2.41339	0.0237081	0.303963	-3.29272
ZNF549	-1.10139	2.44496	-2.41339	0.0237085	0.303963	-3.28778
PPIAP31	0.794139	4.08787	2.41328	0.023714	0.303963	-3.28591
BBC3	-1.37102	2.42537	-2.41321	0.0237178	0.303963	-3.31143
AC020898.1	0.748108	3.99479	2.4123	0.0237652	0.304056	-3.28406
HDGFL1	1.15905	4.84352	2.41229	0.0237659	0.304056	-3.29642
TE_MER95	1.06782	1.31866	2.41093	0.023837	0.30447	-3.29944
TBC1D3K	-2.07613	-0.919398	-2.41077	0.0238453	0.30447	-3.81777
SF3B6	1.05456	7.1398	2.40938	0.0239184	0.30447	-3.31982
P4HB	-0.828224	7.52943	-2.40926	0.0239244	0.30447	-3.31743
PKMYT1	-2.35156	4.17773	-2.40906	0.0239349	0.30447	-3.27765
CMIP	1.37032	2.34946	2.40897	0.0239401	0.30447	-3.27582
STAG1	-1.10964	3.68497	-2.40856	0.0239615	0.30447	-3.2764
FAIM	1.24654	2.4413	2.40855	0.0239618	0.30447	-3.27732
CUL5	0.791383	2.823	2.40639	0.0240761	0.305103	-3.28005
PPP2R1A	-1.24699	5.68376	-2.4063	0.0240807	0.305103	-3.30179
OSTC	1.0996	6.42964	2.40622	0.0240847	0.305103	-3.32385
CCT5P1	-1.31435	0.37005	-2.40586	0.0241037	0.305103	-3.53873
AL354798.1	1.28301	0.202634	2.40567	0.0241141	0.305103	-3.36664
CCDC59	1.08885	4.86415	2.4049	0.024155	0.305362	-3.31415
COMMD3	0.960143	2.74654	2.4034	0.0242343	0.305612	-3.28529
FGF18	1.41131	1.27224	2.40321	0.0242444	0.305612	-3.29098
ZNF773	-1.34401	1.61508	-2.4031	0.0242503	0.305612	-3.40252
AP3D1	-0.631261	7.14091	-2.40231	0.0242926	0.305612	-3.32953
MT-TY	-1.9252	3.70389	-2.4021	0.0243039	0.305612	-3.28928
RPL7	0.866962	11.138	2.40103	0.0243611	0.305612	-3.33732
RPS3AP44	1.26053	-0.0337446	2.40049	0.0243896	0.305612	-3.41584
SMC4	-1.47247	5.16368	-2.39978	0.0244278	0.305612	-3.30305
SEC11A	0.674847	7.1864	2.39958	0.0244386	0.305612	-3.33701
MBD1	-0.774724	4.30059	-2.39796	0.0245256	0.305612	-3.30086
TTL	0.750316	4.78618	2.39774	0.0245375	0.305612	-3.32159
CEBPZOS	0.94259	1.90482	2.39767	0.0245414	0.305612	-3.29808
MAGOH	0.888198	5.32971	2.39761	0.0245444	0.305612	-3.3285
SMG8	-0.917475	4.18968	-2.39747	0.0245518	0.305612	-3.29979
AKNA	-1.21787	2.39375	-2.39722	0.0245656	0.305612	-3.31087
ACADS	-1.49599	5.43269	-2.39715	0.0245693	0.305612	-3.31349
POLD1	-1.26771	5.52749	-2.39677	0.0245899	0.305612	-3.31544
PDE6D	0.960261	4.29936	2.3967	0.0245933	0.305612	-3.3206
PRPF8	-0.853955	8.00539	-2.39613	0.0246244	0.305612	-3.34309
RAB8A	-1.24491	3.64089	-2.39531	0.0246684	0.305612	-3.29775
MRPL22	0.780835	5.84319	2.39527	0.0246706	0.305612	-3.3366
ADCY1	2.14522	-1.41805	2.39523	0.0246728	0.305612	-3.58198
TMSB4XP8	1.93448	0.213327	2.39495	0.0246878	0.305612	-3.38985
HADHB	-0.815626	6.04672	-2.3949	0.0246906	0.305612	-3.33124
TMEM158	1.83903	0.437936	2.39415	0.0247314	0.305612	-3.40654
ARFIP2	-0.856001	5.73706	-2.39386	0.0247469	0.305612	-3.32668
C9orf85	0.893572	2.67715	2.39372	0.0247547	0.305612	-3.30073
ANKRD37	1.13302	0.536801	2.39366	0.024758	0.305612	-3.34913
ETFRF1	1.38764	0.471812	2.39344	0.02477	0.305612	-3.34345
TXN	1.00885	8.17985	2.39271	0.0248093	0.30565	-3.34963
RPS3A	0.79953	10.5122	2.39263	0.024814	0.30565	-3.35177
RPL14	0.813616	10.2354	2.39077	0.0249151	0.306058	-3.35473
METTL9	1.00324	5.21963	2.39058	0.0249253	0.306058	-3.34214
TNFRSF25	-2.06765	3.12244	-2.3902	0.0249463	0.306058	-3.34007
RPL7P44	1.07293	0.473591	2.38897	0.0250134	0.306058	-3.38925
PLPP1	1.23109	5.57828	2.38831	0.0250499	0.306058	-3.34962
ZBTB2	-1.06032	4.16386	-2.3883	0.02505	0.306058	-3.31541
CIC	-1.59901	2.50119	-2.38827	0.0250521	0.306058	-3.36425
SRRM5	-3.01253	-0.570185	-2.3882	0.0250555	0.306058	-3.85276
TMEM184C	-1.06552	4.07865	-2.38757	0.0250905	0.306058	-3.31328
FOXK2	-0.728174	6.49978	-2.38753	0.0250924	0.306058	-3.34862
PIP5K1C	-1.35793	3.26436	-2.38752	0.025093	0.306058	-3.31274
FARSB	-0.711088	5.32713	-2.38686	0.0251292	0.306058	-3.33614
TE_MLT1J2-int	0.960755	2.78584	2.38684	0.0251305	0.306058	-3.3115
MGAT1	-0.83116	6.5442	-2.38652	0.0251481	0.306058	-3.34995
STK11IP	-1.3457	2.60105	-2.38639	0.0251554	0.306058	-3.32831
ACE2	-3.17076	1.85204	-2.38551	0.0252038	0.306309	-3.50551
RANGAP1	-1.26933	7.6254	-2.38527	0.0252172	0.306309	-3.35809
PPIAL4A	1.17342	0.712707	2.38466	0.0252505	0.306463	-3.36769
PIF1	-0.952305	6.2271	-2.38373	0.0253023	0.306475	-3.35087
PHF1	-1.42461	2.61016	-2.38361	0.0253086	0.306475	-3.33467
TRPV4	-3.88771	0.506146	-2.38353	0.0253132	0.306475	-3.70218
WNT11	0.911608	3.30101	2.38208	0.0253935	0.306965	-3.32653
ERC2	1.23472	0.806878	2.38167	0.0254163	0.306965	-3.37959
CRYBA2	1.92679	1.11719	2.38146	0.0254282	0.306965	-3.34485
ACTA1	-1.15572	2.24431	-2.38061	0.0254754	0.306965	-3.34449
ASNA1	-0.913491	5.14035	-2.37891	0.02557	0.306965	-3.34224
GNB2	-0.749278	7.20842	-2.37853	0.0255913	0.306965	-3.37046
GLMP	-2.01718	3.82835	-2.37797	0.0256226	0.306965	-3.32995
UBE2T	0.961689	6.74652	2.37762	0.0256422	0.306965	-3.37483
FBF1	-1.45111	2.14593	-2.37743	0.0256531	0.306965	-3.36444
AC136628.3	1.2953	0.801077	2.37743	0.0256532	0.306965	-3.35045
TE_MLT1H	0.871015	5.41286	2.37735	0.0256573	0.306965	-3.36536
LMNB1	0.836072	3.02712	2.37735	0.0256575	0.306965	-3.32766
GTF3C1	-1.20948	5.58232	-2.37723	0.0256642	0.306965	-3.3516
THUMPD3	-0.649677	4.8726	-2.37686	0.0256849	0.306965	-3.34611
EFNA4	-1.60402	5.14692	-2.37682	0.0256873	0.306965	-3.33918
ZMYND19	0.877749	4.58563	2.37659	0.0257001	0.306965	-3.35338
TE_MER4A	0.829037	2.58391	2.37643	0.0257093	0.306965	-3.32771
RPF2	0.847923	5.62515	2.37602	0.0257323	0.306965	-3.36975
NDUFAF6	1.00037	2.93584	2.37579	0.0257453	0.306965	-3.3338
RECQL4	-0.919559	5.74313	-2.37536	0.0257694	0.307006	-3.35931
ST8SIA6-AS1	0.955619	2.01935	2.37467	0.0258082	0.307165	-3.33329
STK4	1.11913	2.44691	2.37435	0.0258262	0.307165	-3.33143
HIRA	-2.36437	-0.292552	-2.37403	0.0258446	0.307165	-3.76988
SUV39H1	-2.17939	2.81328	-2.37332	0.0258842	0.30737	-3.36896
HNRNPA3	0.786242	7.95641	2.37282	0.0259129	0.30737	-3.38431
MRPL50	1.157	5.24566	2.37261	0.0259248	0.30737	-3.37382
PAGR1	-1.59678	2.66511	-2.37226	0.0259444	0.30737	-3.35387
GTPBP6	-0.614721	6.31065	-2.37145	0.0259903	0.307669	-3.37572
ODF2	-0.696201	5.11132	-2.3708	0.0260275	0.307865	-3.36116
MED24	-0.952441	5.75627	-2.37035	0.0260526	0.307895	-3.36826
FLNB	-1.20343	6.19206	-2.37002	0.0260715	0.307895	-3.37223
C5orf58	1.72868	-0.239531	2.36846	0.0261604	0.308452	-3.45028
AKAP11	0.913598	2.76556	2.36821	0.0261749	0.308452	-3.34151
MT-CO1	-0.727463	15.2559	-2.36811	0.0261808	0.308452	-3.39439
POLR2K	1.5476	4.7155	2.36637	0.0262798	0.308577	-3.38206
MED15	-0.983281	6.51015	-2.36593	0.0263051	0.308577	-3.38528
FAM207A	0.979393	5.22642	2.36519	0.0263479	0.308577	-3.3815
TSPAN9	-1.41849	2.58988	-2.36512	0.0263516	0.308577	-3.37226
KRT8	-1.17169	11.2079	-2.36489	0.026365	0.308577	-3.39978
C17orf58	1.37256	3.06931	2.36487	0.0263663	0.308577	-3.35639
CISD1	0.813323	6.13664	2.36467	0.0263776	0.308577	-3.39323
PLA2G16	0.927616	4.91603	2.36447	0.0263893	0.308577	-3.37868
RPL36AP45	1.31689	1.33681	2.36433	0.026397	0.308577	-3.36723
LIPT1	0.888534	2.71674	2.36412	0.0264096	0.308577	-3.35008
YWHAZ	-0.886635	7.64146	-2.36366	0.0264359	0.308577	-3.39822
AC104563.1	1.07319	5.14677	2.36329	0.0264571	0.308577	-3.38564
ANP32B	0.670894	8.50157	2.36323	0.0264607	0.308577	-3.40124
UNC13D	-3.47225	0.753868	-2.36148	0.0265615	0.309426	-3.6662
COBLL1	-1.5233	3.58057	-2.36125	0.0265751	0.309426	-3.35168
CDH1	0.812734	7.07108	2.36002	0.0266465	0.310015	-3.40589
ZFP42	-0.990999	5.87567	-2.35946	0.026679	0.310151	-3.38962
WWP2	-0.912814	4.07658	-2.35895	0.0267084	0.310251	-3.36041
TCP1P1	-2.78684	0.917411	-2.358	0.026764	0.310654	-3.64563
SLC31A1	-0.875439	4.91405	-2.35738	0.0267997	0.310776	-3.37771
ECI2	1.11008	2.42695	2.35681	0.0268331	0.310776	-3.35898
HEATR3	1.11329	3.30131	2.35674	0.0268371	0.310776	-3.36985
TE_HERVK-int	-1.14103	6.99656	-2.35637	0.0268589	0.310787	-3.40444
CRYGEP	2.80191	-1.85355	2.356	0.0268808	0.310799	-3.76492
ENSA	0.833264	5.62935	2.35486	0.0269472	0.311232	-3.40431
TIGAR	0.884537	2.63132	2.35464	0.0269601	0.311232	-3.36307
PKN1	-2.42385	1.67911	-2.35312	0.0270494	0.311723	-3.55065
AC097263.1	0.891269	2.68008	2.35274	0.0270719	0.311723	-3.36642
SSBP1	0.99008	7.8991	2.3522	0.0271041	0.311723	-3.42022
WNK3	1.8959	1.28679	2.35184	0.027125	0.311723	-3.37939
AC007000.1	1.07477	0.738746	2.35149	0.027146	0.311723	-3.41918
COA4	0.868612	7.33654	2.35147	0.027147	0.311723	-3.42122
CAMTA2	-2.06129	2.42045	-2.35142	0.0271499	0.311723	-3.43563
BCLAF1P2	-1.45453	1.68815	-2.35073	0.0271905	0.311723	-3.45348
RPL31P49	1.40945	-0.471688	2.35072	0.027191	0.311723	-3.53852
SFXN4	-1.11662	4.14126	-2.35028	0.0272173	0.311784	-3.37596
PXN-AS1	0.873766	2.32446	2.34967	0.0272534	0.311887	-3.37051
MIR4458HG	1.51276	-0.500079	2.34942	0.0272681	0.311887	-3.52658
VKORC1L1	0.782924	5.20019	2.34898	0.0272945	0.311949	-3.41156
DDB1	-0.781783	7.09072	-2.34739	0.0273889	0.312788	-3.42311
UBXN6	-0.953086	5.20429	-2.34659	0.0274363	0.313052	-3.39814
TMEM65	1.08195	3.8337	2.34625	0.027457	0.313052	-3.39631
RPS7	0.775223	10.6374	2.34563	0.0274936	0.313052	-3.43391
NT5DC3	-1.02665	2.57069	-2.34527	0.0275154	0.313052	-3.38116
BTF3L4	0.825911	6.8327	2.34524	0.0275172	0.313052	-3.43125
ARMCX6	1.92684	-1.20366	2.34479	0.027544	0.313075	-3.6083
LSM8	1.09506	5.2548	2.3445	0.0275612	0.313075	-3.42216
MMP24	-2.22859	1.14378	-2.34239	0.0276878	0.314207	-3.56176
TNK1	1.08454	1.61976	2.34203	0.0277097	0.314207	-3.39576
CEBPG	0.652233	6.24237	2.34171	0.027729	0.314207	-3.43272
COX7B2	1.17781	4.64753	2.34144	0.0277452	0.314207	-3.41406
CYB5A	1.23117	4.10008	2.34068	0.0277911	0.314487	-3.41392
TTC31	-1.02003	3.16016	-2.34	0.0278319	0.31471	-3.38512
ARIH2	-0.693975	7.03467	-2.33944	0.0278657	0.314852	-3.43736
PIP4P1	-0.803869	4.74266	-2.33899	0.0278931	0.314923	-3.40336
NSMCE4A	0.821206	5.56382	2.33722	0.0280006	0.315432	-3.43511
MAGOHB	0.891539	3.95881	2.33692	0.0280187	0.315432	-3.41091
ACP1	0.556465	7.33105	2.33633	0.0280548	0.315432	-3.44735
SNRPGP9	1.35859	-0.397777	2.33618	0.0280636	0.315432	-3.54475
RPL5P1	0.744154	4.19818	2.33584	0.0280844	0.315432	-3.41845
MCEE	1.50734	2.20942	2.33522	0.0281224	0.315432	-3.39541
DEF6	-1.47265	1.25541	-2.33519	0.0281242	0.315432	-3.49851
CNEP1R1	1.21203	1.94432	2.3348	0.0281479	0.315432	-3.39313
NOL7	1.17365	7.1933	2.33478	0.0281488	0.315432	-3.45011
LEPROTL1	0.628366	5.27085	2.33476	0.02815	0.315432	-3.4327
RNF114	0.529486	7.48991	2.33436	0.0281747	0.315472	-3.4508
UBE2L3	0.602871	7.73433	2.33365	0.0282183	0.315722	-3.45228
UBE2V2	0.854987	5.1757	2.33199	0.0283197	0.316401	-3.44166
ANKRD54	-0.780186	4.22841	-2.33111	0.028374	0.316401	-3.41019
ALPL	-1.08647	8.38868	-2.33039	0.0284184	0.316401	-3.45743
AL627402.1	-2.9305	0.351127	-2.32976	0.0284569	0.316401	-3.80123
AL606490.2	-3.3192	-1.62822	-2.32968	0.0284619	0.316401	-3.96556
RAD23B	0.932883	4.94014	2.32951	0.0284725	0.316401	-3.44238
MRPL30	0.956244	2.87563	2.32928	0.0284863	0.316401	-3.40735
ZNF394	-0.786767	5.5314	-2.32922	0.0284901	0.316401	-3.43499
ARPC4	-0.955758	5.03034	-2.32919	0.0284923	0.316401	-3.42516
R3HDM4	-2.10516	1.9264	-2.32917	0.0284937	0.316401	-3.48728
GEMIN6	0.963858	4.95244	2.32874	0.0285198	0.316401	-3.44236
TE_MER41E	1.60007	0.315509	2.32826	0.0285497	0.316401	-3.47115
PTGES3P1	-1.42312	1.47904	-2.32788	0.0285729	0.316401	-3.48693
AL353691.2	0.810549	2.99064	2.32783	0.0285764	0.316401	-3.41057
GTF2IP1	-0.977153	4.68474	-2.327	0.0286274	0.316541	-3.425
NLRP2	-1.12943	10.0966	-2.32694	0.0286316	0.316541	-3.46487
TTC39C	1.94502	-0.670936	2.32595	0.0286927	0.316804	-3.57938
SAR1A	0.699291	6.67098	2.32549	0.0287213	0.316804	-3.46369
MYBL2	-0.98228	10.3448	-2.32476	0.0287667	0.316804	-3.46867
TE_LTR1A1	0.738695	3.19808	2.3247	0.0287704	0.316804	-3.41425
ABHD17A	2.09227	1.18949	2.3243	0.0287955	0.316804	-3.43002
AC012640.2	2.11938	-1.21201	2.32429	0.0287962	0.316804	-3.65274
ARGFX	1.10011	5.5693	2.32416	0.0288042	0.316804	-3.45761
EP300	1.02726	2.36922	2.32231	0.02892	0.317283	-3.4131
UAP1L1	-1.4919	5.63524	-2.3211	0.0289955	0.317283	-3.4447
TTC39A	-1.97614	-0.578159	-2.32095	0.0290047	0.317283	-3.8252
MYBL1	1.40658	0.00606518	2.32091	0.0290074	0.317283	-3.50959
DEPDC5	-1.04343	3.80584	-2.32066	0.029023	0.317283	-3.41925
LINC01980	1.08632	1.27081	2.32063	0.0290247	0.317283	-3.44314
CLDN6	0.875897	5.27568	2.32022	0.029051	0.317283	-3.45928
TMEM56	0.696558	4.24238	2.3191	0.0291211	0.317283	-3.44376
IRF3	-0.935059	5.78601	-2.3174	0.0292285	0.317283	-3.45874
MPDU1	-0.930116	4.83197	-2.31643	0.02929	0.317283	-3.44117
HSPA8P9	-2.41861	0.749028	-2.31638	0.0292931	0.317283	-3.68767
VARS2	-1.91408	1.96642	-2.31579	0.0293307	0.317283	-3.48909
ACP5	-1.98288	3.64536	-2.31568	0.0293373	0.317283	-3.42482
NACA3P	1.2243	3.02027	2.31547	0.0293508	0.317283	-3.42983
RPL14P1	0.736314	6.15178	2.31527	0.029363	0.317283	-3.47752
ZFAND2B	-0.891765	3.95864	-2.31513	0.0293725	0.317283	-3.42905
VAMP2	1.4911	0.37074	2.31503	0.0293787	0.317283	-3.47313
SETD1A	-1.42196	4.20118	-2.31494	0.0293842	0.317283	-3.42837
ACAD10	-1.55884	3.33724	-2.3148	0.0293932	0.317283	-3.42538
CSTF1	-0.752653	6.22359	-2.31435	0.0294215	0.317283	-3.47009
NCOA4	-0.861276	8.22129	-2.31422	0.0294302	0.317283	-3.48558
POLR1D	0.795821	8.19851	2.31413	0.0294355	0.317283	-3.48604
COPA	-0.851576	5.35577	-2.31403	0.0294419	0.317283	-3.45889
DNAJC24	1.22072	1.61327	2.314	0.0294437	0.317283	-3.42679
PLEKHO2	-2.2076	2.89858	-2.314	0.0294442	0.317283	-3.45405
NRBP2	-2.01423	0.0481263	-2.31384	0.029454	0.317283	-3.72656
TCOF1	-0.71399	6.49656	-2.31383	0.0294546	0.317283	-3.47587
SLC25A22	-1.0089	5.44143	-2.31363	0.0294675	0.317283	-3.46295
SLC29A2	-1.2523	3.72686	-2.31362	0.0294684	0.317283	-3.42741
TRNAU1AP	0.664044	6.05094	2.31332	0.029487	0.317283	-3.48051
RAMAC	0.640329	5.24993	2.31298	0.0295089	0.31729	-3.47135
TMC6	-1.86503	1.8588	-2.31112	0.0296275	0.318137	-3.50943
CORO1C	-0.724042	7.4528	-2.31062	0.0296599	0.318137	-3.48971
MBD4	-0.707836	4.81045	-2.31051	0.029667	0.318137	-3.45649
EIF4A3	0.695867	7.30601	2.31041	0.0296731	0.318137	-3.49208
IRAK4	-1.34444	-0.177757	-2.30932	0.0297434	0.318626	-3.65735
RNASEH2B	0.948639	3.55107	2.30859	0.0297898	0.318626	-3.45613
CDCA4	-0.737286	6.33821	-2.30818	0.0298161	0.318626	-3.48659
SH3GLB1	0.862856	4.62941	2.30733	0.0298708	0.318626	-3.47582
PDGFRL	1.6959	-0.380514	2.30676	0.0299081	0.318626	-3.61894
ERGIC1	-1.27977	4.29411	-2.30548	0.0299906	0.318626	-3.44845
PPT2	-0.923102	6.54393	-2.30486	0.0300308	0.318626	-3.48834
TMEM14B	1.07902	5.45797	2.30484	0.0300317	0.318626	-3.49243
ADRM1	-0.775623	6.9392	-2.30459	0.0300484	0.318626	-3.49517
YBX2	1.30837	2.45039	2.30445	0.0300575	0.318626	-3.44072
CFAP97	1.68787	0.611505	2.3044	0.0300607	0.318626	-3.45959
PRSS8	-2.08782	5.71894	-2.30382	0.0300983	0.318626	-3.46359
MCUR1	0.739358	6.25248	2.30363	0.0301104	0.318626	-3.49902
CPTP	-1.75007	2.78532	-2.30318	0.0301393	0.318626	-3.45921
PLXNA1	-0.718304	4.42146	-2.30305	0.030148	0.318626	-3.46398
SLC25A40	0.893066	1.33182	2.30275	0.0301678	0.318626	-3.45368
PRR3	-1.84194	1.18854	-2.30256	0.0301799	0.318626	-3.58622
DSCR8	1.29337	0.786364	2.30238	0.0301919	0.318626	-3.4774
CCDC22	-2.97115	1.27485	-2.30151	0.0302485	0.318626	-3.65135
IMPDH1	-1.22926	7.49765	-2.30142	0.0302545	0.318626	-3.50215
HSF1	-1.01344	4.33397	-2.30124	0.0302662	0.318626	-3.45441
ATXN3	0.800202	4.27068	2.30119	0.030269	0.318626	-3.47833
RAB30-AS1	1.13855	2.08971	2.30099	0.030282	0.318626	-3.44605
INTS5	-1.2403	3.5875	-2.30067	0.0303033	0.318626	-3.44652
TSSC4	-0.869643	6.07387	-2.30013	0.0303386	0.318626	-3.49119
ATAD3A	-1.33277	4.85899	-2.2995	0.0303798	0.318626	-3.46324
H2AFZ	0.78624	9.30314	2.29925	0.0303962	0.318626	-3.51245
TE_MER52A	-1.21051	4.21881	-2.29869	0.0304324	0.318626	-3.46168
HIP1R	-1.00823	4.46605	-2.29858	0.0304397	0.318626	-3.46451
SSX5	1.77067	-0.0168687	2.29855	0.0304418	0.318626	-3.54421
PAFAH1B1	0.490969	7.10307	2.29849	0.0304458	0.318626	-3.51182
NDUFB4	0.998247	6.43859	2.29783	0.0304888	0.318626	-3.51086
EBPL	1.1564	3.62295	2.29778	0.0304926	0.318626	-3.47158
CYBC1	-1.06264	4.72212	-2.29775	0.0304942	0.318626	-3.47186
IKBKGP1	-1.37738	1.68704	-2.29725	0.0305273	0.318626	-3.50452
CDT1	-1.37459	5.83662	-2.29716	0.0305334	0.318626	-3.48991
NINL	-0.941836	4.19362	-2.29701	0.0305431	0.318626	-3.46636
TMEM126B	1.00621	4.68936	2.29663	0.0305682	0.318626	-3.49758
RAB40B	1.17902	2.14262	2.29625	0.0305933	0.318626	-3.45354
DECR1	1.34392	1.68565	2.29603	0.0306075	0.318626	-3.4542
AL645933.2	2.41582	-2.45964	2.29599	0.0306104	0.318626	-3.86844
LINC00667	0.752693	2.66805	2.29588	0.0306174	0.318626	-3.45568
C2CD2L	-1.1614	2.26173	-2.29554	0.0306398	0.318636	-3.47575
SETDB1	-0.742797	3.01412	-2.29472	0.0306943	0.318813	-3.455
FTLP14	-1.40872	2.49469	-2.29463	0.0306996	0.318813	-3.46383
FAM19A5	1.79824	0.783029	2.29271	0.030827	0.31906	-3.48165
GMPPB	-0.942926	4.47821	-2.29198	0.0308755	0.31906	-3.476
GTF2I	-1.08563	3.7427	-2.29198	0.0308758	0.31906	-3.46427
TENT5B	-1.18015	6.20654	-2.2918	0.0308874	0.31906	-3.50488
GMPR	2.45744	-1.15189	2.2908	0.0309537	0.31906	-3.64265
ITGB1	-0.889136	4.64173	-2.29079	0.0309545	0.31906	-3.48568
SMIM10L1	0.712546	5.43145	2.29079	0.0309548	0.31906	-3.51145
FDX1P1	1.38404	-0.692341	2.29067	0.0309623	0.31906	-3.57365
GEMIN2	0.944424	4.62849	2.29053	0.0309718	0.31906	-3.50544
TOMM34	-0.805484	5.3546	-2.29045	0.030977	0.31906	-3.49888
PUM1	0.714544	5.00079	2.29044	0.0309781	0.31906	-3.5085
GCK	-2.1714	0.962329	-2.2904	0.0309804	0.31906	-3.71564
EPHA1	-1.75695	0.684931	-2.28966	0.0310302	0.319352	-3.63998
PLEKHG3	-1.21732	4.28574	-2.28901	0.0310735	0.319576	-3.47284
SYNC	-1.8102	1.51948	-2.28858	0.0311023	0.319593	-3.56815
YBX1	0.662613	9.26774	2.28715	0.031198	0.319593	-3.53315
ABHD3	0.895901	4.50083	2.28713	0.0311991	0.319593	-3.50439
TMA16	0.601563	5.20227	2.28707	0.0312032	0.319593	-3.5137
MARCH9	-1.96434	2.96571	-2.28704	0.0312054	0.319593	-3.48369
CNPY2	0.743463	3.5529	2.28694	0.031212	0.319593	-3.48434
SELENOK	1.19432	5.24081	2.28674	0.0312253	0.319593	-3.52146
PRODH	-1.556	3.29608	-2.28608	0.0312694	0.319676	-3.46827
CDK11A	-2.19321	-0.745601	-2.28598	0.0312763	0.319676	-3.91593
UQCRBP1	1.11619	1.53293	2.28566	0.031298	0.319678	-3.47221
RWDD1	1.05409	5.86687	2.28492	0.0313478	0.319967	-3.52973
RINT1	-1.22265	3.28858	-2.28344	0.0314475	0.320007	-3.47215
RHOF	-1.51941	1.13619	-2.28324	0.0314612	0.320007	-3.61122
ZSWIM8	-1.23489	2.48207	-2.28291	0.0314831	0.320007	-3.48014
CBR3	1.70867	0.475796	2.2829	0.0314837	0.320007	-3.5304
TE_MER57-int	0.738951	3.21492	2.28223	0.0315295	0.320007	-3.48262
ZC3H3	-1.28162	3.55033	-2.28153	0.0315767	0.320007	-3.47515
NUP50-DT	1.40745	1.00463	2.2812	0.031599	0.320007	-3.49129
RAB1B	-2.07001	1.91701	-2.28111	0.031605	0.320007	-3.55967
POLR3K	1.09419	6.90425	2.28081	0.0316258	0.320007	-3.54172
SYNE2	-1.01767	5.34605	-2.28073	0.0316309	0.320007	-3.51139
CUL2	-0.903888	4.54233	-2.28063	0.031638	0.320007	-3.50082
EPS15L1	-0.959457	4.64192	-2.28046	0.0316497	0.320007	-3.49975
SNHG12	0.828809	6.51465	2.27986	0.0316903	0.320007	-3.54025
TENM3	1.49434	0.341948	2.27982	0.0316932	0.320007	-3.51019
MICALL1	-0.901364	5.04059	-2.27971	0.0317006	0.320007	-3.51002
LINC02523	1.01528	2.19677	2.27951	0.0317141	0.320007	-3.47818
TE_LTR12B	1.47596	0.780293	2.27946	0.0317171	0.320007	-3.5337
UBE2D2	0.830599	5.5505	2.2784	0.0317895	0.320324	-3.53557
DCBLD2	1.10499	2.11708	2.27832	0.0317949	0.320324	-3.4807
RPL7P8	0.894392	2.31059	2.27782	0.031829	0.320324	-3.48083
TPT1P4	0.876681	2.5051	2.27774	0.0318345	0.320324	-3.48387
EHD1	-1.03004	5.28832	-2.27641	0.0319258	0.320943	-3.51192
AC015813.1	-1.66747	1.75153	-2.276	0.0319536	0.320943	-3.53233
RPL5P34	0.828115	4.15596	2.27581	0.0319666	0.320943	-3.5181
RASL11B	1.39911	0.560944	2.27548	0.0319893	0.320943	-3.52271
CNKSR3	1.208	1.21049	2.27527	0.0320037	0.320943	-3.49156
RPS20P14	0.992727	3.11898	2.27421	0.0320768	0.320968	-3.49653
LSG1	-1.01149	3.69641	-2.27412	0.0320829	0.320968	-3.49235
HNRNPA3P5	1.18906	-0.295329	2.27398	0.0320924	0.320968	-3.60778
TXNRD2	-1.24569	4.80039	-2.27274	0.0321781	0.320968	-3.50743
MAGIX	-2.67755	-1.16271	-2.27192	0.0322341	0.320968	-3.94243
EID2	1.17487	2.28911	2.27166	0.0322527	0.320968	-3.49311
TE_MamGypsy2-I	-1.24471	0.572757	-2.27156	0.0322594	0.320968	-3.63701
TUBA1A	-0.711642	7.69882	-2.27117	0.0322865	0.320968	-3.55857
RPS3AP47	0.711445	5.38759	2.27113	0.0322888	0.320968	-3.54518
NLE1	-0.85398	6.70291	-2.2711	0.0322909	0.320968	-3.54882
SPCS2	0.593895	5.93608	2.27103	0.0322957	0.320968	-3.54912
LRR1	0.694565	4.75101	2.27092	0.0323037	0.320968	-3.53416
AKT1	-0.914556	4.48338	-2.27068	0.0323202	0.320968	-3.51933
B4GAT1	-1.23081	2.05841	-2.27062	0.0323243	0.320968	-3.50788
ZNF574	-1.11481	5.2179	-2.27042	0.0323383	0.320968	-3.5247
MRPS6	0.715949	6.00584	2.27023	0.0323511	0.320968	-3.55192
MEGF8	-1.84507	0.902724	-2.26863	0.0324622	0.321463	-3.66548
TCP1	-0.820253	9.21133	-2.2686	0.0324645	0.321463	-3.56397
PRCP	-1.1054	4.88626	-2.26858	0.0324658	0.321463	-3.5194
PCAT1	1.33103	-0.502624	2.26743	0.032546	0.321992	-3.67511
C7orf50	-1.22843	5.30321	-2.26719	0.0325625	0.321992	-3.52902
PRKAR2B	1.14229	1.68535	2.2667	0.0325968	0.322118	-3.50103
CRIM1	0.657398	2.93469	2.26601	0.0326451	0.322201	-3.50534
CHIC2	1.24213	1.66338	2.26596	0.0326485	0.322201	-3.49929
POLD2	-0.812532	6.82577	-2.26564	0.0326711	0.322211	-3.56099
KIF18B	-0.779771	3.57085	-2.26446	0.0327533	0.322543	-3.51014
PIAS1	-0.927315	5.31351	-2.2639	0.0327929	0.322543	-3.54019
RPL7A	0.63618	11.6108	2.26381	0.032799	0.322543	-3.57487
ISCA2	0.80017	5.37872	2.26357	0.0328162	0.322543	-3.55759
COL27A1	-1.2648	2.21614	-2.26321	0.0328413	0.322543	-3.5211
RBPMS-AS1	1.93393	-0.12921	2.26306	0.0328518	0.322543	-3.6062
AXIN1	-1.09642	4.9511	-2.26261	0.0328838	0.322543	-3.53422
VRK3	-0.944088	5.46033	-2.26226	0.0329084	0.322543	-3.54512
RFNG	-1.76914	3.39259	-2.26181	0.03294	0.322543	-3.5078
SMG1P7	1.38183	3.28548	2.26083	0.0330087	0.322543	-3.53093
BTF3L4P2	0.891801	2.95272	2.2606	0.0330251	0.322543	-3.52009
CDK2AP1	0.680008	4.5104	2.26035	0.0330426	0.322543	-3.55022
AC135977.1	0.937801	1.83158	2.25977	0.033084	0.322543	-3.50813
CENPH	0.822448	4.51774	2.25954	0.0331001	0.322543	-3.55553
CHFR	-0.758521	4.92369	-2.25948	0.0331047	0.322543	-3.54689
MVD	-1.78621	3.88386	-2.25936	0.0331125	0.322543	-3.51258
TPRA1	-0.902194	5.16698	-2.25908	0.0331329	0.322543	-3.54369
SMU1	-0.702847	3.89978	-2.25903	0.0331362	0.322543	-3.52006
NOC2L	-1.12085	5.19033	-2.2587	0.0331599	0.322543	-3.5418
TE_X6B_LINE	1.28598	-0.263139	2.25864	0.0331641	0.322543	-3.62202
ENG	-2.1444	-0.0664106	-2.25766	0.0332333	0.322543	-3.88857
TE_PABL_B-int	-2.09637	-0.784832	-2.25743	0.03325	0.322543	-3.86189
MFSD14C	0.861359	2.01931	2.25711	0.0332725	0.322543	-3.51192
AAR2	-0.71192	6.11765	-2.25706	0.0332764	0.322543	-3.56604
RBM14	-0.943314	6.73936	-2.25631	0.0333292	0.322543	-3.57515
NORAD	1.04854	4.5057	2.2562	0.0333373	0.322543	-3.56007
KLK13	-1.50785	1.24953	-2.25616	0.0333397	0.322543	-3.5639
RBBP9	0.982157	2.71296	2.2561	0.0333442	0.322543	-3.51797
HIKESHI	0.862363	5.18664	2.25607	0.0333468	0.322543	-3.56963
AC067904.2	-1.92431	-0.504024	-2.25596	0.0333546	0.322543	-3.85204
HSPA8P1	-1.106	3.82392	-2.25561	0.0333792	0.322571	-3.52097
ARRB1	-0.907013	5.51331	-2.25485	0.0334336	0.322888	-3.55938
ABAT	1.39411	0.90907	2.2537	0.033516	0.323138	-3.52474
ATP5PD	1.06192	6.12114	2.25356	0.0335257	0.323138	-3.58413
TMEM170A	1.1798	4.25268	2.25337	0.0335391	0.323138	-3.56238
ATXN10	-0.864645	5.47418	-2.25313	0.0335562	0.323138	-3.56627
PITPNM1	-1.88551	1.64357	-2.25252	0.0336003	0.323138	-3.59991
TFIP11	-1.46616	3.40264	-2.25148	0.0336752	0.323138	-3.52037
SNRPF	1.08335	7.48962	2.25116	0.0336977	0.323138	-3.59291
SYNGR1	1.68665	0.58621	2.25109	0.0337032	0.323138	-3.54862
PTPMT1	1.0032	4.07927	2.25107	0.0337043	0.323138	-3.5543
NBPF11	-1.13977	1.57942	-2.25074	0.033728	0.323138	-3.56616
PPP1R8	0.665291	5.11981	2.25073	0.0337287	0.323138	-3.57491
ZNF136	-1.24352	2.00671	-2.25008	0.0337759	0.323138	-3.54892
AC106782.2	1.71418	0.653251	2.25004	0.0337784	0.323138	-3.54434
TE_THE1C	0.604243	4.28972	2.2494	0.0338249	0.323138	-3.56053
PI4KB	-1.01685	5.82981	-2.24927	0.0338343	0.323138	-3.57039
NR3C1	1.37124	-0.11963	2.2492	0.0338396	0.323138	-3.63554
MAGED2	-1.17918	3.14858	-2.2483	0.0339046	0.323138	-3.52536
EDC3	-0.864197	5.34995	-2.24773	0.0339456	0.323138	-3.56801
HEBP2	0.979851	4.19618	2.24753	0.0339599	0.323138	-3.56662
EEF1A1P22	-0.828657	3.60072	-2.24752	0.0339604	0.323138	-3.53174
TCHH	1.98598	-0.881019	2.24744	0.0339667	0.323138	-3.69729
ZNF252P	0.991175	1.67292	2.24738	0.0339711	0.323138	-3.52776
AC008694.2	0.752203	2.81338	2.24737	0.0339716	0.323138	-3.53446
ZNFX1	-0.795608	4.47993	-2.24725	0.0339803	0.323138	-3.54908
MED19	0.668179	6.34637	2.24662	0.0340262	0.323317	-3.5957
BX679664.1	1.59695	0.485978	2.24639	0.0340425	0.323317	-3.59106
AC091133.4	1.05554	0.676885	2.24586	0.0340811	0.323477	-3.55377
MAP4	-0.842044	7.40284	-2.24526	0.0341248	0.323538	-3.59978
SPINK1	1.22374	1.17871	2.24503	0.0341412	0.323538	-3.54091
HM13	-0.897042	5.95415	-2.24488	0.0341527	0.323538	-3.57996
SLC7A7	-1.003	8.9485	-2.24452	0.0341783	0.323575	-3.60464
AL356056.3	1.22621	-0.0620228	2.24395	0.0342206	0.323657	-3.59818
NUCB1	-1.24849	5.10926	-2.24361	0.0342453	0.323657	-3.56104
BCR	-0.791541	6.44811	-2.2434	0.0342605	0.323657	-3.59455
INO80C	0.888373	3.92014	2.24232	0.0343395	0.323657	-3.56278
AC091042.1	0.895504	3.14612	2.24197	0.034365	0.323657	-3.54915
SDHAF4	1.5173	-1.05814	2.24192	0.0343685	0.323657	-3.6862
PSMG2	0.674394	6.56994	2.24176	0.0343804	0.323657	-3.60679
PYURF	1.05215	4.72257	2.24162	0.0343906	0.323657	-3.58679
RASGEF1A	-1.26079	5.96732	-2.24137	0.0344089	0.323657	-3.58586
TAF9	0.76899	6.57888	2.24112	0.0344273	0.323657	-3.60817
PSMB1	0.692458	8.84929	2.24037	0.0344824	0.323657	-3.61195
MFN2	-0.786151	7.25681	-2.24031	0.0344865	0.323657	-3.60762
RGS3	-2.88298	-0.428146	-2.24014	0.0344993	0.323657	-3.88504
KRT8P48	-2.92789	-0.556555	-2.23971	0.0345306	0.323657	-3.99664
DCTN6	1.03567	4.0538	2.23962	0.0345373	0.323657	-3.58146
AC027309.2	1.15994	3.34422	2.23937	0.0345561	0.323657	-3.55577
GZF1	-0.82141	3.23283	-2.23936	0.0345565	0.323657	-3.54157
PTGES3P3	-1.67434	0.777468	-2.23898	0.0345846	0.323717	-3.68125
STAG2	0.806575	4.28778	2.23801	0.0346562	0.323871	-3.5845
LCLAT1	0.824877	2.27264	2.23775	0.0346748	0.323871	-3.54193
TAF11	-0.702399	5.16022	-2.23774	0.0346761	0.323871	-3.5816
CACTIN	-0.698215	4.41232	-2.23751	0.0346926	0.323871	-3.56662
HSP90AA6P	-3.24471	-0.344268	-2.23724	0.0347131	0.323871	-3.97438
PROSER1	-0.720779	6.48064	-2.23699	0.0347315	0.323871	-3.60635
BUD23	-0.71845	5.06756	-2.23642	0.0347733	0.324058	-3.57971
SMG5	-1.12597	5.32757	-2.23541	0.0348486	0.324399	-3.58141
MTIF3	0.737367	4.8466	2.23492	0.0348849	0.324399	-3.59875
PPM1N	1.28681	2.38203	2.23487	0.0348881	0.324399	-3.5454
PTGES2	-0.870199	6.43587	-2.23386	0.0349636	0.324399	-3.60869
SMCR8	0.932026	3.0011	2.23355	0.0349863	0.324399	-3.56321
SNRPGP15	1.07806	2.69908	2.23348	0.0349918	0.324399	-3.55465
C1orf56	1.49357	1.03557	2.23348	0.0349918	0.324399	-3.56395
RPL11	0.853079	11.4303	2.23332	0.0350034	0.324399	-3.62644
RAMACL	0.697779	5.8097	2.23311	0.0350195	0.324399	-3.6137
RPL31P7	1.40314	-0.753174	2.233	0.0350278	0.324399	-3.69469
TRIOBP	-0.880805	3.73734	-2.23228	0.0350812	0.324692	-3.56488
VWA8	-1.02357	4.15916	-2.23162	0.0351303	0.324715	-3.56972
PARK7	0.69149	7.33971	2.23147	0.0351418	0.324715	-3.62599
DYNC1H1	-1.11994	6.08073	-2.23098	0.0351779	0.324715	-3.60773
TE_MLT1F2	0.680719	5.5371	2.2308	0.0351919	0.324715	-3.61404
PYDC1	2.11129	-1.01687	2.23051	0.0352133	0.324715	-3.72402
TE_MLT1G1	0.830955	5.52266	2.23049	0.0352146	0.324715	-3.6155
GPS1	-1.09085	7.37521	-2.22989	0.0352597	0.32493	-3.62281
POU5F1	-0.805248	10.0625	-2.22875	0.0353454	0.325327	-3.63214
MIPOL1	-1.86138	-0.279969	-2.22843	0.0353696	0.325327	-3.84457
PPIA	0.708874	11.2802	2.22822	0.0353854	0.325327	-3.63504
UQCRFS1P1	0.648237	4.36079	2.22794	0.0354064	0.325327	-3.60211
AL590139.1	0.804397	3.68452	2.22786	0.035412	0.325327	-3.58544
IFI27L1	1.11833	2.11008	2.22749	0.0354401	0.325339	-3.55736
RPS25	0.992935	10.6622	2.22667	0.0355018	0.325339	-3.63728
LAMB3	-1.68417	0.642881	-2.22645	0.0355183	0.325339	-3.73383
LINC01023	-2.55382	-0.787075	-2.22618	0.0355386	0.325339	-3.98544
DPH3	0.79467	6.04323	2.22597	0.0355549	0.325339	-3.62842
GABPB1-AS1	1.16767	1.18919	2.22594	0.0355567	0.325339	-3.56465
ANPEP	-1.36939	7.02643	-2.22582	0.0355662	0.325339	-3.62321
ACTG1P14	-1.29595	0.822202	-2.22499	0.035629	0.325458	-3.63792
TBKBP1	-1.94698	1.75447	-2.22498	0.0356294	0.325458	-3.64387
TMEM70	0.613407	6.91757	2.22466	0.0356541	0.325458	-3.63672
IMMP2L	1.05929	1.73596	2.22449	0.0356666	0.325458	-3.56042
CALM3	0.763409	6.84555	2.22405	0.0356999	0.325482	-3.63705
KREMEN1	-1.09894	2.73947	-2.22388	0.035713	0.325482	-3.56141
HKR1	-0.792281	4.56326	-2.22286	0.0357901	0.325793	-3.58902
ERF	-1.16786	2.59065	-2.2226	0.0358102	0.325793	-3.57131
TIPIN	0.854111	5.6919	2.2225	0.0358179	0.325793	-3.63219
NME1	0.991215	6.01676	2.2221	0.0358483	0.325793	-3.63294
ZBTB8OS	0.975449	4.95121	2.22191	0.0358624	0.325793	-3.61989
PATZ1	-0.823519	2.9214	-2.2217	0.0358784	0.325793	-3.56534
LONP1	-0.862494	7.54622	-2.22121	0.0359155	0.325904	-3.64151
CTIF	-1.33319	3.03919	-2.22096	0.0359351	0.325904	-3.56641
MRPS14	0.744595	5.95931	2.22068	0.0359563	0.325904	-3.63539
ANKFY1	-0.765569	4.35564	-2.2201	0.0360003	0.32604	-3.59772
WDR73	-2.25245	-0.552074	-2.21991	0.0360151	0.32604	-3.94679
ATXN2	-0.826933	5.5349	-2.21953	0.0360442	0.326106	-3.6206
AC090517.5	1.70034	-0.53023	2.21841	0.03613	0.326684	-3.67511
RFC5	-0.754048	5.20277	-2.21783	0.0361742	0.326702	-3.61927
LZTR1	-1.14485	2.46141	-2.21766	0.036187	0.326702	-3.57351
MAP4K2	-0.854217	4.72783	-2.21741	0.0362069	0.326702	-3.60585
AC110749.1	0.939315	4.35286	2.21724	0.0362198	0.326702	-3.61507
AC006557.6	1.30421	-0.262017	2.21681	0.0362525	0.326799	-3.66375
PTCH1	1.75645	-1.38067	2.21605	0.0363106	0.326918	-3.76191
DHX34	-1.68458	1.95855	-2.21582	0.0363289	0.326918	-3.62624
AC016757.1	-2.70635	-1.85293	-2.21578	0.0363315	0.326918	-4.02088
RPS6KA4	-1.65047	2.03806	-2.21513	0.0363819	0.327172	-3.61539
TUBGCP2	-0.964212	6.31936	-2.21485	0.0364037	0.327172	-3.637
KRT10	1.07084	2.09872	2.21438	0.0364401	0.327177	-3.57637
TMEM222	-0.803261	5.53077	-2.21418	0.0364549	0.327177	-3.62496
SHC1	-0.763157	4.50244	-2.21396	0.0364719	0.327177	-3.60987
KRT8P45	-1.85668	1.89029	-2.21363	0.0364976	0.327177	-3.6474
IPPK	-4.1952	0.148823	-2.21342	0.0365141	0.327177	-3.98237
TARDBP	0.610179	7.33853	2.21214	0.0366129	0.327865	-3.65868
ARF3	-0.680639	6.01877	-2.21145	0.036667	0.327949	-3.64217
RMDN1	0.794345	5.54535	2.21135	0.0366744	0.327949	-3.64903
MYBBP1A	-0.927289	4.30745	-2.21086	0.0367125	0.327949	-3.59938
HSPE1P4	1.47439	0.128335	2.21084	0.0367137	0.327949	-3.61361
MATK	-3.39326	0.904469	-2.2106	0.0367324	0.327949	-3.80569
PLGRKT	1.26639	2.97407	2.20991	0.0367862	0.328105	-3.60978
ABCB8	-1.14384	6.44098	-2.20971	0.0368018	0.328105	-3.64687
ADAM15	-1.31453	3.88487	-2.20952	0.036817	0.328105	-3.59241
AUP1	-0.820352	6.83456	-2.20915	0.0368456	0.328105	-3.65358
PPIAP11	0.742189	4.63077	2.20796	0.0369382	0.328105	-3.63857
SMIM30	1.04198	3.14317	2.20762	0.0369648	0.328105	-3.61377
DZANK1	-2.66338	-1.1475	-2.20747	0.0369769	0.328105	-4.0123
AKAP1	-0.794056	6.74796	-2.20746	0.0369774	0.328105	-3.65849
DGKE	1.73779	-0.869239	2.207	0.0370138	0.328105	-3.79033
UBE2J2	0.716618	7.29779	2.20677	0.0370313	0.328105	-3.66727
ACTG2	-2.31106	3.35264	-2.20653	0.0370504	0.328105	-3.59042
RPS7P15	1.09669	0.192987	2.20639	0.0370618	0.328105	-3.63691
SHMT2	-1.24103	6.28549	-2.20629	0.0370695	0.328105	-3.647
ADCK5	-1.2305	3.67587	-2.20622	0.0370749	0.328105	-3.59095
DDX17	0.584035	7.72441	2.20615	0.0370804	0.328105	-3.66894
ABL2	-0.698103	4.58093	-2.20461	0.0372013	0.328504	-3.6221
PRKX	-0.897656	5.01625	-2.20459	0.0372029	0.328504	-3.63452
RPL31P63	1.42063	0.751447	2.20328	0.0373059	0.328504	-3.60689
CNOT4	-0.898267	2.90601	-2.20302	0.0373268	0.328504	-3.59233
PLIN2	-0.669672	7.58169	-2.20286	0.0373392	0.328504	-3.6717
PDCD2	0.788511	5.4878	2.20285	0.03734	0.328504	-3.66069
PUS3	-0.639563	4.1326	-2.20285	0.0373401	0.328504	-3.61829
N4BP3	-1.08048	3.82845	-2.20276	0.0373469	0.328504	-3.60349
CAVIN1	-1.71911	5.07247	-2.20251	0.0373665	0.328504	-3.6181
GFER	1.05893	4.00352	2.20199	0.0374079	0.328504	-3.63094
GOLGA2P5	-2.7984	-1.61367	-2.20194	0.0374115	0.328504	-4.02684
C11orf49	-1.20339	2.84679	-2.2016	0.0374389	0.328504	-3.59417
CHID1	-0.936183	4.06418	-2.20153	0.0374441	0.328504	-3.60709
SLC25A38	-0.942398	7.50725	-2.20134	0.0374597	0.328504	-3.6724
PPIAP22	0.692945	7.90584	2.20119	0.0374714	0.328504	-3.67726
HSPBAP1	1.02725	2.86018	2.2009	0.0374944	0.328504	-3.61391
COX18	0.820488	2.64831	2.20069	0.0375111	0.328504	-3.60896
ILKAP	0.590791	5.56362	2.20021	0.0375491	0.328504	-3.66342
NLRP12	-1.20874	4.68085	-2.20016	0.0375527	0.328504	-3.62465
SERTAD3	-0.878398	4.00135	-2.19999	0.0375666	0.328504	-3.61171
HNRNPRP1	0.859889	1.37558	2.19849	0.0376858	0.329353	-3.60133
PFN1	0.798036	9.34356	2.19655	0.03784	0.330317	-3.68608
AP5B1	-1.79792	2.82886	-2.19642	0.0378509	0.330317	-3.61131
PHB2	-0.768963	9.49779	-2.19627	0.0378627	0.330317	-3.68592
SKIV2L	-1.00548	2.75534	-2.1958	0.0379	0.330385	-3.60281
GOLGB1	-0.708935	5.30943	-2.19504	0.0379611	0.330385	-3.65574
KIF23	-0.812736	6.30836	-2.19488	0.0379741	0.330385	-3.67495
PSTK	0.892021	2.09173	2.19479	0.0379813	0.330385	-3.60466
NT5C2	-1.97843	1.49436	-2.19458	0.0379982	0.330385	-3.69365
ISG20L2	-0.713994	4.6882	-2.19422	0.0380265	0.330385	-3.64306
ZNF584	-1.83962	2.46776	-2.19395	0.0380483	0.330385	-3.63456
RPL34P18	1.05269	4.06724	2.19321	0.0381083	0.330385	-3.64781
NDEL1	-0.729198	4.10888	-2.19313	0.0381143	0.330385	-3.63005
KDM4D	1.21872	0.446176	2.193	0.0381252	0.330385	-3.64058
GCSH	1.31925	1.92122	2.1926	0.0381571	0.330385	-3.61135
ZFYVE26	-0.728553	4.42037	-2.19258	0.0381586	0.330385	-3.63761
NARS	-0.901334	7.45137	-2.19258	0.0381589	0.330385	-3.68783
PEX12	-1.09622	2.78695	-2.19178	0.0382235	0.330752	-3.60829
TMEM214	-1.10638	3.82996	-2.19093	0.0382921	0.331153	-3.61728
SEC22B	0.783471	2.64763	2.18752	0.0385684	0.333323	-3.62417
ZNF486	0.758235	3.9018	2.18728	0.0385878	0.333323	-3.65647
TPM3P9	-1.89339	1.05712	-2.18691	0.0386173	0.333371	-3.7326
PDCD5	0.927006	6.81896	2.18642	0.0386572	0.333371	-3.69994
BEX2	1.08479	2.0382	2.18617	0.0386781	0.333371	-3.61869
ATP5IF1	0.755609	6.86512	2.18611	0.0386829	0.333371	-3.70001
PRMT1	-0.722843	6.61213	-2.18487	0.0387836	0.333983	-3.69269
TCIRG1	-2.04597	1.96526	-2.18469	0.0387988	0.333983	-3.65971
CORO1B	-0.861776	6.46906	-2.1844	0.0388224	0.333994	-3.69101
C1GALT1C1L	1.78593	-0.28211	2.18348	0.0388979	0.33445	-3.67686
MROH1	-1.14133	3.8617	-2.18294	0.038942	0.334636	-3.63049
POLG	-1.07223	4.43922	-2.18209	0.0390116	0.335041	-3.64957
RPL9P7	0.837356	6.5187	2.18132	0.0390753	0.335288	-3.70663
REXO2	0.904098	5.51794	2.18119	0.0390854	0.335288	-3.69872
KIF4A	-0.771399	5.42509	-2.18078	0.0391196	0.335388	-3.68259
MYLK	1.22873	-0.167796	2.1802	0.0391675	0.335397	-3.69583
DGCR2	-1.05507	4.84738	-2.1796	0.039217	0.335397	-3.66291
WRB	1.02779	1.98493	2.17953	0.0392222	0.335397	-3.62838
POTEI	-2.21507	-1.03888	-2.17882	0.0392812	0.335397	-4.01014
VRK2	-0.733927	4.76087	-2.17868	0.039293	0.335397	-3.672
ATP6V0A1	-1.39894	2.89344	-2.1783	0.0393241	0.335397	-3.62932
HCG11	1.12806	1.16491	2.17824	0.0393288	0.335397	-3.62934
NBPF25P	-1.21078	1.16648	-2.1781	0.0393408	0.335397	-3.68567
YWHAZP5	-3.11616	-1.2836	-2.17797	0.0393516	0.335397	-4.05175
BMS1P4	1.6987	-0.792149	2.17734	0.0394034	0.335397	-3.75649
MDC1	-0.769243	4.24674	-2.17698	0.0394334	0.335397	-3.66127
MT-ND5	-0.815431	11.2168	-2.17688	0.0394414	0.335397	-3.72042
HSBP1	0.946867	6.54875	2.17661	0.0394642	0.335397	-3.71608
TE_AluYi6	1.10443	2.58174	2.17657	0.0394672	0.335397	-3.63522
FAM162B	1.54934	2.55698	2.17607	0.039509	0.335397	-3.64233
LIPC	1.83011	0.122066	2.17603	0.0395121	0.335397	-3.69828
RAB13	1.09326	2.46569	2.17599	0.0395152	0.335397	-3.63605
ZCCHC10	0.794431	4.17007	2.17576	0.0395344	0.335397	-3.68379
PEX10	-1.83711	0.889332	-2.17542	0.0395625	0.335397	-3.72976
GRIP2	-1.86311	0.482251	-2.17532	0.0395711	0.335397	-3.7605
LSM11	0.667727	3.07387	2.17431	0.0396549	0.335901	-3.65179
AC012306.2	1.59197	0.473238	2.17362	0.0397129	0.335901	-3.66282
EPS8L2	-1.60797	5.44897	-2.17355	0.0397187	0.335901	-3.68175
POLR2H	0.727521	7.08052	2.17327	0.0397423	0.335901	-3.72283
CENPP	0.824029	2.89366	2.17326	0.0397433	0.335901	-3.65209
ELOBP2	1.38826	2.35085	2.17214	0.0398362	0.336356	-3.64687
DHX38	-0.886612	5.38534	-2.17207	0.0398423	0.336356	-3.69387
LRRC37A2	-1.54096	0.508439	-2.17128	0.0399082	0.336721	-3.79012
ZNF17	-1.37443	2.10151	-2.17068	0.0399587	0.336842	-3.65642
CMC2	0.938604	5.31517	2.17058	0.0399677	0.336842	-3.71192
CPNE9	-2.34138	0.749942	-2.16899	0.0401012	0.337747	-3.8228
PRXL2C	1.90472	0.0654037	2.16834	0.0401561	0.337747	-3.66865
EEF1B2P3	0.844175	4.82118	2.16806	0.0401796	0.337747	-3.70878
AGPAT1	-1.01557	3.96944	-2.16788	0.0401946	0.337747	-3.65938
ATP6V0E1	0.775412	7.31098	2.1674	0.0402349	0.337747	-3.73274
SNRPGP2	0.946422	3.06955	2.16725	0.0402474	0.337747	-3.66461
AL078621.1	0.771708	1.66508	2.16706	0.0402638	0.337747	-3.64386
TBC1D32	1.36577	-0.214522	2.16666	0.0402975	0.337747	-3.72412
AGFG2	-1.92066	0.136148	-2.16663	0.0403	0.337747	-3.83955
NCAPH	-0.943731	4.24235	-2.1664	0.0403199	0.337747	-3.67806
ZNF628	-1.86638	1.41991	-2.16614	0.0403412	0.337747	-3.74202
AL390728.6	1.41629	0.938787	2.1652	0.0404208	0.337747	-3.65082
DDX56	-0.88308	6.82074	-2.1651	0.0404294	0.337747	-3.72596
LRRC14	-1.02493	4.70089	-2.16507	0.0404322	0.337747	-3.68082
RPL5P3	0.914428	1.1495	2.16462	0.0404702	0.337747	-3.65286
ENTPD7	-0.949631	1.39098	-2.16424	0.0405028	0.337747	-3.67567
SMIM8	0.824198	2.40976	2.16419	0.040507	0.337747	-3.6536
CGGBP1	0.568515	5.43974	2.16375	0.0405442	0.337747	-3.72175
MED11	0.732381	4.43673	2.16367	0.0405513	0.337747	-3.70754
SMG1P1	0.820545	1.40781	2.16322	0.0405894	0.337747	-3.65166
URB1	-0.967094	2.96363	-2.16314	0.040596	0.337747	-3.65264
GART	-0.680827	6.79184	-2.16311	0.0405987	0.337747	-3.73208
TMSB10	1.0491	6.43776	2.16278	0.0406272	0.337747	-3.73671
NFYA	-0.770282	3.96639	-2.1625	0.0406505	0.337747	-3.67388
C11orf74	0.928339	3.00603	2.16236	0.0406625	0.337747	-3.67481
NUP43	0.779388	2.88124	2.16164	0.040724	0.337747	-3.66822
KLF16	-0.793876	4.56462	-2.16134	0.0407498	0.337747	-3.68712
SGSM2	-1.51694	2.66042	-2.16133	0.0407505	0.337747	-3.65384
NDUFB1	1.10056	4.33253	2.16116	0.040765	0.337747	-3.70507
NCAPH2	-1.07534	5.19784	-2.16095	0.0407829	0.337747	-3.70107
PYCR1	-3.03183	3.19013	-2.16061	0.0408121	0.337747	-3.6748
MT-TL1	-1.86168	3.84548	-2.16055	0.0408174	0.337747	-3.6561
UBE2D1	1.24566	3.04007	2.16048	0.0408235	0.337747	-3.6856
FOSL1	-3.49723	-0.685238	-2.16015	0.0408518	0.337792	-4.03064
CORT	-2.49452	-1.37407	-2.15927	0.0409271	0.337954	-4.05021
SLC2A9	-1.81393	0.867133	-2.15906	0.0409447	0.337954	-3.77041
TBX19	-2.18328	0.298651	-2.15844	0.0409977	0.337954	-3.90364
SGSH	-1.60923	1.31284	-2.15826	0.0410132	0.337954	-3.74834
NUCB2	1.11005	0.467267	2.15824	0.0410155	0.337954	-3.68604
PNPLA6	-1.31744	3.62873	-2.15822	0.0410167	0.337954	-3.66075
YIPF1	-0.822401	4.50471	-2.15807	0.0410302	0.337954	-3.69285
AC093789.1	1.07183	0.069067	2.15717	0.0411069	0.337985	-3.7065
HMMR	-0.947683	5.982	-2.15676	0.041143	0.337985	-3.73018
VSIR	-2.76618	-0.226558	-2.15654	0.0411611	0.337985	-3.96514
ARMT1	-0.808996	7.12174	-2.15654	0.0411615	0.337985	-3.74588
STX8	0.714104	4.66629	2.15641	0.041173	0.337985	-3.71891
GTSF1	0.831194	6.51113	2.1563	0.0411825	0.337985	-3.74781
TGFB3	1.37011	1.55443	2.15603	0.0412059	0.337985	-3.66219
RWDD3	0.960169	1.20881	2.15591	0.0412155	0.337985	-3.66037
SLC6A6	-0.626195	5.2271	-2.15509	0.0412865	0.338317	-3.71991
SOGA1	-1.85162	1.38056	-2.15466	0.0413236	0.338317	-3.73685
FAM45BP	-1.12168	2.80091	-2.1545	0.0413378	0.338317	-3.66164
GTF2IP20	-1.04524	4.0936	-2.15439	0.0413469	0.338317	-3.68511
ESRP2	-0.831781	5.92308	-2.15359	0.0414169	0.338326	-3.73436
SEL1L	0.686154	3.33734	2.15314	0.0414558	0.338326	-3.69041
RPL11P3	1.00824	0.0222485	2.15294	0.0414732	0.338326	-3.73035
KALRN	1.03266	2.96938	2.15279	0.0414859	0.338326	-3.6791
CA2	0.782653	7.06762	2.15261	0.0415013	0.338326	-3.75684
PDCL3P4	1.20234	4.34979	2.1526	0.0415028	0.338326	-3.731
DDX39A	-0.728381	8.22086	-2.15238	0.0415215	0.338326	-3.75777
WDR44	-1.05878	2.67109	-2.15229	0.0415297	0.338326	-3.66495
COA6	0.963708	5.29529	2.15176	0.0415751	0.338511	-3.74316
GGH	1.166	3.80146	2.15135	0.0416113	0.338621	-3.71927
AC005288.1	-2.56737	-0.659651	-2.14992	0.0417355	0.339082	-3.99539
SHISA5	-0.8182	8.13634	-2.14992	0.0417358	0.339082	-3.76147
AGBL5	-1.34636	2.70174	-2.14925	0.0417943	0.339082	-3.66966
CPSF1	-0.787871	6.56001	-2.14907	0.0418096	0.339082	-3.74922
AC135178.6	0.91702	2.23246	2.14869	0.0418436	0.339082	-3.6746
RPL7P16	1.16388	0.364492	2.14865	0.041847	0.339082	-3.699
CCNH	0.851362	4.25205	2.14864	0.0418472	0.339082	-3.73217
TRIR	0.820734	6.27356	2.14861	0.0418501	0.339082	-3.75629
GPATCH3	-1.18667	3.55425	-2.14812	0.0418931	0.339113	-3.67432
MVP	-1.35723	4.10506	-2.14805	0.0418995	0.339113	-3.6846
ZNF132	-2.42572	-0.481607	-2.14774	0.0419266	0.339147	-3.9783
NCLN	-0.851761	6.53301	-2.14694	0.0419961	0.339426	-3.75068
PTTG1	0.857302	6.29542	2.14682	0.0420066	0.339426	-3.7603
CLN5	1.19003	0.00286821	2.14617	0.0420638	0.339704	-3.72811
MIR600HG	-1.19113	1.76816	-2.14584	0.0420935	0.33976	-3.68244
SREK1IP1	1.04081	3.18387	2.14481	0.0421834	0.339981	-3.70762
B4GALNT3	-1.56578	2.90214	-2.14481	0.0421834	0.339981	-3.67531
TE_L1MA8	0.650986	4.67725	2.14429	0.0422296	0.339981	-3.74409
RPS7P10	0.784903	3.1657	2.14348	0.0423007	0.339981	-3.70752
TMED4	0.574531	4.25476	2.14314	0.0423313	0.339981	-3.73074
TUBB2BP1	-1.9884	-0.945392	-2.14299	0.0423442	0.339981	-4.02337
RPL23AP75	1.43782	-0.522696	2.14279	0.0423621	0.339981	-3.76035
PHOSPHO2	1.43854	-0.0117861	2.14271	0.0423696	0.339981	-3.72337
SNRNP40	-0.896263	5.12583	-2.14267	0.042373	0.339981	-3.73597
TFPI2	1.67396	-1.25404	2.14259	0.0423795	0.339981	-3.80744
PPP2R5B	-2.04514	3.14312	-2.14249	0.0423886	0.339981	-3.68032
GAS6	-0.807041	7.27668	-2.14242	0.0423949	0.339981	-3.76996
HNRNPA1P48	0.558469	6.34106	2.14197	0.0424349	0.340119	-3.76867
TIAL1	0.726427	6.6896	2.14141	0.0424842	0.34033	-3.77398
GTF2H5	1.0652	5.6678	2.14073	0.0425443	0.340586	-3.76418
SIRT2	-0.882059	3.34971	-2.14044	0.0425704	0.340586	-3.6912
CIAO2A	1.00035	6.18157	2.14028	0.0425847	0.340586	-3.77426
LY6G6C	-2.48759	1.22783	-2.13992	0.0426165	0.340657	-3.75901
TWF2	-0.807611	6.60099	-2.13947	0.0426564	0.340794	-3.76824
SART3	-0.619913	5.64752	-2.13916	0.0426841	0.340832	-3.75514
ITGA10	-2.247	-2.14564	-2.13883	0.0427139	0.340838	-4.06914
CCDC38	1.88102	-1.0835	2.13777	0.0428086	0.340838	-3.77561
POLR2G	0.703062	6.62835	2.13755	0.042828	0.340838	-3.7789
RPS24	0.947807	10.9839	2.13748	0.0428338	0.340838	-3.78566
SLC4A2	-1.05382	4.88142	-2.13725	0.0428544	0.340838	-3.73118
ANAPC15	0.913446	1.95477	2.13719	0.0428599	0.340838	-3.68674
PTP4A2	0.749318	6.53821	2.13675	0.0428998	0.340838	-3.78083
ZNRF1	0.93379	5.8279	2.13498	0.0430582	0.340838	-3.77546
CHMP4B	0.870138	2.89934	2.13496	0.0430598	0.340838	-3.71372
ITGAE	0.826996	4.67771	2.13485	0.0430697	0.340838	-3.75786
AC138649.1	1.43942	-0.643229	2.13482	0.0430728	0.340838	-3.80046
GLYCTK	-1.7642	0.637265	-2.13479	0.0430753	0.340838	-3.83674
KLHL25	-0.907864	3.35241	-2.13474	0.0430797	0.340838	-3.69901
EFNB2	1.2335	1.23237	2.13462	0.0430899	0.340838	-3.69026
CAPZA1	0.952177	5.3744	2.13456	0.0430961	0.340838	-3.77416
RPL7P32	0.999819	1.99079	2.13421	0.0431271	0.340838	-3.69269
C20orf27	-0.663042	6.45342	-2.13409	0.0431381	0.340838	-3.77396
PCMTD1	1.00892	2.47235	2.13392	0.0431531	0.340838	-3.70404
AC044810.1	0.967476	0.427054	2.13382	0.0431618	0.340838	-3.71724
CEP295	-1.78767	0.652297	-2.13352	0.0431893	0.340838	-3.82612
SERPINB9	1.10922	4.74824	2.13331	0.0432079	0.340838	-3.76586
INTS7	-0.593678	5.77349	-2.13329	0.0432102	0.340838	-3.76844
GMEB2	-0.90158	4.21072	-2.13314	0.0432235	0.340838	-3.72696
GFM2	-0.78826	4.00847	-2.13302	0.0432342	0.340838	-3.72089
RAC1	0.644472	6.83208	2.13254	0.0432775	0.340881	-3.78877
SMPD2	-0.952335	3.68139	-2.13245	0.0432854	0.340881	-3.70416
MTDHP4	2.39008	0.123465	2.13148	0.0433734	0.340997	-3.73242
PPP2R5A	-0.569401	6.71804	-2.13134	0.0433861	0.340997	-3.78427
TE_LTR76	1.04873	1.09749	2.13097	0.0434195	0.340997	-3.69886
ISCU	1.01427	6.79579	2.13091	0.0434246	0.340997	-3.79174
HS3ST1	1.81664	-0.210843	2.13079	0.0434352	0.340997	-3.74097
RRP36	0.699298	6.05513	2.13077	0.0434376	0.340997	-3.78385
NR2C2	-0.595731	4.26869	-2.12993	0.0435137	0.341415	-3.73825
TPT1P6	0.791458	1.98808	2.12831	0.0436605	0.342004	-3.70231
CCDC28A	0.76809	4.28185	2.12811	0.0436787	0.342004	-3.76187
HTR3C	-2.70016	-1.3212	-2.1277	0.0437157	0.342004	-4.07531
COA3	0.859732	6.20227	2.12744	0.0437399	0.342004	-3.79026
UBL4A	-0.62487	6.32247	-2.12737	0.0437457	0.342004	-3.78633
CNIH4	0.829339	6.9618	2.12736	0.0437466	0.342004	-3.79779
NDUFB4P12	1.27261	0.152588	2.12729	0.0437531	0.342004	-3.7333
FAM185A	1.04657	1.69638	2.12708	0.0437725	0.342004	-3.70088
MPC1	1.15727	3.42718	2.12666	0.0438103	0.34212	-3.75188
POLH	-1.04504	3.59609	-2.12559	0.0439082	0.342705	-3.71314
RXRB	-0.853389	3.78628	-2.12503	0.0439594	0.342909	-3.72444
USB1	-0.829556	4.64872	-2.12439	0.0440178	0.342909	-3.7545
MUM1	-0.899183	4.67061	-2.12407	0.0440469	0.342909	-3.74919
HEXB	0.769354	5.14183	2.12389	0.0440639	0.342909	-3.7846
TSC2	-0.958659	4.84544	-2.1238	0.0440716	0.342909	-3.75078
PPIAL4C	0.841978	2.28862	2.12373	0.0440785	0.342909	-3.712
PCDH1	-0.998251	5.08918	-2.12354	0.0440955	0.342909	-3.75831
GRB7	-0.980483	6.16399	-2.12297	0.0441481	0.343072	-3.78506
BIRC5	-0.722961	7.11185	-2.12281	0.0441625	0.343072	-3.80044
ACADVL	-0.746232	4.51015	-2.12237	0.0442031	0.343207	-3.75104
C14orf119	0.591479	7.59606	2.12123	0.0443081	0.343844	-3.80895
WTAP	0.570711	5.65816	2.12057	0.0443687	0.344018	-3.79542
CENPS	0.858564	2.282	2.11987	0.0444338	0.344018	-3.71821
ZBTB11-AS1	0.724793	2.39842	2.11886	0.0445269	0.344018	-3.71923
SMTNL2	1.93774	-2.06464	2.11864	0.0445469	0.344018	-3.90963
PYGO2	-1.35228	2.0474	-2.11857	0.0445533	0.344018	-3.72545
CNTD1	-1.83535	-1.06247	-2.11827	0.0445812	0.344018	-4.04527
SERAC1	-1.47462	4.20893	-2.11778	0.0446267	0.344018	-3.73241
TSPAN5	1.32887	0.884063	2.11773	0.0446316	0.344018	-3.72707
SNHG21	1.10238	1.30302	2.11746	0.0446569	0.344018	-3.71412
ARMC6	-0.845728	5.45991	-2.11739	0.0446626	0.344018	-3.78053
EIF4A1P2	-0.991208	3.05036	-2.11715	0.044685	0.344018	-3.71759
PTPN23	-0.822114	5.10549	-2.11704	0.044695	0.344018	-3.77732
SYNM	1.37341	0.922638	2.11698	0.0447007	0.344018	-3.71909
NACA4P	0.863241	3.16289	2.11686	0.0447122	0.344018	-3.74697
KCTD1	0.888025	4.31247	2.1166	0.0447367	0.344018	-3.78268
HNRNPCP2	0.500708	5.7942	2.1165	0.0447454	0.344018	-3.80411
PI4KA	-0.684245	5.50226	-2.11626	0.0447677	0.344018	-3.79286
ZNF266	-0.819443	3.72132	-2.11625	0.0447687	0.344018	-3.731
XAGE5	1.7903	0.0508107	2.11609	0.0447841	0.344018	-3.73371
ADAM19	1.46567	0.805206	2.11576	0.0448142	0.344018	-3.72675
NPIPA1	1.00354	2.96232	2.11575	0.0448157	0.344018	-3.74582
DNAJC1	0.86815	4.35037	2.11451	0.0449311	0.344568	-3.78408
DEPDC4	1.64425	-1.62471	2.11448	0.0449336	0.344568	-3.86424
RPL7P47	0.732594	3.89601	2.11409	0.0449696	0.344603	-3.77021
TMEM263	1.1985	1.35222	2.11394	0.0449844	0.344603	-3.71849
EEF1B2	0.830694	9.96937	2.11321	0.0450525	0.344701	-3.82444
PGRMC2	0.834974	4.64445	2.11315	0.0450579	0.344701	-3.79245
PRAP1	-1.63814	1.8332	-2.11306	0.0450666	0.344701	-3.75142
AC002056.1	0.859793	1.39286	2.11184	0.0451807	0.345231	-3.72147
NCBP2-AS2	1.14638	5.35825	2.11179	0.0451848	0.345231	-3.80968
sept-07	-0.878627	5.66057	-2.11141	0.0452212	0.345231	-3.79638
ACOT1	0.958521	2.18185	2.11088	0.04527	0.345231	-3.73003
PSMD3	-0.965439	4.72875	-2.11087	0.0452716	0.345231	-3.76707
FAM210B	0.781512	1.62613	2.11083	0.045275	0.345231	-3.72326
GNB1	0.485875	8.04059	2.11048	0.0453077	0.345303	-3.82653
CDC42BPG	-0.973941	3.12492	-2.10978	0.045374	0.345306	-3.73084
PTGES	-0.832987	8.203	-2.10942	0.0454079	0.345306	-3.82758
ALG13	0.961042	4.59214	2.10941	0.0454087	0.345306	-3.80138
FNTA	0.652592	5.68031	2.10929	0.0454196	0.345306	-3.81471
HSP90AB2P	-2.13514	-0.390645	-2.10925	0.045424	0.345306	-3.97818
SNRPD1	0.794392	8.07621	2.10841	0.045503	0.345512	-3.82994
SNRNP35	0.896635	3.9103	2.10841	0.045503	0.345512	-3.77495
BRI3	0.930635	4.34631	2.10795	0.0455463	0.345512	-3.79417
AC133134.1	0.935444	5.71883	2.10784	0.0455565	0.345512	-3.81731
GAPDH	-0.70262	10.9368	-2.10739	0.0455993	0.345512	-3.83396
PIN4P1	1.35699	-0.0806315	2.1073	0.045608	0.345512	-3.78219
MAML1	-0.870072	3.96783	-2.10724	0.0456135	0.345512	-3.7601
APTR	1.05918	1.94264	2.10699	0.0456373	0.345516	-3.73316
CNTLN	0.968893	0.847931	2.10602	0.0457291	0.346035	-3.73073
MEN1	-0.844593	5.21474	-2.10568	0.0457609	0.3461	-3.79373
AURKC	0.926747	3.02324	2.10532	0.0457949	0.346181	-3.7505
SNRPEP2	0.968589	2.61787	2.10323	0.0459941	0.347252	-3.75172
AL031729.1	1.20372	1.23691	2.10305	0.0460104	0.347252	-3.73547
CCDC71L	1.42226	1.48887	2.10291	0.0460244	0.347252	-3.73612
GABPB2	0.734302	3.24602	2.10261	0.0460529	0.347252	-3.77568
MFSD14A	-2.78282	-1.95396	-2.10261	0.0460531	0.347252	-4.11426
PTMS	-0.909035	3.50303	-2.10104	0.0462027	0.348203	-3.75043
FBH1	-1.20061	3.17801	-2.10041	0.0462627	0.348398	-3.74273
C15orf39	-1.10449	5.45879	-2.10022	0.0462809	0.348398	-3.80446
RPL24	0.780219	10.9001	2.09995	0.0463073	0.348398	-3.84675
EMP2	1.22488	5.58968	2.09979	0.0463221	0.348398	-3.82769
PITX2	1.38699	1.42064	2.09931	0.046368	0.348537	-3.74001
DPF2	-0.71426	5.65675	-2.099	0.0463983	0.348537	-3.81935
TTLL5	-0.549726	4.16555	-2.09858	0.0464389	0.348537	-3.78085
SHQ1	-0.954469	4.05589	-2.09809	0.0464857	0.348537	-3.77497
NADSYN1	-0.722854	4.97764	-2.0977	0.0465233	0.348537	-3.80507
ACTR3	-0.743576	6.58994	-2.09737	0.0465549	0.348537	-3.83593
H3F3A	0.705189	8.2129	2.09697	0.046593	0.348537	-3.84853
JTB	0.788375	5.19888	2.09695	0.0465951	0.348537	-3.82667
SNRK	0.660985	3.62081	2.09565	0.0467207	0.348537	-3.79891
NBPF20	-1.56945	1.432	-2.09545	0.0467395	0.348537	-3.79172
MYL7	-3.1321	1.04981	-2.09541	0.0467435	0.348537	-3.92461
TECTA	-2.62788	-0.821046	-2.0952	0.0467637	0.348537	-4.09503
TEX13D	-2.35016	0.319448	-2.09503	0.04678	0.348537	-3.87692
VPS51	-1.29834	3.84237	-2.09445	0.0468364	0.348537	-3.76069
SERP1	0.607208	6.18695	2.0942	0.046861	0.348537	-3.84453
HMGA1	-0.653716	8.75054	-2.09407	0.0468732	0.348537	-3.85314
MIEF1	-0.594506	5.9744	-2.09382	0.0468971	0.348537	-3.83435
SYMPK	-1.70807	1.40033	-2.09354	0.0469243	0.348537	-3.81067
[truncated: 12,894 more rows]

## Sheet: Age adjusted Ferticult - Global
Supplementary Table S7. Differential expression analysis of all genes at day-5 after adjustment for maternal age (Ferticult-Global comparison)
genes	logFC	AveExpr	t	P.Value	adj.P.Val	B
XAB2	5.32068	2.03474	5.43253	1.52712e-05	0.100453	2.23246
ABCC6	3.57081	-1.14529	5.38092	1.73503e-05	0.100453	0.379752
AC008940.1	3.66862	-1.07996	5.21644	2.60926e-05	0.100453	0.216542
NLRP4	2.26627	4.49653	5.03919	4.05816e-05	0.100453	2.11631
TUBB8	2.28587	3.74499	4.98197	4.6817e-05	0.100453	1.92255
KPNA7	2.19283	2.50392	4.98197	4.6817e-05	0.100453	1.72145
TUBB8P7	2.16985	4.25525	4.97856	4.72179e-05	0.100453	1.96697
TUBB8P12	2.04123	3.10604	4.84258	6.63604e-05	0.12353	1.55641
NLRP13	2.15065	3.00249	4.79485	7.47915e-05	0.123755	1.45011
SSBP2	-1.98375	0.752976	-4.7445	8.48582e-05	0.126371	0.915252
H1FOO	3.10803	3.29362	4.69087	9.70802e-05	0.131429	1.22202
CD22	1.91947	2.18782	4.54063	0.000141571	0.17569	0.723482
PADI6	2.14071	1.84023	4.44598	0.000179575	0.20571	0.489436
TUBB8P8	1.96225	1.64921	4.38495	0.000209324	0.222661	0.352994
DNMT3A	-0.958656	5.09181	-4.23385	0.000305898	0.272509	0.381897
TUBB7P	1.74192	2.17398	4.23321	0.000306387	0.272509	0.176883
SMLR1	-2.75082	-0.824644	-4.22232	0.000314875	0.272509	-0.618423
ATF7	-1.1667	2.48959	-4.1697	0.000359288	0.272509	0.146232
GPR143	2.70451	0.48147	4.16195	0.000366337	0.272509	-0.467772
ACTL8	2.91796	1.90723	4.14242	0.000384719	0.272509	-0.0935783
C13orf42	-2.23017	1.81763	-4.12413	0.000402753	0.272509	-0.0341838
WEE2	3.06643	1.63784	4.09411	0.00043421	0.272509	-0.248772
PRSS22	2.40119	0.430699	4.0923	0.000436175	0.272509	-0.542584
KHDC3L	2.03138	4.05305	4.08956	0.000439176	0.272509	0.0431739
C2orf74	-2.29313	-0.703088	-4.05491	0.000478968	0.285312	-0.874994
MTND4P12	-1.46186	7.18287	-4.03497	0.000503464	0.288369	-0.0607433
EPHB2	-2.39177	1.58451	-3.99264	0.000559653	0.30868	-0.29939
RIIAD1	3.6772	-1.69468	3.97224	0.000588909	0.310594	-1.63817
HIST1H1A	3.51898	-0.782208	3.96155	0.000604836	0.310594	-1.21584
FN1	1.58812	2.58758	3.94056	0.000637368	0.31639	-0.350689
TLE6	2.15266	1.06178	3.92319	0.00066559	0.319741	-0.643569
NPM2	2.68386	0.273687	3.87292	0.000754423	0.351089	-0.989563
SLC25A43	-1.27877	3.9532	-3.83926	0.000820351	0.365632	-0.495439
HERC1	-1.26058	3.24759	-3.82118	0.000858082	0.365632	-0.546096
ZAR1L	1.88115	0.656227	3.81938	0.000861928	0.365632	-0.947229
TUBA4A	2.80858	0.419652	3.80926	0.000883881	0.365632	-1.0274
PUDP	-1.14154	5.61443	-3.78045	0.000949452	0.382142	-0.625253
TNS3	-1.00571	6.85655	-3.7474	0.00103057	0.396393	-0.703135
ZP2	1.38336	3.18255	3.74447	0.0010381	0.396393	-0.720904
SNRK	-1.00426	3.62081	-3.7297	0.0010768	0.400892	-0.734068
RHEBP2	-1.6866	-0.27424	-3.68718	0.00119631	0.434524	-1.25364
ZMIZ1	-0.94186	6.23422	-3.64793	0.00131816	0.467382	-0.921047
ECEL1P2	1.81374	3.49077	3.62743	0.00138656	0.480202	-0.964604
EFEMP1	-1.90057	0.888131	-3.60678	0.00145897	0.482545	-1.14444
ZC3H7B	-1.36978	2.80706	-3.58825	0.00152711	0.482545	-1.04648
NLRP9	1.78949	1.32066	3.5825	0.00154889	0.482545	-1.21385
TP73	3.33137	0.171004	3.58049	0.00155654	0.482545	-1.52029
LARP4B	-0.755749	5.75742	-3.5761	0.00157346	0.482545	-1.07565
FRMD8	-0.878862	3.98663	-3.57243	0.00158775	0.482545	-1.07063
RBP7	1.80457	5.87221	3.56132	0.00163171	0.485987	-1.10309
PTPN9	-0.814729	4.52054	-3.55179	0.00167037	0.487747	-1.11868
AC019069.1	-1.64119	0.90846	-3.52559	0.00178137	0.50703	-1.2858
IARS2	-1.11653	6.73355	-3.51282	0.00183806	0.50703	-1.22058
CRELD1	1.0653	4.97789	3.50578	0.00187008	0.50703	-1.21864
GTF2IP12	-1.85942	-0.552889	-3.49799	0.0019061	0.50703	-1.62726
HSPA5	1.2178	7.70975	3.49788	0.00190664	0.50703	-1.2538
PATL2	2.19557	-0.215976	3.48432	0.00197099	0.507124	-1.75085
HDC	2.24931	-1.05827	3.48347	0.0019751	0.507124	-2.00444
HNRNPA1P8	1.01383	2.22429	3.46971	0.00204277	0.51561	-1.32827
ZP3	1.50307	4.59881	3.45331	0.00212635	0.52759	-1.32712
EMX1	2.86814	-2.00742	3.44073	0.00219267	0.52759	-2.43434
ACCSL	2.70374	0.0525215	3.4359	0.00221871	0.52759	-1.76447
GDF9	1.46394	2.60336	3.43236	0.00223796	0.52759	-1.38084
BCL2L13	-0.782006	4.31134	-3.42701	0.00226737	0.52759	-1.38448
BOLA3	-1.64041	4.80543	-3.40613	0.0023858	0.543638	-1.43571
LIN7B	2.00475	-0.279354	3.39827	0.00243192	0.543638	-1.942
RPS28P7	1.45555	6.34696	3.38976	0.00248282	0.543638	-1.48414
LSR	1.18731	5.09911	3.38471	0.0025135	0.543638	-1.47964
NLRP11	2.83057	2.16722	3.38073	0.00253798	0.543638	-1.52536
SPRED2	-0.730661	5.24336	-3.376	0.00256732	0.543638	-1.50509
ZMYND8	-0.757649	5.6255	-3.36192	0.00265676	0.543638	-1.53995
MTND6P3	-1.20145	0.603068	-3.34423	0.00277333	0.543638	-1.6926
VSTM2A	-2.2174	-1.54273	-3.34259	0.0027844	0.543638	-2.0747
BMP15	2.57667	-1.3207	3.34213	0.00278753	0.543638	-2.31255
KCNAB2	2.30109	-0.763112	3.33251	0.00285331	0.543638	-2.04294
SYNPO2L	3.19182	-1.41887	3.33237	0.00285429	0.543638	-2.3076
ZNF334	-1.38651	1.30367	-3.32908	0.00287712	0.543638	-1.64454
NELL1	2.56638	-2.03423	3.32732	0.00288946	0.543638	-2.52336
NLRP5	1.45783	1.72419	3.32376	0.00291448	0.543638	-1.64486
PKD1L3	2.39813	-0.836065	3.32095	0.00293438	0.543638	-2.18068
MYOCOS	1.90646	0.0371529	3.31611	0.00296901	0.543638	-1.94762
SMPD1	1.3486	5.3806	3.31198	0.00299882	0.543638	-1.63552
FXYD4	1.40393	5.18126	3.30772	0.00302995	0.543638	-1.64529
HIST1H1E	2.49967	-1.95215	3.28919	0.00316885	0.545825	-2.51206
PEX1	-1.11532	3.14912	-3.28901	0.00317016	0.545825	-1.66186
WDR70	0.79369	4.00105	3.28636	0.00319058	0.545825	-1.67304
PPL	1.5721	0.365561	3.28028	0.00323779	0.545825	-1.89433
TCL1A	1.60946	3.76883	3.27888	0.00324873	0.545825	-1.68617
CLTB	0.957354	7.35892	3.27719	0.00326205	0.545825	-1.73275
VASH2	-1.98901	-1.12433	-3.25281	0.00345973	0.570717	-2.22098
PKHD1	-1.40577	0.846419	-3.24894	0.00349212	0.570717	-1.83831
CFAP58	1.99678	0.436209	3.24496	0.00352578	0.570717	-1.95379
CRADD	-1.4088	3.34794	-3.2397	0.00357075	0.57178	-1.76665
MT-TS1	-0.827884	5.27777	-3.23358	0.00362368	0.574084	-1.8094
WASH6P	1.33156	2.24003	3.22722	0.00367964	0.576812	-1.80416
ELP5	1.01439	6.2864	3.22058	0.00373885	0.579989	-1.84625
MAP7D3	-2.3871	3.4154	-3.20525	0.0038792	0.595557	-1.8384
SSTR5-AS1	2.65564	-2.01725	3.20031	0.00392545	0.596509	-2.66282
MTX2	-1.19346	5.16838	-3.17973	0.00412416	0.620373	-1.92248
PSAP	0.889779	8.5054	3.16776	0.00424408	0.621423	-1.96913
BSG	0.970899	7.44086	3.16746	0.00424713	0.621423	-1.96721
JADE3	-0.960164	3.63573	-3.16403	0.00428212	0.621423	-1.92482
CHCHD3	-0.971293	6.73927	-3.16248	0.00429805	0.621423	-1.97661
PHF11	-1.2486	1.1006	-3.13801	0.00455703	0.652532	-2.00902
VCL	-1.04765	5.11078	-3.12552	0.00469487	0.661015	-2.03428
AP003351.1	2.19382	-0.594543	3.12452	0.00470607	0.661015	-2.39173
LINC02105	2.22839	-1.77831	3.12037	0.00475294	0.661015	-2.68857
EML2	1.82792	-0.162277	3.11528	0.00481095	0.661015	-2.31186
SLC36A1	-0.841334	3.43244	-3.11275	0.00484007	0.661015	-2.02574
RALY	0.911734	6.57518	3.10689	0.00490814	0.661015	-2.08898
TE_L1MA4A	-0.716299	4.23738	-3.10235	0.00496146	0.661015	-2.06506
PLPP4	2.12639	-0.07342	3.10151	0.00497137	0.661015	-2.30684
IGHE	2.14945	0.51494	3.08853	0.00512727	0.67571	-2.23827
C1D	-1.25085	3.36351	-3.0773	0.00526597	0.687902	-2.09884
METTL27	-2.62231	-0.980795	-3.06914	0.00536898	0.69072	-2.36351
GALNT11	-0.972861	2.77456	-3.06826	0.00538031	0.69072	-2.10581
HERC2	-0.769147	4.97259	-3.05734	0.00552144	0.70278	-2.17359
S100Z	-2.46901	-1.73902	-3.04896	0.00563221	0.707833	-2.66912
PTBP2	-1.27355	1.18802	-3.04716	0.0056562	0.707833	-2.16701
UBE3C	-0.659587	5.86088	-3.01563	0.00609418	0.751543	-2.27552
SNAP25	2.35217	-1.71859	3.01478	0.00610642	0.751543	-2.77883
MAP3K19	-2.00604	-1.163	-3.00086	0.00631037	0.759977	-2.60077
ACSL4	-0.892851	4.40438	-3.00001	0.00632303	0.759977	-2.28029
RARRES2	2.18882	0.939679	2.99096	0.00645938	0.759977	-2.3291
NAT8L	2.52619	-1.13783	2.98943	0.00648264	0.759977	-2.69987
HPRT1	-0.920551	6.02441	-2.9879	0.00650599	0.759977	-2.336
ORC6	-0.963237	5.55198	-2.98654	0.0065269	0.759977	-2.33177
APLF	-1.21085	-0.179957	-2.98547	0.00654335	0.759977	-2.41927
AC005682.1	0.908826	2.78113	2.98289	0.0065832	0.759977	-2.26895
POLE2	-0.683053	4.12309	-2.9787	0.00664845	0.761605	-2.3154
MAG	1.8417	2.8436	2.96711	0.00683207	0.765896	-2.29909
HSDL1	-0.935036	1.44046	-2.96655	0.00684109	0.765896	-2.31121
STK32B	2.2067	-0.967682	2.96325	0.00689434	0.765896	-2.66993
SESN3	-1.10437	3.26007	-2.95854	0.00697101	0.765896	-2.33446
SIL1	0.983975	4.60476	2.95454	0.00703685	0.765896	-2.36578
CTB-178M22.2	2.16815	-1.3616	2.95441	0.00703901	0.765896	-2.78475
PSPHP1	-3.86076	0.023218	-2.95105	0.00709466	0.765896	-2.41504
GDF3	-1.57831	1.84499	-2.95089	0.00709734	0.765896	-2.32982
ANK1	1.46559	2.34934	2.94725	0.00715814	0.766899	-2.33593
AC022968.1	-0.867044	3.58823	-2.93647	0.00734146	0.76696	-2.38531
OTX2	1.42851	1.83088	2.9362	0.00734596	0.76696	-2.36905
HABP2	2.60913	-0.78086	2.93557	0.00735687	0.76696	-2.69576
ADAD1	2.42476	-1.29535	2.93417	0.00738107	0.76696	-2.81376
PRR15	2.50685	-0.0417711	2.93026	0.00744885	0.76696	-2.55904
PLAUR	-1.66968	0.660353	-2.92913	0.00746873	0.76696	-2.41285
ADAP2	1.48083	-0.0410579	2.91987	0.00763222	0.76696	-2.58152
FBXO21	-0.708571	4.43928	-2.91924	0.00764354	0.76696	-2.44558
FBLN5	2.06124	-0.0279582	2.91632	0.00769586	0.76696	-2.59267
DNAL1	-1.02493	1.55048	-2.91519	0.00771622	0.76696	-2.40054
RIMKLA	2.15424	-0.500399	2.91069	0.00779773	0.76696	-2.64505
GMNN	-0.938051	6.92419	-2.90872	0.00783373	0.76696	-2.50842
ZP4	1.172	2.59773	2.90808	0.00784548	0.76696	-2.41127
PSMD13	0.807858	6.86515	2.90225	0.00795294	0.76696	-2.51656
LNPK	-0.92041	2.34493	-2.90189	0.00795957	0.76696	-2.42487
FAM89A	-1.49831	0.744157	-2.90065	0.00798273	0.76696	-2.44565
BRCA1	-0.769052	3.39401	-2.89356	0.00811569	0.774737	-2.46295
AFG3L1P	-0.7386	4.58903	-2.88523	0.00827496	0.782479	-2.51706
TIMMDC1	-1.12406	7.23195	-2.88129	0.00835117	0.782479	-2.56567
VAV2	-0.775786	5.35433	-2.88112	0.00835443	0.782479	-2.54305
MOSPD2	-1.0978	2.03084	-2.86804	0.00861265	0.783954	-2.4854
TMEM18	-1.12396	4.23681	-2.86458	0.00868219	0.783954	-2.55092
ADORA3	2.1698	1.02025	2.8614	0.00874653	0.783954	-2.54881
BEX4	-1.28858	4.11031	-2.85707	0.00883488	0.783954	-2.56223
CFAP20	-1.12188	6.09657	-2.85587	0.00885969	0.783954	-2.60812
ALPG	1.05133	10.3047	2.8525	0.00892917	0.783954	-2.62774
RASSF1	0.796207	4.45907	2.84528	0.00908012	0.783954	-2.58798
ZDHHC18	0.753365	4.36341	2.84319	0.00912402	0.783954	-2.58558
HIBADH	-1.26756	3.71974	-2.83904	0.00921223	0.783954	-2.58625
TCFL5	-0.958432	2.08972	-2.8381	0.00923248	0.783954	-2.5426
ATP6V0A2	-0.716351	3.96118	-2.83661	0.00926439	0.783954	-2.59426
MT-ND6	-0.973781	10.1379	-2.83485	0.00930225	0.783954	-2.66404
MRPS30	-0.615699	7.34143	-2.83339	0.00933358	0.783954	-2.66483
MAP3K8	-0.843817	3.14985	-2.83298	0.00934252	0.783954	-2.57806
TE_ERVL-int	1.49173	0.0270458	2.83197	0.00936438	0.783954	-2.7038
GAD1	1.18228	1.17213	2.82963	0.00941521	0.783954	-2.57484
TMED9	0.801832	5.5287	2.82685	0.00947615	0.783954	-2.65074
DPPA3P2	-0.892798	7.10329	-2.82161	0.00959173	0.783954	-2.68706
RHOV	1.18437	4.79929	2.8216	0.00959188	0.783954	-2.62485
FP236241.1	-1.27578	1.99773	-2.81689	0.00969679	0.783954	-2.58182
DGKE	1.70842	-0.869239	2.81578	0.00972167	0.783954	-2.82069
TMEM254-AS1	-1.65091	-0.24856	-2.8153	0.00973265	0.783954	-2.68877
EHD1	0.998811	5.28832	2.81526	0.00973345	0.783954	-2.66121
WDR19	-1.04319	1.96863	-2.81482	0.00974327	0.783954	-2.58501
MSRB2	-1.7635	-0.849648	-2.81237	0.00979859	0.783954	-2.78693
RAD1	-0.736482	5.00474	-2.80739	0.00991192	0.783954	-2.68563
PKP4	-0.774936	4.7418	-2.80645	0.00993348	0.783954	-2.67806
TE_MLT1H1-int	-1.75061	-0.514016	-2.80431	0.00998268	0.783954	-2.76094
CD151	0.913466	3.05321	2.79749	0.010141	0.783954	-2.63145
FAM161A	-1.38484	-0.31557	-2.79692	0.0101543	0.783954	-2.74443
HPDL	-1.10822	6.42076	-2.79295	0.0102477	0.783954	-2.73929
PDS5B	-1.06124	3.64988	-2.79271	0.0102533	0.783954	-2.67451
LCMT2	-0.73267	2.81531	-2.79126	0.0102877	0.783954	-2.64603
SLC7A6	0.945251	3.633	2.79115	0.0102903	0.783954	-2.66416
REEP4	0.728469	4.74785	2.78883	0.0103456	0.783954	-2.70554
FKBPL	1.05005	4.52282	2.78766	0.0103734	0.783954	-2.69873
ITGA10	-2.16317	-2.14564	-2.78488	0.0104399	0.783954	-3.06945
RBM26	-0.830604	4.35352	-2.77949	0.0105704	0.783954	-2.72288
AP4E1	-0.911052	3.13088	-2.77919	0.0105775	0.783954	-2.68135
NPM1P37	-1.08653	0.810478	-2.77659	0.0106409	0.783954	-2.67041
CRACR2B	2.05432	0.767187	2.77017	0.0107992	0.783954	-2.72525
EPN1	1.0579	2.34735	2.7696	0.0108134	0.783954	-2.6677
LEPROT	-0.941128	3.54765	-2.7695	0.010816	0.783954	-2.7151
DUSP16	-0.700744	5.2961	-2.76358	0.0109641	0.783954	-2.77784
C1orf131	-0.925624	4.80911	-2.76221	0.0109985	0.783954	-2.77082
LOXL2	1.4536	2.05011	2.76135	0.0110203	0.783954	-2.68126
CIDECP	0.735083	3.63686	2.7593	0.0110723	0.783954	-2.72407
ZIK1	0.847205	3.88838	2.75928	0.0110729	0.783954	-2.73364
OOSP2	1.85496	1.6436	2.75674	0.0111375	0.783954	-2.69489
NXN	0.972511	2.75219	2.74865	0.0113462	0.783954	-2.71448
RPS6KC1	-0.769011	4.035	-2.74703	0.0113883	0.783954	-2.77581
TFG	-0.810957	6.70281	-2.74526	0.0114346	0.783954	-2.83798
SNAP29	-0.684759	5.57048	-2.74504	0.0114402	0.783954	-2.82224
RHOC	0.773844	7.22053	2.74137	0.011537	0.783954	-2.84615
MSANTD2	-1.00563	1.66904	-2.73569	0.0116879	0.783954	-2.72734
F3	-1.67086	2.06985	-2.73494	0.0117079	0.783954	-2.73899
C3orf67	-1.13128	1.20042	-2.73292	0.0117621	0.783954	-2.73435
PGRMC1	-0.989929	5.94095	-2.7328	0.0117653	0.783954	-2.85332
E2F5	-1.33235	0.716842	-2.73074	0.0118209	0.783954	-2.75017
C17orf97	-2.70257	-0.983268	-2.72929	0.0118603	0.783954	-2.86171
KCNN1	1.18641	2.95661	2.72847	0.0118824	0.783954	-2.74571
MASTL	-0.885707	5.06669	-2.72819	0.01189	0.783954	-2.84361
CCNO	1.95123	1.24556	2.72465	0.0119867	0.783954	-2.75703
DNAH17	1.40239	0.446802	2.72421	0.0119988	0.783954	-2.81939
ZNHIT6	-0.903071	3.91249	-2.72312	0.0120287	0.783954	-2.81937
RRP1	0.849551	5.62325	2.72202	0.0120588	0.783954	-2.86235
CTRB2	1.58623	2.40123	2.72153	0.0120723	0.783954	-2.75538
PSMA1	-0.874506	5.75681	-2.7214	0.012076	0.783954	-2.87288
CCDC32	0.801566	2.37576	2.7198	0.0121202	0.783954	-2.76156
ATR	-0.97775	2.39423	-2.71829	0.012162	0.783954	-2.76989
ZNF444	0.945175	2.4062	2.71362	0.0122924	0.783954	-2.77389
HSD17B12	-1.26354	2.93379	-2.71163	0.0123484	0.783954	-2.80399
FAM13A	1.93877	-0.424327	2.71104	0.012365	0.783954	-2.94352
IL17B	1.95401	1.97607	2.70173	0.0126301	0.783954	-2.78788
MAPRE3	2.2409	-0.473547	2.69824	0.0127309	0.783954	-2.97243
GCK	1.57043	0.962329	2.69677	0.0127736	0.783954	-2.82388
GSE1	-0.687156	6.13983	-2.69391	0.012857	0.783954	-2.93255
LAMTOR3	-1.12082	4.87389	-2.69293	0.0128858	0.783954	-2.90921
TSPAN3	-0.644947	5.55946	-2.69036	0.0129614	0.783954	-2.929
DUSP4	0.894239	6.22877	2.68933	0.0129918	0.783954	-2.93789
LYRM7	-1.2581	1.61448	-2.6889	0.0130043	0.783954	-2.81264
FLVCR1-DT	1.33209	1.14438	2.68782	0.0130363	0.783954	-2.82035
CHP1	-0.733994	6.34204	-2.68705	0.0130594	0.783954	-2.94976
AKAP9	-0.778002	3.7806	-2.68615	0.0130859	0.783954	-2.88297
AL049840.4	-0.694857	3.52687	-2.68467	0.0131301	0.783954	-2.87102
COG2	-0.747621	4.52387	-2.68174	0.0132178	0.783954	-2.91942
TE_L1P2	-0.681466	3.36645	-2.67909	0.0132978	0.783954	-2.87895
HM13	0.852574	5.95415	2.67785	0.0133353	0.783954	-2.952
CENPH	-0.849535	4.51774	-2.67758	0.0133433	0.783954	-2.92898
CMAS	-0.742566	5.13168	-2.67395	0.0134537	0.783954	-2.95276
VPS50	-0.9398	3.27776	-2.6731	0.0134796	0.783954	-2.88669
B3GNT4	1.59118	-0.00605458	2.67179	0.01352	0.783954	-2.95659
CASP3	-0.791953	5.74592	-2.67061	0.013556	0.783954	-2.97272
SLC4A11	1.01301	8.52231	2.66906	0.0136039	0.783954	-2.9935
SERF2	0.901277	7.12997	2.66805	0.013635	0.783954	-2.9913
C2orf72	1.32182	-0.0401587	2.66354	0.0137753	0.783954	-2.93414
ATP2B4	-0.816694	3.79048	-2.66104	0.0138535	0.783954	-2.93441
NAPRT	1.00645	2.68415	2.66082	0.0138605	0.783954	-2.87225
TE_MER66-int	-1.20264	0.447354	-2.65653	0.0139958	0.783954	-2.88984
SLC39A4	0.933197	5.31708	2.65478	0.0140512	0.783954	-2.98441
C3orf56	2.03908	-0.099477	2.6532	0.0141016	0.783954	-2.97249
ETNPPL	1.82754	4.14348	2.65161	0.0141525	0.783954	-2.95144
TE_L1MB1	-0.703949	3.53898	-2.64969	0.0142141	0.783954	-2.94456
PCP4L1	2.09049	1.84743	2.64926	0.0142279	0.783954	-2.88043
USP43	-0.93666	3.68095	-2.64701	0.0143006	0.783954	-2.95583
SSR2	0.681711	5.91414	2.64433	0.0143874	0.783954	-3.02174
AKAP7	-1.40672	0.0156995	-2.64197	0.0144643	0.783954	-2.94281
TBX18	-1.88067	-0.886071	-2.64004	0.0145275	0.783954	-3.04859
NRAP	2.35159	-1.53378	2.63862	0.0145743	0.783954	-3.20053
TIMM13	0.789958	9.06653	2.63517	0.0146881	0.783954	-3.06195
PRDM6	1.25632	-0.157482	2.63415	0.0147222	0.783954	-3.01253
APBB1	1.23203	3.38465	2.63333	0.0147495	0.783954	-2.94907
RPS6KL1	1.56392	0.409037	2.63282	0.0147662	0.783954	-2.9684
ADCK2	1.07437	6.24779	2.6305	0.014844	0.783954	-3.04758
COPS7A	-0.931415	4.03722	-2.6297	0.0148705	0.783954	-3.00232
JAG1	1.19234	1.67597	2.61986	0.0152042	0.783954	-2.93135
MAP3K21	1.0129	2.6652	2.6189	0.0152372	0.783954	-2.95229
SLC15A3	2.52549	-0.519413	2.61874	0.0152428	0.783954	-3.08713
BRD7	-0.66419	6.0315	-2.61621	0.0153299	0.783954	-3.08421
RPS4XP20	-1.63885	-0.509397	-2.61581	0.0153437	0.783954	-3.02975
ZNF561	0.849743	3.01331	2.61089	0.0155143	0.783954	-2.98118
TE_L1MA10	-0.692426	2.84635	-2.61046	0.0155294	0.783954	-2.988
MYH15	2.00716	-1.18134	2.60737	0.0156378	0.783954	-3.20637
DPPA3	-0.845906	9.7548	-2.60588	0.0156901	0.783954	-3.12044
COPS8	-1.01162	4.00937	-2.60539	0.0157075	0.783954	-3.05056
ABHD5	-0.768258	4.24356	-2.60429	0.0157465	0.783954	-3.06052
AC007405.3	-1.0962	1.52773	-2.60316	0.0157865	0.783954	-2.96411
IRAK4	-1.16743	-0.177757	-2.60245	0.0158115	0.783954	-3.02837
FBXL4	-0.716864	2.86962	-2.60054	0.0158798	0.783954	-3.00528
LMLN	-1.23905	-0.00684048	-2.60024	0.0158905	0.783954	-3.00325
TE_L1MA2	-0.66506	4.59388	-2.5997	0.0159096	0.783954	-3.08114
ZBTB1	-0.934718	2.96437	-2.59909	0.0159316	0.783954	-3.01738
KIAA2013	0.574571	7.1211	2.59888	0.0159389	0.783954	-3.12871
PORCN	-1.16809	3.13635	-2.59638	0.0160286	0.783954	-3.02209
GABPB2	-0.801966	3.24602	-2.59146	0.0162067	0.783954	-3.04353
SRSF2	-0.7206	7.7011	-2.58885	0.0163018	0.783954	-3.15205
ATP5F1CP1	-1.27219	-0.307436	-2.58535	0.0164303	0.783954	-3.06321
ANAPC10	-1.20699	2.55081	-2.58241	0.0165389	0.783954	-3.03549
CHST8	1.49911	3.67836	2.58091	0.0165946	0.783954	-3.05766
PARM1	1.46212	2.28016	2.58075	0.0166004	0.783954	-3.00507
ZNF449	-0.869154	1.38929	-2.5751	0.016812	0.783954	-3.0086
NUDT14	1.25004	0.946638	2.57044	0.016988	0.783954	-3.0234
KNL1	-0.763878	3.64567	-2.56929	0.0170318	0.783954	-3.10322
MAPK4	-1.29576	0.664433	-2.56769	0.0170928	0.783954	-3.02636
LRCH1	-0.670567	4.19238	-2.56721	0.0171112	0.783954	-3.12782
KIF21A	-1.71992	2.36728	-2.56596	0.0171592	0.783954	-3.05071
ZNF428	1.15892	2.12049	2.56485	0.0172018	0.783954	-3.03273
P4HA2	0.915165	4.21599	2.56434	0.0172213	0.783954	-3.11563
SDF2L1	0.992795	5.62461	2.56287	0.0172779	0.783954	-3.17509
TENT5C	1.59175	1.50131	2.5628	0.0172806	0.783954	-3.02905
CRKL	-0.693072	5.92333	-2.56236	0.0172977	0.783954	-3.18638
ZNF285	1.1593	0.767049	2.56064	0.0173643	0.783954	-3.05237
ZAR1	1.96249	-1.26792	2.55927	0.0174177	0.783954	-3.24878
MAD2L1BP	-0.781126	6.20604	-2.55762	0.0174818	0.783954	-3.20077
LIN37	1.3132	-0.171057	2.55716	0.0175	0.783954	-3.12863
LRRC75A	1.84561	1.18969	2.55383	0.0176305	0.783954	-3.05121
TBC1D2B	-0.920662	2.49802	-2.5537	0.0176354	0.783954	-3.0773
INPP5E	-0.706214	3.78994	-2.55293	0.0176659	0.783954	-3.13292
NCSTN	-0.756896	4.66326	-2.55191	0.0177062	0.783954	-3.17447
AL031736.1	-2.13963	-1.57041	-2.55155	0.0177204	0.783954	-3.20473
TE_L1MA6	-0.651544	3.31587	-2.55081	0.0177497	0.783954	-3.12045
TATDN1	-1.12619	2.44185	-2.55075	0.0177521	0.783954	-3.08551
RTN4	-0.857	4.98073	-2.54969	0.0177939	0.783954	-3.18933
RHOG	0.633524	6.48917	2.54951	0.0178012	0.783954	-3.21405
PCTP	-0.700189	2.65289	-2.5478	0.0178693	0.783954	-3.09389
SLF1	-0.661373	3.28879	-2.54723	0.017892	0.783954	-3.12577
GSK3B	0.566034	5.41793	2.54582	0.0179481	0.783954	-3.20157
RBBP8	-0.646249	3.74474	-2.5437	0.018033	0.783954	-3.15162
RAB7A	-0.769309	8.17145	-2.54359	0.0180375	0.783954	-3.24022
DPY19L3	-0.802706	3.05804	-2.54313	0.0180559	0.783954	-3.12106
RTCA	-1.05535	5.14433	-2.54243	0.0180843	0.783954	-3.20793
DPY19L1	-0.748777	3.43685	-2.54198	0.0181023	0.783954	-3.14284
LRP8	-1.61037	-0.199131	-2.53999	0.0181826	0.783954	-3.0972
ADAMTSL2	2.32459	-0.17361	2.53978	0.0181914	0.783954	-3.15738
XCL1	-1.70854	0.0741617	-2.53909	0.0182192	0.783954	-3.1008
SLTM	-0.636656	5.62623	-2.53738	0.0182887	0.783954	-3.22871
MBTPS2	-1.08057	1.5838	-2.53596	0.0183465	0.783954	-3.08005
NAA16	-0.932342	1.84537	-2.5357	0.0183572	0.783954	-3.08643
ST6GAL1	-0.935776	6.65642	-2.53285	0.0184741	0.783954	-3.25465
TEX9	-1.86244	-1.35642	-2.52364	0.0188561	0.783954	-3.27721
CCDC157	-1.3473	0.368354	-2.52286	0.0188889	0.783954	-3.10836
MTND6P4	-1.27158	-0.0664451	-2.52264	0.018898	0.783954	-3.12998
CEP192	-0.764574	4.42815	-2.52241	0.0189076	0.783954	-3.22275
TE_LTR66	-0.800681	1.99171	-2.5211	0.0189629	0.783954	-3.11794
MAIP1	-0.952428	5.73003	-2.51787	0.0190993	0.783954	-3.26882
DIRC2	-0.89039	5.21919	-2.5168	0.0191444	0.783954	-3.25883
NUP62CL	-1.4388	-0.813142	-2.51636	0.0191632	0.783954	-3.21483
SMC1A	-0.682416	5.88104	-2.51435	0.0192489	0.783954	-3.27685
WASHC5	-0.805863	5.01079	-2.51024	0.0194252	0.783954	-3.26414
AL354702.1	1.15852	0.820494	2.50971	0.0194478	0.783954	-3.12936
PCNA	-0.755155	8.97855	-2.50928	0.0194666	0.783954	-3.30633
NTMT1	0.7788	5.73449	2.50864	0.0194939	0.783954	-3.28059
COL26A1	-2.95747	0.526368	-2.50753	0.0195419	0.783954	-3.12434
CCNH	-0.862569	4.25205	-2.50668	0.0195789	0.783954	-3.24699
RDH14	-1.2173	3.47705	-2.50616	0.0196016	0.783954	-3.21591
LPAR3	2.40058	-0.465918	2.50485	0.0196585	0.783954	-3.21589
USP18	-1.37742	0.069389	-2.5041	0.0196911	0.783954	-3.15077
TMEM126B	-0.944002	4.68936	-2.50349	0.0197178	0.783954	-3.26869
CDCA4	-0.653119	6.33821	-2.50295	0.0197412	0.783954	-3.30588
ABCB6	1.19864	1.71947	2.50287	0.0197451	0.783954	-3.13192
SORL1	-1.06125	1.23066	-2.50283	0.0197467	0.783954	-3.13144
MPP7	-0.858199	2.13166	-2.50033	0.019856	0.783954	-3.15882
ZNF543	-1.70624	-0.770559	-2.49998	0.0198714	0.783954	-3.21734
C9orf116	1.51917	2.50713	2.49946	0.0198944	0.783954	-3.1471
AGAP6	-0.689009	3.97411	-2.49838	0.0199422	0.783954	-3.2451
MYH10	-0.757707	7.21697	-2.4963	0.0200341	0.783954	-3.32913
LAP3	-0.892887	4.78638	-2.49471	0.0201048	0.783954	-3.28733
IGFBP6	2.07875	-0.336161	2.49409	0.020132	0.783954	-3.20082
PQLC1	1.03533	6.71692	2.49321	0.0201714	0.783954	-3.32249
NEFM	1.691	-0.943002	2.49008	0.0203114	0.783954	-3.27826
HOTAIR	-2.34239	-1.7899	-2.48949	0.0203377	0.783954	-3.35563
THAP2	-1.18888	0.597446	-2.48892	0.0203633	0.783954	-3.15679
SLC16A5	-1.77425	0.474945	-2.48793	0.020408	0.783954	-3.16807
PPARG	-1.26601	2.22957	-2.48248	0.020655	0.783954	-3.20244
AC004943.2	-1.24434	-0.302159	-2.4819	0.0206815	0.783954	-3.21717
UPP1	0.652915	9.20058	2.48147	0.0207011	0.783954	-3.35928
UBR7	-0.604999	4.92771	-2.48029	0.0207553	0.783954	-3.3184
BUD23	0.64405	5.06756	2.47802	0.0208594	0.783954	-3.3158
PHF2	-1.33385	0.346536	-2.4775	0.0208833	0.783954	-3.17816
AC093827.3	1.5669	-1.12128	2.47673	0.020919	0.783954	-3.3571
SLC39A3	1.30892	2.89768	2.47291	0.0210955	0.783954	-3.23087
BRIX1	-1.03675	5.42756	-2.47065	0.0212011	0.783954	-3.35141
CTSS	1.93735	-0.194251	2.4678	0.0213344	0.783954	-3.27436
DOK2	2.10264	-0.732094	2.46542	0.0214467	0.783954	-3.32935
SRSF7	-0.671802	8.59202	-2.46228	0.0215953	0.783954	-3.39559
ALG10B	-1.41819	-0.147228	-2.46029	0.02169	0.783954	-3.22905
CREM	-0.713336	5.61794	-2.4597	0.021718	0.783954	-3.37609
FAM189A2	2.21655	-1.14825	2.45964	0.0217209	0.783954	-3.38127
ZNF703	0.81178	5.77275	2.45877	0.0217627	0.783954	-3.36844
EMC2	-1.11588	4.41868	-2.45809	0.0217954	0.783954	-3.34407
PDGFRL	1.40274	-0.380514	2.4578	0.021809	0.783954	-3.25849
PPT2	0.744931	6.54393	2.4563	0.0218812	0.783954	-3.38948
MOB2	0.662868	4.80418	2.45595	0.0218981	0.783954	-3.34657
ACP2	1.01424	2.47673	2.4553	0.0219293	0.783954	-3.23332
WIPI2	0.531101	7.53778	2.4539	0.0219967	0.783954	-3.40944
AC024075.2	-1.62579	-1.02623	-2.45284	0.0220479	0.783954	-3.32699
CTSZ	0.962789	3.18339	2.45276	0.0220518	0.783954	-3.26512
ABHD15	-1.26014	4.09058	-2.45197	0.0220901	0.783954	-3.33908
UBTD1	1.34032	4.41244	2.45168	0.0221043	0.783954	-3.31921
SPG11	-0.765029	3.66683	-2.45102	0.0221361	0.783954	-3.32045
NMI	-1.545	1.90519	-2.4507	0.022152	0.783954	-3.23269
MTR	-1.0686	1.44529	-2.44989	0.0221915	0.783954	-3.22353
ERGIC3	0.664328	6.80633	2.44775	0.0222958	0.783954	-3.41475
TACR1	2.36765	-1.81203	2.44772	0.0222971	0.783954	-3.47261
HPSE	1.17335	1.12132	2.44594	0.0223845	0.783954	-3.22293
U91319.1	1.99409	-1.86739	2.44053	0.0226516	0.783954	-3.46795
AC026271.1	-0.865841	4.06293	-2.43979	0.0226886	0.783954	-3.36173
SUGP1	0.654979	4.07535	2.43802	0.0227765	0.783954	-3.35052
MSRA	1.4586	0.987779	2.43768	0.0227937	0.783954	-3.23799
PPP1R15B	-0.787649	4.46985	-2.43618	0.0228684	0.783954	-3.38567
CNTLN	-1.04686	0.847931	-2.43204	0.0230768	0.783954	-3.24593
PHETA1	1.0614	2.58866	2.43171	0.0230936	0.783954	-3.2837
MDH1	-0.690197	7.14714	-2.43153	0.0231026	0.783954	-3.45168
HIGD1A	-0.860476	5.94406	-2.42717	0.0233241	0.783954	-3.44426
TRRAP	-0.679465	5.1492	-2.42513	0.0234286	0.783954	-3.42862
ATP1A1	0.557474	8.03545	2.42511	0.0234293	0.783954	-3.465
ESYT2	-0.747417	5.77781	-2.42328	0.0235231	0.783954	-3.4478
GDF11	0.828154	3.71255	2.42293	0.0235415	0.783954	-3.36506
IFT52	-0.617652	4.14004	-2.42252	0.0235623	0.783954	-3.39456
PABPN1L	2.0341	-0.35771	2.42201	0.0235886	0.783954	-3.33521
PALB2	-0.702694	2.35711	-2.42178	0.0236005	0.783954	-3.30904
KBTBD2	-0.788278	2.79352	-2.42008	0.0236883	0.783954	-3.33052
UNC13C	1.85462	-0.945933	2.41923	0.0237324	0.783954	-3.39993
ZFPM2	1.97815	-1.71742	2.41847	0.023772	0.783954	-3.50882
TMEM134	0.956067	3.31209	2.41818	0.0237867	0.783954	-3.33771
CIAO2A	-0.951358	6.18157	-2.41708	0.0238442	0.783954	-3.46724
C19orf53	0.792465	6.36394	2.41604	0.0238982	0.783954	-3.46891
RPL5P23	-0.821838	1.18554	-2.41447	0.0239802	0.783954	-3.27678
PPIAP55	-1.2961	-0.433926	-2.41424	0.0239927	0.783954	-3.31721
ZFYVE27	1.03689	2.6386	2.41394	0.024008	0.783954	-3.30802
EDF1	0.683462	7.64858	2.41333	0.0240403	0.783954	-3.48759
UCKL1	-0.734592	6.32306	-2.41308	0.024053	0.783954	-3.47575
ZDHHC16	0.633207	6.33479	2.41233	0.0240926	0.783954	-3.47261
NCAPD3	-0.618542	5.02738	-2.41123	0.0241506	0.783954	-3.44934
TE_LTR12B	1.32588	0.780293	2.4108	0.0241734	0.783954	-3.2802
GALNT12	-1.04246	0.703404	-2.40921	0.024257	0.783954	-3.28345
AL080317.3	-1.30767	-0.588459	-2.40884	0.0242765	0.783954	-3.33444
NDRG1	0.67051	4.4817	2.40761	0.0243421	0.783954	-3.42657
UQCRFS1P1	-0.602703	4.36079	-2.4032	0.0245771	0.783954	-3.44253
RPAIN	-0.772984	5.01748	-2.40089	0.0247012	0.783954	-3.47039
TE_LTR84a	-1.30194	-0.743478	-2.39768	0.0248742	0.783954	-3.3723
TRIOBP	-0.759551	3.73734	-2.39726	0.0248969	0.783954	-3.41457
PPP1R14A	1.14951	7.54184	2.39493	0.0250233	0.783954	-3.51918
TUBBP5	0.993394	3.03073	2.394	0.0250743	0.783954	-3.37439
MTCO1P12	-0.569037	12.5624	-2.3932	0.025118	0.783954	-3.52804
SLF2	-0.615662	3.71786	-2.39263	0.025149	0.783954	-3.42956
IFI16	-1.19562	2.91332	-2.39179	0.0251948	0.783954	-3.38925
ARID1A	-0.60871	6.00984	-2.39146	0.0252128	0.783954	-3.51089
IQGAP1	-0.526963	5.99444	-2.39108	0.0252339	0.783954	-3.51025
FBXO34	-0.658057	3.89603	-2.38905	0.0253455	0.783954	-3.43907
RILPL1	1.13673	1.50832	2.388	0.0254035	0.783954	-3.31695
AC115223.1	0.932209	4.74006	2.38684	0.0254673	0.783954	-3.47696
ZDHHC17	-0.683668	3.09644	-2.38648	0.0254873	0.783954	-3.40975
TE_L1MB4	-0.565581	5.12167	-2.38619	0.0255034	0.783954	-3.50013
ATP5PB	-0.62293	9.12699	-2.38523	0.0255566	0.783954	-3.54041
NCLN	0.776833	6.53301	2.3845	0.0255972	0.783954	-3.52566
HTATSF1	-0.825515	5.22499	-2.38427	0.0256098	0.783954	-3.50693
NECAB3	0.747976	2.98816	2.38416	0.0256159	0.783954	-3.39265
COX18	-0.802442	2.64831	-2.3837	0.0256415	0.783954	-3.39199
CMC1	-1.03747	3.9462	-2.38349	0.0256534	0.783954	-3.46233
FAM110A	1.06344	3.08156	2.38339	0.0256589	0.783954	-3.38267
RHEB	-1.02648	6.15075	-2.38263	0.0257013	0.783954	-3.53099
TBC1D5	-0.763228	4.34166	-2.38244	0.0257117	0.783954	-3.47717
PRAMEF31P	2.60803	-0.712843	2.38235	0.0257168	0.783954	-3.42269
GDPGP1	1.55846	-0.785827	2.3822	0.0257254	0.783954	-3.42114
BLM	-0.546831	3.87506	-2.38171	0.0257528	0.783954	-3.45502
AHCYL1	-0.685096	5.37836	-2.37725	0.0260032	0.783954	-3.5227
PLEKHA7	-0.519544	5.72823	-2.37661	0.0260393	0.783954	-3.53086
INTS12	-0.88207	3.37575	-2.37526	0.0261154	0.783954	-3.44386
VASH1	1.11212	2.94281	2.37508	0.0261259	0.783954	-3.39068
OXSR1	-0.610141	5.63801	-2.3739	0.0261927	0.783954	-3.53627
TMEM189	-0.691293	4.22803	-2.37362	0.0262088	0.783954	-3.48883
SMIM30	-1.00823	3.14317	-2.37289	0.0262501	0.783954	-3.44114
WASHC1	1.03952	2.3035	2.37229	0.0262844	0.783954	-3.37629
TTC7B	-0.971117	5.38576	-2.37228	0.026285	0.783954	-3.53282
NEDD9	0.917111	3.54824	2.37128	0.026342	0.783954	-3.43325
SPNS3	2.14085	-0.323399	2.37046	0.0263889	0.783954	-3.39566
MT-TE	-0.92232	1.34992	-2.36993	0.0264189	0.783954	-3.35189
BRD1	-0.656547	3.29585	-2.36987	0.0264224	0.783954	-3.44571
RRP15	-0.962543	5.30295	-2.36837	0.0265085	0.783954	-3.53853
PRDM11	-1.81733	-1.40566	-2.365	0.0267022	0.783954	-3.48118
NAALAD2	1.22057	2.01121	2.36427	0.0267445	0.783954	-3.37446
CDK2	-0.934625	3.56729	-2.35784	0.0271192	0.783954	-3.48562
ZIC3	-1.67001	-0.950299	-2.35757	0.0271351	0.783954	-3.43564
ARVCF	-1.73389	-0.591173	-2.35714	0.02716	0.783954	-3.39436
ZNF544	0.761301	3.07981	2.35373	0.0273611	0.783954	-3.44505
SLC25A37	0.616059	4.45919	2.35158	0.0274886	0.783954	-3.52893
SCUBE2	1.35434	2.69041	2.35149	0.027494	0.783954	-3.42212
TE_L1MA4	-0.574688	4.74833	-2.34897	0.0276437	0.783954	-3.5557
PUM3	-0.579315	6.61286	-2.34824	0.0276875	0.783954	-3.60116
TOX2	1.50556	1.07195	2.34725	0.0277467	0.783954	-3.38026
TUSC3	-0.729465	3.45843	-2.34569	0.0278399	0.783954	-3.50175
ZNF326	-0.94602	2.42025	-2.34411	0.0279351	0.783954	-3.44956
STYX	-0.681442	4.0898	-2.34401	0.0279412	0.783954	-3.53855
SIRT6	1.1444	1.20437	2.34233	0.0280422	0.783954	-3.38809
SLC22A18	-1.64373	-0.0318649	-2.34174	0.0280783	0.783954	-3.40283
AKT1	-0.748442	4.48338	-2.33609	0.028422	0.783954	-3.56092
ZNF134	0.677044	4.96193	2.33584	0.0284374	0.783954	-3.57614
ZNF716	1.91564	-1.6446	2.33545	0.028461	0.783954	-3.56602
SAMD12	1.50395	-0.613464	2.33439	0.028526	0.783954	-3.47232
CDC123	-0.528429	6.95364	-2.33328	0.0285944	0.783954	-3.6327
BRI3BP	-0.626155	3.90632	-2.33285	0.0286206	0.783954	-3.54986
MUC16	1.83767	-0.136806	2.33146	0.0287065	0.783954	-3.44061
SELENOI	-0.645031	5.53957	-2.33111	0.0287285	0.783954	-3.61242
MPP2	1.95425	-1.13502	2.33101	0.0287341	0.783954	-3.53008
PGD	0.568196	7.29597	2.33093	0.0287397	0.783954	-3.63742
OS9	1.05389	3.12417	2.33077	0.0287491	0.783954	-3.4736
PLEK2	1.03772	1.71773	2.32995	0.0288	0.783954	-3.42847
TFPI	-0.955078	1.52075	-2.32919	0.0288474	0.783954	-3.4338
ANKRD27	-0.780813	3.60262	-2.32858	0.028885	0.783954	-3.54078
LRRC38	1.33806	0.530162	2.32824	0.0289061	0.783954	-3.41208
SVIL-AS1	0.766594	2.40474	2.32636	0.029023	0.783954	-3.46013
NDUFB7	0.796019	5.52758	2.3255	0.0290766	0.783954	-3.6141
TE_MLT1E3-int	-0.783473	2.06625	-2.32316	0.0292232	0.783954	-3.46113
VCY1B	1.29882	5.14379	2.32301	0.029233	0.783954	-3.60915
STIP1	1.21909	5.28007	2.323	0.0292337	0.783954	-3.57834
MYC	-1.19667	6.11728	-2.3228	0.0292459	0.783954	-3.63994
DNAJB1	0.600111	6.77003	2.32274	0.0292497	0.783954	-3.64247
ZNF416	0.704494	3.46198	2.3199	0.029429	0.783954	-3.53138
LSMEM1	-1.6607	-1.09686	-2.31968	0.0294425	0.783954	-3.49845
PAK2	-0.60002	5.73798	-2.31938	0.0294614	0.783954	-3.63755
BCL2L10	1.77707	-0.59488	2.31875	0.0295014	0.783954	-3.48216
MIEN1	0.771779	5.81528	2.31792	0.029554	0.783954	-3.63739
ARSA	2.14539	0.623314	2.31693	0.029617	0.783954	-3.43053
C1GALT1C1	-0.748164	4.05449	-2.31348	0.0298369	0.783954	-3.59044
INO80D	-0.916658	2.52204	-2.31279	0.0298813	0.783954	-3.5039
AL158206.1	-0.860575	2.28876	-2.31219	0.0299196	0.783954	-3.49212
TE_LTR1C	-1.09485	0.178407	-2.30989	0.0300677	0.783954	-3.44017
FAM168B	-0.402198	6.58155	-2.3088	0.0301377	0.783954	-3.67235
RNF115	-0.539333	5.77134	-2.30867	0.0301465	0.783954	-3.65815
LONP2	-0.558491	4.82505	-2.30834	0.0301672	0.783954	-3.63117
AL359921.2	-1.51914	-0.429506	-2.30763	0.0302136	0.783954	-3.46171
TE_L1ME3A	-0.50075	5.16764	-2.30751	0.0302214	0.783954	-3.64468
TM4SF5	1.54166	3.89013	2.30625	0.0303031	0.783954	-3.53559
CRLF3	-0.551409	2.80812	-2.30596	0.0303216	0.783954	-3.53078
ATG3	-0.90211	8.77787	-2.30569	0.0303394	0.783954	-3.6868
C19orf33	1.43317	-0.957245	2.30532	0.0303632	0.783954	-3.54977
MAGEB1	-1.03591	1.84267	-2.30531	0.0303641	0.783954	-3.48745
AUP1	0.656754	6.83456	2.30513	0.0303753	0.783954	-3.67553
AC138207.8	1.13238	1.05228	2.3044	0.0304231	0.783954	-3.4458
RAB3IL1	1.3502	0.687812	2.30336	0.030491	0.783954	-3.44957
PRPS2	-0.640909	4.79647	-2.3023	0.0305604	0.783954	-3.64192
SNX7	-0.873977	3.71484	-2.30212	0.030572	0.783954	-3.5941
ZNF524	1.81885	0.0172151	2.30144	0.0306166	0.783954	-3.46838
SRP14-AS1	-0.973014	1.37261	-2.30108	0.03064	0.783954	-3.47045
PCBP3	-1.71096	-1.02289	-2.30019	0.0306985	0.783954	-3.50416
LAMA4	-1.33085	1.8616	-2.29838	0.0308177	0.783954	-3.49397
KIF18B	-0.643286	3.57085	-2.29815	0.0308325	0.783954	-3.58641
BATF3	1.05607	5.3116	2.29742	0.0308808	0.783954	-3.65989
GPX1	0.645869	8.21412	2.29709	0.0309023	0.783954	-3.7025
PTPN14	-0.649491	4.82731	-2.29708	0.0309032	0.783954	-3.65022
AC009245.1	0.970569	3.08558	2.29705	0.0309053	0.783954	-3.55098
HMCES	0.51675	5.53871	2.29679	0.0309228	0.783954	-3.67047
RAP2C	-0.921389	2.55757	-2.29646	0.0309444	0.783954	-3.53298
COQ2	-0.772852	3.00615	-2.29575	0.0309911	0.783954	-3.56838
TE_L1ME4c	-0.619246	4.01016	-2.29548	0.0310095	0.783954	-3.62095
TMPO	-0.557724	6.54185	-2.29463	0.0310657	0.783954	-3.69801
PPAN	0.704123	3.84063	2.29455	0.0310706	0.783954	-3.59798
MRPL19	-0.880903	5.2973	-2.29447	0.0310765	0.783954	-3.67285
SH3GL3	-0.998879	4.3607	-2.29303	0.0311719	0.783954	-3.64289
TBCK	-0.683715	3.36839	-2.29155	0.0312707	0.783954	-3.586
SLC52A2	0.746593	6.85423	2.28773	0.0315267	0.783954	-3.71
ATP11A	-0.909246	6.91215	-2.28686	0.0315852	0.783954	-3.71544
VPS13C	-1.0806	0.439605	-2.28681	0.0315889	0.783954	-3.47279
LAMA3	1.98107	-0.467255	2.28628	0.0316246	0.783954	-3.52407
RGCC	-0.988852	4.98646	-2.28519	0.0316979	0.783954	-3.68002
RPLP0P2	0.872949	5.03653	2.2846	0.0317379	0.783954	-3.66004
SSH1	-0.638235	4.18859	-2.28314	0.0318367	0.783954	-3.64971
NAA11	0.872665	5.05855	2.28296	0.0318491	0.783954	-3.67308
AC105250.1	1.05773	1.60281	2.28102	0.031981	0.783954	-3.49535
SNX9	-0.683835	4.60084	-2.28057	0.0320121	0.783954	-3.67414
HOXC12	-1.32059	1.27921	-2.2803	0.0320303	0.783954	-3.50236
CNNM2	0.708068	4.06328	2.27989	0.0320584	0.783954	-3.63768
RXYLT1	-0.776483	2.4093	-2.27854	0.0321504	0.783954	-3.55836
HIST1H3H	-1.5348	-0.590046	-2.27803	0.0321857	0.783954	-3.51138
CYP2C8	-1.24824	-0.364488	-2.2779	0.0321945	0.783954	-3.50718
SLC26A4	2.09758	-1.59625	2.27776	0.0322044	0.783954	-3.6464
AUH	-1.00001	3.60668	-2.27775	0.0322046	0.783954	-3.63341
WDFY3	-0.622566	4.10894	-2.27636	0.0323004	0.783954	-3.65684
ARL1	-0.748205	5.18371	-2.27569	0.0323467	0.783954	-3.70342
HAUS1	-0.809282	5.3446	-2.27529	0.0323739	0.783954	-3.7089
KLK13	-1.16967	1.24953	-2.27332	0.0325103	0.783954	-3.507
GRAMD2A	-1.78855	-0.397493	-2.27284	0.0325433	0.783954	-3.51131
PDSS2	-0.581248	4.10151	-2.27273	0.032551	0.783954	-3.66496
ENOPH1	-0.821297	5.40975	-2.27258	0.0325613	0.783954	-3.71497
ENG	1.34285	-0.0664106	2.27255	0.0325634	0.783954	-3.5127
ZNF266	0.699876	3.72132	2.27196	0.0326043	0.783954	-3.62591
PDSS1	-0.801827	4.14068	-2.27162	0.0326278	0.783954	-3.67085
MARK1	-0.615878	4.08144	-2.27122	0.0326556	0.783954	-3.66654
TSG101	-0.55031	5.93051	-2.27092	0.0326766	0.783954	-3.72951
TUBB8P11	1.57629	-0.936532	2.26919	0.032797	0.783954	-3.58193
CLASP1	-0.620589	3.78912	-2.26888	0.032819	0.783954	-3.65035
TE_L1MA8	-0.571857	4.67725	-2.26855	0.0328417	0.783954	-3.6988
MDFI	1.59075	-0.758711	2.26819	0.0328668	0.783954	-3.56424
METRNL	0.60937	6.71249	2.26687	0.0329589	0.783954	-3.74616
AC104794.2	-1.67687	-1.26506	-2.26601	0.0330197	0.783954	-3.59235
PRIMPOL	-0.9819	0.727372	-2.26174	0.0333204	0.783954	-3.51261
GSTM3	1.35437	0.767524	2.26169	0.0333241	0.783954	-3.51094
IGHEP1	1.62535	-0.94344	2.26111	0.0333647	0.783954	-3.59962
UBXN11	1.15866	2.65136	2.26048	0.03341	0.783954	-3.57938
C9orf43	1.61537	0.318074	2.26011	0.0334357	0.783954	-3.52153
CRAMP1	-0.655712	3.28193	-2.26002	0.0334426	0.783954	-3.64111
TMEM116	-0.972233	1.20604	-2.2593	0.0334939	0.783954	-3.52743
LAMB2	1.64392	0.837288	2.25775	0.0336042	0.783954	-3.51596
HINT3	-0.796848	3.85885	-2.25529	0.0337798	0.783954	-3.6848
EEF1E1	-0.847623	4.23045	-2.25503	0.0337983	0.783954	-3.70453
AC011447.3	-0.89317	2.24057	-2.25418	0.0338593	0.783954	-3.58284
TE_HERVI-int	1.55075	1.36579	2.25374	0.033891	0.783954	-3.53493
FYN	0.921476	3.54725	2.25324	0.033927	0.783954	-3.64686
CHCHD6	0.718837	3.20718	2.25282	0.033957	0.783954	-3.639
FBXW7	-0.573877	3.76554	-2.2527	0.0339662	0.783954	-3.68179
EI24	0.541398	5.95653	2.25218	0.0340035	0.783954	-3.75993
CDC34	0.520869	6.59865	2.2514	0.0340598	0.783954	-3.77099
FAM228A	-1.69213	-1.46726	-2.25128	0.034068	0.783954	-3.61861
FBXO46	0.680392	3.36624	2.24932	0.0342101	0.783954	-3.64808
UQCRFS1	-0.605857	8.00572	-2.249	0.0342336	0.783954	-3.78925
NECTIN4	-0.974302	2.75512	-2.24799	0.0343066	0.783954	-3.63414
SLC46A1	0.966366	2.63603	2.24585	0.0344622	0.783954	-3.58821
WASH2P	0.8943	2.38054	2.24582	0.0344644	0.783954	-3.59042
LY6E	0.662312	4.93218	2.24467	0.0345484	0.783954	-3.73657
UTP14C	-0.976419	1.58031	-2.24454	0.0345583	0.783954	-3.57057
EBP	-0.667205	7.98666	-2.24449	0.0345617	0.783954	-3.79751
AGAP1	-0.610316	4.36886	-2.24425	0.0345794	0.783954	-3.729
SPR	0.877599	5.42195	2.2442	0.0345833	0.783954	-3.75951
UBE2S	0.674242	8.00284	2.24304	0.0346684	0.783954	-3.80001
SPOUT1	-0.644753	3.62733	-2.2423	0.0347225	0.783954	-3.69144
EGLN3	0.621337	6.31663	2.24004	0.034889	0.783954	-3.78891
PDCD6IP	-0.54619	7.31068	-2.23957	0.0349237	0.783954	-3.80499
UBE2N	-0.49963	6.4913	-2.23839	0.0350106	0.783954	-3.79836
TE_L1PA15-16	-0.788989	1.79019	-2.2377	0.0350618	0.783954	-3.58637
PRMT6	-0.661891	3.96585	-2.23755	0.0350734	0.783954	-3.71946
AHCY	0.736687	7.64603	2.23734	0.0350885	0.783954	-3.80569
NOL7	-0.936082	7.1933	-2.23727	0.0350934	0.783954	-3.80638
FBXW8	-0.753409	1.34399	-2.23711	0.0351055	0.783954	-3.56582
LINC00221	0.71077	1.61753	2.23649	0.0351514	0.783954	-3.56936
ZNF706	-0.651407	6.74324	-2.23551	0.0352247	0.783954	-3.8071
GTPBP10	-0.784821	3.37164	-2.23529	0.035241	0.783954	-3.69236
FOXI3	0.854015	6.2763	2.23521	0.035247	0.783954	-3.79301
TTC8	-1.05726	1.39145	-2.23506	0.0352581	0.783954	-3.58131
CXorf38	-0.795152	2.24367	-2.23367	0.035362	0.783954	-3.62552
BANF1	0.592708	6.74465	2.233	0.0354121	0.783954	-3.8097
NDUFS4	-0.717252	5.21739	-2.23252	0.0354474	0.783954	-3.78142
WHAMM	-0.859798	1.41422	-2.23223	0.0354692	0.783954	-3.57998
AC107075.1	-0.812974	2.67278	-2.2322	0.035472	0.783954	-3.65415
URM1	0.638704	5.26992	2.23159	0.0355172	0.783954	-3.7756
BBX	-0.688989	2.74168	-2.23132	0.0355381	0.783954	-3.65598
UCHL1	1.09021	2.73458	2.23067	0.0355866	0.783954	-3.64063
ERLIN2	-0.690801	4.11596	-2.23043	0.0356046	0.783954	-3.74237
GPALPP1	-0.835234	2.47804	-2.22878	0.0357289	0.783954	-3.64995
IKBIP	-0.826934	2.22595	-2.22796	0.0357906	0.783954	-3.63176
TIMM10	0.868901	7.11304	2.22757	0.0358206	0.783954	-3.82233
FEZ2	-0.546132	6.59086	-2.22749	0.0358265	0.783954	-3.8194
CLCN3	-0.560565	4.78834	-2.2266	0.0358935	0.783954	-3.77598
UBE2SP1	0.752339	5.90601	2.2254	0.0359845	0.783954	-3.80397
SUPT5H	0.668739	6.73635	2.22464	0.036042	0.783954	-3.82166
CREB3L2	0.943975	1.77806	2.22384	0.0361033	0.783954	-3.59796
SNX27	-0.608811	4.13962	-2.22343	0.0361345	0.783954	-3.75165
ANKRD50	0.820329	3.08501	2.22199	0.0362442	0.783954	-3.67347
PPIAP13	-0.898267	0.551311	-2.22146	0.0362846	0.783954	-3.57139
GTSE1	-0.727894	4.09022	-2.22146	0.036285	0.783954	-3.75078
ALPP	0.785813	6.9955	2.22119	0.0363055	0.783954	-3.82719
CTSC	-0.570766	7.17523	-2.22038	0.0363672	0.783954	-3.83839
SMC2	-0.576526	5.29192	-2.21988	0.0364054	0.783954	-3.80414
SCAF8	-0.577742	3.64106	-2.21987	0.0364062	0.783954	-3.72945
AC004471.1	-1.41166	-1.03873	-2.21972	0.036418	0.783954	-3.61086
MORC4	-0.727383	4.52676	-2.21886	0.0364837	0.783954	-3.77675
ATP1B2	1.77798	1.89809	2.21762	0.0365798	0.783954	-3.61587
AP002754.2	1.66107	-1.30254	2.21637	0.0366761	0.783954	-3.68254
RNF214	-0.667968	3.99983	-2.21592	0.0367104	0.783954	-3.75698
TMEM132C	-1.65388	-1.66578	-2.21572	0.0367257	0.783954	-3.6668
SMARCAL1	-0.617412	4.29833	-2.21404	0.0368565	0.783954	-3.7759
KANK1	-0.545298	4.86277	-2.2129	0.0369443	0.783954	-3.80198
IL17RB	-1.00431	1.5316	-2.21228	0.0369929	0.783954	-3.62117
CMTM4	-0.915978	4.94771	-2.21138	0.0370632	0.783954	-3.80919
ZNF688	1.2808	1.01708	2.21083	0.037106	0.783954	-3.58618
RBM41	-0.89971	2.76818	-2.21017	0.0371576	0.783954	-3.69586
MBTPS1	-0.690607	5.01354	-2.20864	0.0372773	0.783954	-3.81536
PPP1CA	0.699532	7.02916	2.20778	0.0373448	0.783954	-3.85225
SFTPD	1.14016	2.58613	2.20771	0.0373499	0.783954	-3.65467
NSUN3	-0.884412	0.740538	-2.20663	0.0374352	0.783954	-3.60141
SOWAHC	-0.867235	1.8986	-2.20502	0.0375618	0.783954	-3.65189
ZNF75D	-0.713719	3.95554	-2.20294	0.0377263	0.783954	-3.77877
MT-ND5	-0.684898	11.2168	-2.20251	0.03776	0.783954	-3.87522
ERG28	-0.944564	4.50806	-2.20164	0.0378297	0.783954	-3.81026
PTPRA	-0.528751	5.00451	-2.19974	0.0379806	0.783954	-3.83124
ANGEL2	-0.771436	3.31991	-2.19838	0.0380891	0.783954	-3.74883
TAF1B	-0.69304	3.62256	-2.19689	0.0382086	0.783954	-3.77083
UBXN1	0.542768	7.83376	2.19678	0.0382169	0.783954	-3.88255
HMGCS1	-1.22787	4.19635	-2.1967	0.0382232	0.783954	-3.80469
SDE2	0.824507	3.25677	2.19661	0.0382304	0.783954	-3.73344
RAB9A	-0.866466	5.60652	-2.1966	0.0382316	0.783954	-3.85568
TPR	-0.677103	5.70629	-2.1964	0.0382475	0.783954	-3.85729
NR3C2	1.43967	-0.689832	2.19572	0.0383022	0.783954	-3.65528
MTND2P28	-0.780462	10.9628	-2.19561	0.0383111	0.783954	-3.88732
WDR5B	-0.918217	1.26139	-2.19495	0.0383645	0.783954	-3.63145
TTC38	1.3836	2.68779	2.19408	0.0384344	0.783954	-3.68836
FAM72C	-0.657904	3.75003	-2.19367	0.0384675	0.783954	-3.78456
MYRFL	1.33421	-0.322672	2.19339	0.0384896	0.783954	-3.63806
CNKSR1	0.974025	2.77363	2.19238	0.038571	0.783954	-3.7069
MANF	0.870611	6.63063	2.19226	0.0385814	0.783954	-3.87912
FARSA	0.694992	6.79588	2.19179	0.0386188	0.783954	-3.87811
ATP23	-0.82703	3.53301	-2.19174	0.0386229	0.783954	-3.77171
TTYH3	-1.80828	-1.5397	-2.19159	0.0386356	0.783954	-3.69017
GRB14	0.879727	1.48509	2.1915	0.0386421	0.783954	-3.6368
AC078846.1	1.41999	-0.191381	2.19119	0.0386677	0.783954	-3.6291
PTMAP5	-0.51456	5.2194	-2.19074	0.0387038	0.783954	-3.85403
ETNK2	0.737901	2.51556	2.18959	0.0387974	0.783954	-3.69211
CNR2	1.58607	0.800404	2.18948	0.0388064	0.783954	-3.61625
ZNF692	0.900828	2.87274	2.18739	0.0389769	0.783954	-3.70637
PEX7	-0.922623	1.41707	-2.18726	0.0389869	0.783954	-3.65773
RNF144B	2.12292	-2.32373	2.18707	0.0390025	0.783954	-3.79231
MLLT10	-0.501694	5.00094	-2.18696	0.0390117	0.783954	-3.85324
YBEY	0.74857	4.11833	2.18677	0.039027	0.783954	-3.804
USP33	-0.626742	4.46422	-2.1865	0.0390493	0.783954	-3.83297
PASK	-0.471949	4.6021	-2.18615	0.0390775	0.783954	-3.83807
SLC9A1	0.611066	5.09235	2.18544	0.0391359	0.783954	-3.84848
PRKRIP1	0.511437	5.0697	2.18519	0.0391569	0.783954	-3.85183
COPB1	-0.577055	6.33955	-2.18411	0.039245	0.783954	-3.89213
FGF18	-1.23782	1.27224	-2.1839	0.0392619	0.783954	-3.65846
CYB561	0.849295	4.53844	2.18349	0.0392962	0.783954	-3.82256
FTHL17	1.60663	-0.0701188	2.18302	0.0393345	0.783954	-3.63961
PLXND1	0.646632	5.04679	2.18291	0.0393438	0.783954	-3.8427
HHLA2	1.59189	-0.666465	2.18138	0.0394701	0.783954	-3.66739
POLQ	-0.794129	3.37922	-2.17911	0.0396578	0.783954	-3.78159
GTF2F1	0.715424	4.40672	2.1778	0.0397663	0.783954	-3.82955
NCALD	1.41874	-0.368268	2.17737	0.0398016	0.783954	-3.65697
MTCO1P40	-0.548937	5.00304	-2.17631	0.0398902	0.783954	-3.87144
LPXN	-1.37293	0.0347235	-2.17482	0.0400147	0.783954	-3.63687
ZFX	-0.820454	2.72223	-2.17471	0.0400234	0.783954	-3.75253
CCNE1	-0.490657	6.53843	-2.17455	0.0400369	0.783954	-3.91156
SNX1	-0.647083	3.92082	-2.17366	0.0401115	0.783954	-3.82804
ANAPC1	-0.453569	5.58326	-2.17296	0.0401699	0.783954	-3.89452
RPS11	0.637221	10.4739	2.17272	0.0401901	0.783954	-3.92693
RAB21	-0.808382	3.99569	-2.17237	0.0402199	0.783954	-3.83723
PSPC1P1	-0.676372	1.96364	-2.17131	0.0403089	0.783954	-3.70709
NIF3L1	-0.626573	5.13682	-2.17103	0.0403327	0.783954	-3.88663
LINC00294	-1.39775	-0.644067	-2.17016	0.0404058	0.783954	-3.66085
WDR61	-0.536821	5.17704	-2.16946	0.0404649	0.783954	-3.89042
TMEM131	-0.568026	4.98812	-2.16909	0.0404962	0.783954	-3.88315
SERPINE1	1.29632	2.59862	2.16822	0.0405694	0.783954	-3.72884
PPP1R12B	-1.13451	1.2718	-2.16784	0.0406012	0.783954	-3.67187
ITGAM	-0.748349	3.71488	-2.16756	0.0406252	0.783954	-3.82378
ZNF496	0.566031	4.09369	2.16731	0.0406467	0.783954	-3.8291
BAX	0.643003	4.17077	2.16471	0.040867	0.783954	-3.84179
ABCF3	0.651214	5.02245	2.16446	0.0408889	0.783954	-3.87998
CCDC124	0.649747	6.34612	2.16442	0.0408917	0.783954	-3.92178
SPATA22	-1.68369	-0.824137	-2.16422	0.0409087	0.783954	-3.66467
AJAP1	-1.87787	-0.935291	-2.16422	0.040909	0.783954	-3.67568
ZBTB14	-0.590882	2.76147	-2.16345	0.0409745	0.783954	-3.76807
NUP205	-0.583443	6.43945	-2.16201	0.0410977	0.783954	-3.93254
CLCN5	-0.530881	4.52333	-2.16085	0.0411975	0.783954	-3.87774
TE_L1MB8	-0.505333	6.27271	-2.16056	0.041222	0.783954	-3.93248
ERF	0.807011	2.59065	2.16056	0.0412225	0.783954	-3.73573
BX679664.1	1.33785	0.485978	2.16038	0.041238	0.783954	-3.65857
C19orf12	-0.693858	3.95245	-2.16016	0.0412565	0.783954	-3.84803
CLIP1	-0.534877	6.03869	-2.15981	0.0412865	0.783954	-3.92699
RBM3	-0.776655	7.21475	-2.15972	0.0412942	0.783954	-3.94553
PLGRKT	-1.14133	2.97407	-2.15955	0.0413087	0.783954	-3.80143
GPD2	-0.632689	6.21417	-2.15676	0.0415496	0.783954	-3.93636
ATP11C	-0.628281	5.34418	-2.15638	0.0415823	0.783954	-3.91656
P4HB	0.609707	7.52943	2.15564	0.0416467	0.783954	-3.95118
XIAP	-1.04898	3.14553	-2.15535	0.0416714	0.783954	-3.81886
TMEM222	0.639487	5.53077	2.15498	0.0417038	0.783954	-3.91441
MPC1	-1.06045	3.42718	-2.15486	0.0417143	0.783954	-3.83771
UGCG	-0.735032	7.51199	-2.1542	0.0417715	0.783954	-3.95684
ALG3	0.721421	5.73063	2.15419	0.0417724	0.783954	-3.92007
TEP1	-0.815985	2.10179	-2.15415	0.0417755	0.783954	-3.74178
XRCC5	-0.466744	8.16928	-2.15407	0.0417829	0.783954	-3.95758
CDC20	0.663269	8.72301	2.15404	0.0417849	0.783954	-3.95684
COQ10B	-0.683277	3.41113	-2.15349	0.0418331	0.783954	-3.83066
GPATCH8	-0.556623	4.3499	-2.15309	0.0418681	0.783954	-3.88411
IL11RA	1.19476	2.8824	2.15268	0.0419035	0.783954	-3.77321
ADNP	-0.521505	6.07112	-2.1524	0.0419281	0.783954	-3.94196
DENND6A	-1.07151	1.55512	-2.15177	0.0419832	0.783954	-3.72292
AGAP12P	-0.93088	0.37513	-2.1517	0.0419889	0.783954	-3.67004
STAT5B	-0.762254	3.69947	-2.15168	0.0419906	0.783954	-3.8494
MAP9	-1.0999	-0.0150066	-2.15118	0.0420343	0.783954	-3.67085
PDE6D	-0.757827	4.29936	-2.15088	0.0420605	0.783954	-3.88943
AFDN	-0.539943	5.3299	-2.1494	0.0421904	0.783954	-3.92943
NLRP8	2.20552	-1.87902	2.149	0.0422251	0.783954	-3.80828
CT47A6	1.43872	2.58294	2.14846	0.0422724	0.783954	-3.77182
CHID1	0.72756	4.06418	2.14835	0.0422825	0.783954	-3.85771
ADAP1	2.05544	-0.318306	2.14702	0.0423993	0.783954	-3.69153
MYL12AP1	-0.984249	-0.606038	-2.14593	0.0424948	0.783954	-3.68616
GGACT	1.00243	1.24045	2.1458	0.0425066	0.783954	-3.69412
TEPSIN	0.807215	2.66611	2.14577	0.0425091	0.783954	-3.76689
TE_L1ME2z	-0.526056	4.24109	-2.14475	0.042599	0.783954	-3.89358
THAP5	-0.981271	-0.171625	-2.1442	0.042648	0.783954	-3.68075
RIN3	-2.36364	-0.0813525	-2.14346	0.042714	0.783954	-3.68141
TBC1D20	0.46123	4.55322	2.14259	0.0427908	0.783954	-3.90476
HOXB4	-1.0132	0.550744	-2.14258	0.0427913	0.783954	-3.69329
TE_MER110A	0.838762	1.71176	2.1421	0.0428345	0.783954	-3.72505
ZNF408	0.648124	4.43717	2.14149	0.0428887	0.783954	-3.89877
CTRB1	1.53478	1.07121	2.14039	0.0429867	0.783954	-3.6942
ZNF621	-0.807224	2.26686	-2.14039	0.0429868	0.783954	-3.77996
LINC01980	0.885836	1.27081	2.1401	0.0430123	0.783954	-3.70772
TE_L1MB7	-0.504534	6.26462	-2.13886	0.0431232	0.783954	-3.97008
AGAP4	-0.62101	3.53127	-2.13802	0.0431978	0.783954	-3.86099
METTL22	0.746474	4.16915	2.13704	0.0432859	0.783954	-3.89209
TRMT1	0.69597	4.96338	2.13677	0.0433103	0.783954	-3.91963
ATP6V1G1	-0.864184	6.90162	-2.13674	0.0433131	0.783954	-3.98255
FOXO3B	1.3194	-0.46936	2.13668	0.0433182	0.783954	-3.71273
STX7	-0.619468	4.96658	-2.13656	0.0433291	0.783954	-3.94012
SRSF4	-0.459345	5.88305	-2.13388	0.0435704	0.783954	-3.97002
REST	-0.499221	6.04818	-2.13386	0.043572	0.783954	-3.97379
HERC3	-0.820127	2.061	-2.13187	0.0437519	0.783954	-3.7772
TRPM7	-0.806142	3.42235	-2.12885	0.0440259	0.783954	-3.86664
KLF6	-0.720092	2.98543	-2.1277	0.0441307	0.783954	-3.84496
HARS	0.682479	6.269	2.12742	0.0441563	0.783954	-3.98195
TE_L1M2c	-1.09059	0.336275	-2.12613	0.0442747	0.783954	-3.70743
SMPD2	0.748955	3.68139	2.1254	0.0443415	0.783954	-3.87345
TRUB1	-0.622938	3.12187	-2.12465	0.0444104	0.783954	-3.8561
SUOX	-1.09641	1.14843	-2.1234	0.0445246	0.783954	-3.73908
TUSC2	0.538734	4.4333	2.12314	0.044549	0.783954	-3.93352
FBXL17	-1.14197	-0.740799	-2.123	0.0445614	0.783954	-3.71787
GPANK1	0.723064	5.86883	2.12289	0.0445717	0.783954	-3.97743
ELOF1	0.656397	5.76597	2.12288	0.0445726	0.783954	-3.98052
RRN3P1	-1.31363	-0.940806	-2.12213	0.044642	0.783954	-3.72219
ZNF226	0.6	3.58171	2.1219	0.044663	0.783954	-3.88551
THAP8	-1.61306	0.493632	-2.12148	0.0447022	0.783954	-3.71527
AC008124.1	-0.7261	2.1988	-2.1194	0.0448941	0.783954	-3.8074
ACHE	2.64889	-0.913366	2.11934	0.0448995	0.783954	-3.76161
BTBD8	-0.928569	0.0937478	-2.11888	0.0449425	0.783954	-3.71552
EIF3G	0.627081	7.17134	2.11863	0.0449653	0.783954	-4.01227
IPO5P1	0.701597	2.94021	2.11826	0.0450005	0.783954	-3.84623
TMX2	0.626682	8.39736	2.11789	0.0450344	0.783954	-4.02022
HAUS2	-0.690743	3.82386	-2.11767	0.045055	0.783954	-3.92089
AKAP10	-0.696914	2.34667	-2.11757	0.0450646	0.783954	-3.81892
PCAT6	1.25169	2.70011	2.11748	0.0450725	0.783954	-3.81517
MAF1	0.566776	6.73638	2.11702	0.045115	0.783954	-4.00761
OSR2	1.08029	3.07001	2.11673	0.0451421	0.783954	-3.84346
MT-ND4	-0.474571	15.2041	-2.11666	0.0451485	0.783954	-4.02257
TBX19	1.09243	0.298651	2.11642	0.0451715	0.783954	-3.71914
FAM98B	-0.677944	3.28674	-2.11616	0.0451957	0.783954	-3.88988
AC106882.1	2.00342	-2.2508	2.11614	0.0451974	0.783954	-3.84797
PI4KA	-0.574155	5.50226	-2.11497	0.0453065	0.783954	-3.9906
AKR1C3	1.49097	-0.294721	2.11454	0.0453471	0.783954	-3.73295
PHPT1	0.60637	5.93013	2.11445	0.0453549	0.783954	-4.0005
FBXL12	-0.429702	5.74177	-2.11418	0.0453807	0.783954	-3.99964
ERICH1	-0.633231	4.78039	-2.11396	0.0454014	0.783954	-3.97268
POLR2L	0.739036	7.59758	2.11327	0.0454657	0.783954	-4.028
CXCL16	1.19005	1.14833	2.11321	0.0454714	0.783954	-3.73746
COX8C	1.42596	-1.08285	2.11302	0.0454895	0.783954	-3.76245
GTF2H2B	-0.682037	2.06465	-2.11274	0.0455156	0.783954	-3.80887
MFSD10	0.6591	4.86044	2.11273	0.045516	0.783954	-3.96288
ABCC6P1	1.55375	0.697405	2.11228	0.0455589	0.783954	-3.72805
UBE2V2	-0.653748	5.1757	-2.10982	0.0457902	0.783954	-3.99379
VAMP8	0.669425	6.56362	2.10911	0.0458568	0.783954	-4.02413
SH3KBP1	-1.05855	3.92775	-2.10778	0.045983	0.783954	-3.94022
ARPP19	-0.662848	6.2529	-2.10706	0.046051	0.783954	-4.02507
KREMEN1	-0.798319	2.73947	-2.10635	0.0461183	0.783954	-3.85243
SIRT7	0.579735	4.09321	2.10594	0.046157	0.783954	-3.93072
TE_EUTREP8	1.15652	-0.635189	2.10574	0.0461761	0.783954	-3.76261
AURKC	0.80326	3.02324	2.10494	0.0462527	0.783954	-3.87339
MCM9	-1.08672	1.1483	-2.10409	0.0463337	0.783954	-3.76663
GPAT4	0.633244	4.8948	2.10363	0.0463777	0.783954	-3.97416
DEDD2	0.509076	4.69887	2.10331	0.0464084	0.783954	-3.97242
AL050341.2	-0.949656	1.65571	-2.1031	0.0464277	0.783954	-3.80346
AC011447.7	-1.08864	1.75831	-2.10286	0.0464506	0.783954	-3.79446
GPS2P1	1.70904	-1.60416	2.1028	0.0464569	0.783954	-3.82722
TMEM141	0.847847	3.72415	2.10242	0.0464933	0.783954	-3.90589
HOXA1	0.956469	2.02299	2.10184	0.0465482	0.783954	-3.80827
EGFL7	0.969988	3.29457	2.10097	0.0466314	0.783954	-3.874
UBXN2B	-0.61703	3.26539	-2.09982	0.0467426	0.783954	-3.91472
SCARA5	-1.51475	-0.142188	-2.09879	0.0468417	0.783954	-3.7433
C3AR1	1.83271	-0.39564	2.09716	0.0469986	0.783954	-3.75869
CLPB	0.612315	5.36063	2.09622	0.0470897	0.783954	-4.01445
MRPL24	0.699673	4.77357	2.09619	0.0470925	0.783954	-3.99537
PAK1IP1	-0.750751	5.30097	-2.09605	0.0471058	0.783954	-4.02014
CLDN15	-1.08945	0.936723	-2.09599	0.0471118	0.783954	-3.76553
BCAR4	1.68047	0.16842	2.09573	0.047137	0.783954	-3.74815
RNF170	-0.701914	3.75172	-2.09412	0.0472925	0.783954	-3.9551
AMPH	1.62728	0.465419	2.09352	0.0473509	0.783954	-3.75025
RBSN	-0.471842	4.38932	-2.09299	0.0474031	0.783954	-3.98939
INPP5K	0.689365	5.54693	2.09265	0.0474357	0.783954	-4.02095
BCAS2	-0.653112	5.91716	-2.09223	0.0474769	0.783954	-4.04359
GPATCH3	0.883298	3.55425	2.09036	0.0476587	0.783954	-3.92147
NPM1P39	-0.575282	4.63546	-2.09034	0.0476612	0.783954	-4.00554
SYTL3	1.46785	0.333799	2.08934	0.0477595	0.783954	-3.75588
TECTA	1.57846	-0.821046	2.0892	0.0477729	0.783954	-3.77807
PGAM1P8	-0.77421	1.72527	-2.08803	0.047888	0.783954	-3.82085
CCDC18	-0.732841	1.51548	-2.08802	0.0478882	0.783954	-3.81135
JUND	0.800526	4.02894	2.08793	0.0478973	0.783954	-3.96621
TAF1	-0.835049	1.93947	-2.08772	0.0479177	0.783954	-3.83079
PPIL1	-0.576738	6.85265	-2.08754	0.0479361	0.783954	-4.06709
TBCA	-0.882504	8.20987	-2.0865	0.048038	0.783954	-4.07429
OIP5	-0.748139	6.12173	-2.08546	0.0481406	0.783954	-4.05931
HNRNPA0	-0.572318	5.14727	-2.08405	0.0482801	0.783954	-4.0366
TBCAP1	-0.917764	4.71658	-2.08268	0.0484159	0.783954	-4.02378
EFCAB2	-0.852876	2.44227	-2.08259	0.0484239	0.783954	-3.88831
ARHGAP19	-0.443285	5.11237	-2.08256	0.0484273	0.783954	-4.0366
PLCG2	-0.818712	3.4966	-2.08234	0.0484492	0.783954	-3.95984
POLD3	-0.430884	4.48763	-2.0818	0.0485029	0.783954	-4.01324
SLC6A9	1.36045	1.93028	2.08062	0.0486198	0.783954	-3.82131
PGBD5	-1.48969	0.471163	-2.08055	0.0486268	0.783954	-3.77346
ERCC6L	-0.808374	4.00895	-2.08033	0.0486485	0.783954	-3.98873
RHOBTB3	-1.50511	0.721023	-2.07976	0.0487057	0.783954	-3.78714
SAR1B	-0.67833	4.47189	-2.07949	0.0487324	0.783954	-4.01737
TRIM51FP	-1.78673	0.0875193	-2.07926	0.0487555	0.783954	-3.77213
TE_L1MEf	-0.515483	4.68101	-2.07898	0.0487836	0.783954	-4.02649
CDC23	-0.588213	5.10559	-2.07891	0.048791	0.783954	-4.04307
FAM199X	-0.757978	3.62269	-2.07839	0.0488429	0.783954	-3.97192
PRKCA	-0.667287	3.61982	-2.07813	0.048869	0.783954	-3.97158
TE_L1MA9	-0.674436	5.59837	-2.07803	0.0488784	0.783954	-4.05951
TMEM14C	-0.817299	6.07782	-2.07776	0.0489053	0.783954	-4.07193
C12orf76	-0.687728	2.34415	-2.0773	0.0489512	0.783954	-3.88305
C16orf87	-0.941766	2.7788	-2.07696	0.0489859	0.783954	-3.92325
GOLGA1	-0.663045	3.59466	-2.07684	0.0489976	0.783954	-3.96597
CHPT1	-0.68096	4.88394	-2.07668	0.0490134	0.783954	-4.03986
ID2	-1.10874	4.54529	-2.07621	0.0490611	0.783954	-4.02681
SMURF1	-0.515262	3.46068	-2.07574	0.0491083	0.783954	-3.95514
LMAN2L	0.715756	4.84531	2.07557	0.049125	0.783954	-4.02505
DGAT1	0.677056	4.52145	2.07481	0.0492012	0.783954	-4.00445
DCTN6	-0.843999	4.0538	-2.07427	0.0492556	0.783954	-4.00727
MTFMT	-0.565232	2.78255	-2.07417	0.0492658	0.783954	-3.91915
RARB	-1.20249	-0.619637	-2.07352	0.0493319	0.783954	-3.78312
NLGN4X	-0.852421	1.91941	-2.07299	0.0493853	0.783954	-3.86509
STAU1	-0.556917	6.98425	-2.0718	0.0495051	0.783954	-4.09552
ZKSCAN5	0.68481	3.28677	2.07115	0.049571	0.783954	-3.93669
BCKDHB	-0.996502	0.513237	-2.07107	0.0495791	0.783954	-3.7927
NEK3	-0.715009	2.62985	-2.06802	0.049889	0.783954	-3.92267
ITLN2	-0.901026	3.71773	-2.06773	0.0499184	0.783954	-3.99004
IFT57	-0.80091	2.78803	-2.06684	0.0500095	0.783954	-3.93433
AL157817.1	-1.12319	-0.408204	-2.06662	0.0500322	0.783954	-3.78961
CAVIN4	1.53921	-0.927338	2.0666	0.0500334	0.783954	-3.8253
GABPB1	-0.441368	5.83455	-2.06644	0.0500506	0.783954	-4.08451
TSPAN12	1.53534	-0.290625	2.06617	0.0500779	0.783954	-3.79227
SGPP2	1.01087	2.48474	2.0656	0.0501361	0.783954	-3.89859
PRPS1	0.738025	6.96861	2.0656	0.0501361	0.783954	-4.10167
B3GNT7	0.808809	2.95961	2.06456	0.0502428	0.783954	-3.90706
SLC35A1	-0.725941	3.17459	-2.06439	0.05026	0.783954	-3.96702
ALKBH7	0.587783	6.43491	2.06303	0.0503993	0.783954	-4.09683
TE_L1ME3Cz	-0.517193	4.56316	-2.06123	0.0505845	0.783954	-4.05214
SCP2	-0.776013	4.05359	-2.06048	0.0506621	0.783954	-4.02818
SSNA1	0.561886	6.99431	2.0603	0.0506812	0.783954	-4.11301
DCLRE1A	-0.803157	2.55032	-2.05984	0.0507279	0.783954	-3.93226
TMTC2	0.877632	0.833104	2.05958	0.0507554	0.783954	-3.81199
XRN2	-0.493206	6.15016	-2.05956	0.0507575	0.783954	-4.10295
JPT1	0.655343	9.87214	2.05888	0.0508273	0.783954	-4.12239
TAF9	-0.59449	6.57888	-2.05817	0.0509011	0.783954	-4.11372
COL5A2	-0.827954	0.964873	-2.05746	0.0509752	0.783954	-3.83068
DPY19L1P1	1.55673	-1.45229	2.05734	0.0509871	0.783954	-3.86459
OLFML3	-1.80658	0.156074	-2.05717	0.051005	0.783954	-3.79925
MACF1	-0.488434	5.09542	-2.05674	0.05105	0.783954	-4.07696
SLC35E3	-0.611417	2.0635	-2.05669	0.0510548	0.783954	-3.90017
PPM1N	1.03859	2.38203	2.05618	0.051108	0.783954	-3.90879
PTPN3	-0.583582	3.80697	-2.05547	0.0511824	0.783954	-4.01787
AC113174.1	1.74589	-1.32933	2.05521	0.0512096	0.783954	-3.85862
TMEM88	1.8439	-0.742095	2.05453	0.0512799	0.783954	-3.82675
TMEM40	1.71884	-1.53701	2.05402	0.0513333	0.783954	-3.86663
BCAT1	-0.479605	7.56535	-2.05391	0.0513449	0.783954	-4.12968
NDUFA11	0.665914	5.35803	2.05381	0.0513557	0.783954	-4.08675
PARVA	0.506073	5.29886	2.05304	0.0514358	0.783954	-4.08518
STARD10	0.602223	6.32601	2.0528	0.0514613	0.783954	-4.11388
ZNF330	-0.617805	5.12373	-2.05219	0.0515253	0.783954	-4.08924
PIK3CD	1.3194	2.04171	2.05208	0.0515364	0.783954	-3.86291
MTMR1	-0.728236	3.76465	-2.05173	0.0515727	0.783954	-4.02154
PTDSS1	0.466675	7.19943	2.05139	0.0516092	0.783954	-4.13061
CBX5	-0.672945	3.79789	-2.05084	0.0516668	0.783954	-4.02691
AGPAT2	0.694725	6.38639	2.04986	0.0517691	0.783954	-4.11018
MYPOP	0.76192	2.35124	2.04949	0.0518084	0.783954	-3.91064
SDHDP2	-0.823237	1.20562	-2.049	0.0518604	0.783954	-3.85481
SRRM1	-0.535822	5.36499	-2.04862	0.0519006	0.783954	-4.1022
GIPC1	0.572331	4.98376	2.04781	0.0519858	0.783954	-4.07227
AC004908.2	-1.58282	-1.40787	-2.04738	0.0520314	0.783954	-3.83882
SLC26A6	0.483467	4.05756	2.04727	0.0520425	0.783954	-4.03647
ZNF749	0.914225	2.163	2.04675	0.0520978	0.783954	-3.90382
BTF3L4P2	-0.657594	2.95272	-2.04634	0.0521411	0.783954	-3.98372
BHLHE40	1.08816	1.62786	2.04579	0.0522	0.783954	-3.87423
CIC	0.961938	2.50119	2.04561	0.0522187	0.783954	-3.91265
CPNE1	0.876281	6.79221	2.04497	0.0522866	0.783954	-4.13345
MAPK9	-0.670083	5.27496	-2.04475	0.0523096	0.783954	-4.10699
AC011497.2	1.10463	-0.248459	2.04471	0.0523143	0.783954	-3.8178
DUSP27	0.779635	2.61315	2.04437	0.0523505	0.783954	-3.94402
TLE1	-0.565959	7.92816	-2.04382	0.0524092	0.783954	-4.14712
RHOXF1	2.10105	-0.895148	2.04334	0.0524604	0.783954	-3.83628
RNASEH2B	-0.746373	3.55107	-2.04312	0.0524835	0.783954	-4.02876
HIST1H4C	-1.38264	1.81181	-2.0421	0.0525922	0.783954	-3.9036
IER2	0.6675	5.36243	2.04205	0.0525973	0.783954	-4.10313
USP24	-0.50355	5.27057	-2.04133	0.0526741	0.783954	-4.11159
TE_L1M4c	-0.497724	3.74809	-2.03963	0.0528569	0.783954	-4.04278
CHCHD4	-0.542269	6.08668	-2.03724	0.053113	0.783954	-4.13851
NUP37	-0.669294	4.14672	-2.03677	0.0531643	0.783954	-4.07241
MOCS2	-0.822058	4.08327	-2.03676	0.0531652	0.783954	-4.07027
PROSER2-AS1	-0.932673	0.62534	-2.03578	0.0532706	0.783954	-3.84099
TMEM268	1.23758	-0.662817	2.03345	0.0535226	0.783954	-3.84616
GADD45G	0.907322	3.52867	2.03334	0.0535351	0.783954	-4.02322
SMYD5	0.744168	3.53044	2.0332	0.0535497	0.783954	-4.01913
KIF12	1.57632	-0.966573	2.03247	0.0536294	0.783954	-3.86141
ZNF773	0.817649	1.61508	2.03244	0.0536327	0.783954	-3.88079
DDI2	-0.555566	4.22573	-2.03178	0.0537041	0.783954	-4.08426
ASF1A	-0.578277	4.36825	-2.03134	0.0537523	0.783954	-4.09294
ARL11	-1.2281	-0.247828	-2.03032	0.0538629	0.783954	-3.83448
DPM2	0.60476	5.42546	2.03026	0.0538697	0.783954	-4.12685
FO538757.1	0.797532	2.12319	2.02951	0.0539513	0.783954	-3.92028
STK26	-0.731978	2.33074	-2.0289	0.0540187	0.783954	-3.95675
CLDN19	1.11122	5.61461	2.02806	0.0541102	0.783954	-4.11209
BMP6	1.16404	1.51148	2.02705	0.0542209	0.783954	-3.88772
BTF3L4	-0.573499	6.8327	-2.02703	0.0542229	0.783954	-4.16892
HBEGF	1.98686	0.0863413	2.02474	0.0544745	0.783954	-3.84178
TMEM9	0.520703	6.08933	2.02404	0.0545526	0.783954	-4.1559
CENPQ	-0.846955	2.67412	-2.02402	0.054554	0.783954	-3.99147
MINK1	0.970255	2.91723	2.02297	0.0546703	0.783954	-3.97345
PLA2G4C	1.96606	-1.68662	2.02274	0.0546955	0.783954	-3.91236
PPIL3	-0.923459	4.35681	-2.02218	0.0547577	0.783954	-4.10828
DOCK1	-0.660705	3.8031	-2.02193	0.0547855	0.783954	-4.07392
DNER	-2.00685	0.34042	-2.02185	0.0547942	0.783954	-3.86088
LRRC42	-0.674422	5.06737	-2.02111	0.0548762	0.783954	-4.13972
ADO	-0.665942	3.95855	-2.02028	0.0549678	0.783954	-4.08961
PLSCR1	-0.622451	3.84043	-2.02	0.0549999	0.783954	-4.07907
VBP1	-1.70196	5.51896	-2.01982	0.0550196	0.783954	-4.14712
FH	-0.637705	6.62393	-2.01973	0.0550296	0.783954	-4.17831
NANOG	-0.902171	3.15899	-2.01966	0.0550369	0.783954	-4.03675
ITFG1	-0.644954	4.21868	-2.01949	0.0550558	0.783954	-4.10349
SPIN1	-0.522489	6.0437	-2.01927	0.0550801	0.783954	-4.16818
TE_LTR7C	0.842266	3.38294	2.01875	0.0551384	0.783954	-4.0426
NPM1P38	-0.834002	0.542081	-2.01837	0.0551805	0.783954	-3.86453
PATL1	-0.430069	4.92998	-2.01807	0.0552145	0.783954	-4.13782
RNF10	0.476145	6.75616	2.01738	0.0552909	0.783954	-4.17764
MTX3	-0.696378	3.40342	-2.0169	0.0553444	0.783954	-4.05936
HABP4	-1.01598	0.283888	-2.0157	0.0554787	0.783954	-3.86342
CCK	2.39291	-1.16356	2.0149	0.055569	0.783954	-3.8927
ZNF852	0.81359	1.33076	2.01369	0.0557049	0.783954	-3.89853
MT-ND2	-0.649095	13.4693	-2.01253	0.0558348	0.783954	-4.20125
MUC4	-1.5206	-1.41698	-2.01219	0.0558736	0.783954	-3.87674
AURKAIP1	0.553757	7.10221	2.01182	0.0559147	0.783954	-4.19561
ZNF667-AS1	0.843691	1.0589	2.01167	0.0559323	0.783954	-3.88293
GSTCD	-1.13868	0.169812	-2.01145	0.0559568	0.783954	-3.86431
UBE2SP2	0.71515	4.50571	2.01137	0.0559654	0.783954	-4.11545
AP004550.1	1.51104	1.15817	2.01105	0.0560016	0.783954	-3.88265
MTRF1	-0.68205	3.85663	-2.01002	0.0561182	0.783954	-4.10052
GLRX3P2	-0.875347	-0.111414	-2.00992	0.0561291	0.783954	-3.86121
PLS3	-0.560144	6.29862	-2.00957	0.056169	0.783954	-4.19026
TMEM139	1.4096	-0.0217759	2.0093	0.0561991	0.783954	-3.86208
CEACAM6	1.71819	-1.22841	2.00891	0.056244	0.783954	-3.89981
NOSIP	0.538785	6.30989	2.0086	0.0562786	0.783954	-4.18778
SYNGR2	0.584198	8.15611	2.00848	0.0562921	0.783954	-4.20543
MFAP3L	-0.537375	4.37293	-2.00762	0.0563901	0.783954	-4.12634
OSTC	-0.757757	6.42964	-2.00625	0.0565459	0.783954	-4.19788
C12orf73	-0.794589	3.48127	-2.00612	0.056561	0.783954	-4.08382
LINC01992	1.07782	0.26324	2.00539	0.0566442	0.783954	-3.86977
TRIM6	-0.684349	3.53059	-2.00538	0.0566446	0.783954	-4.08415
CHCHD2P2	-0.698058	2.46883	-2.00497	0.0566918	0.783954	-4.00461
AQR	-0.478117	5.95231	-2.00405	0.0567972	0.783954	-4.19129
QPRT	-1.44146	3.43586	-2.00403	0.0567998	0.783954	-4.08789
LINC00479	1.17772	1.58752	2.00356	0.0568525	0.783954	-3.9241
FANCB	-0.823166	1.30016	-2.00265	0.0569574	0.783954	-3.93255
TAMM41	-0.558485	4.82707	-2.00248	0.0569769	0.783954	-4.16019
POC5	-0.513671	4.37001	-2.00219	0.0570096	0.783954	-4.13816
WDR72	-1.23297	2.14895	-2.00176	0.0570595	0.783954	-3.98625
TECR	0.740649	6.24928	2.00121	0.0571227	0.783954	-4.18876
PARVB	-1.50007	-1.00707	-2.00083	0.0571661	0.783954	-3.88579
C18orf32	-1.17204	-0.09028	-2.00068	0.0571833	0.783954	-3.87504
STXBP5L	-0.977557	1.05911	-2.00058	0.0571943	0.783954	-3.91363
KIF2A	-0.623338	2.63383	-1.99987	0.0572769	0.783954	-4.02469
MOB1A	-0.599025	5.69825	-1.99957	0.0573106	0.783954	-4.19368
RPL5P8	-1.11361	-0.659228	-1.99923	0.0573507	0.783954	-3.87735
FTH1	1.13897	4.40065	1.99885	0.0573942	0.783954	-4.13113
SNX8	0.595585	7.45114	1.99835	0.0574524	0.783954	-4.21968
CCS	0.608163	6.9624	1.99762	0.0575367	0.783954	-4.21806
AC073111.5	0.896104	1.67471	1.99731	0.0575725	0.783954	-3.94087
LIMS2	1.39133	1.95889	1.99715	0.0575908	0.783954	-3.9557
DNAJC19P9	-1.13476	0.138457	-1.99676	0.0576353	0.783954	-3.88665
SIPA1L1	-0.581973	4.54463	-1.99632	0.0576865	0.783954	-4.15687
GEMIN2	-0.717266	4.62849	-1.99629	0.0576897	0.783954	-4.16372
TGS1	-0.628709	3.43394	-1.99592	0.0577336	0.783954	-4.0852
SFMBT2	-1.08532	0.674998	-1.99538	0.0577959	0.783954	-3.9045
RAB5C	-0.390147	5.03907	-1.99533	0.0578017	0.783954	-4.17765
HSBP1	-0.734045	6.54875	-1.99506	0.0578335	0.783954	-4.21883
UBA6	-0.691685	3.25689	-1.9946	0.0578867	0.783954	-4.08158
AIMP1	-0.511473	6.92014	-1.99459	0.0578876	0.783954	-4.22479
AC064802.1	-1.49256	-1.14435	-1.99415	0.0579382	0.783954	-3.89238
GATA3-AS1	1.08096	0.884341	1.99398	0.0579589	0.783954	-3.90412
EP400P1	-0.650473	2.4275	-1.9933	0.0580372	0.783954	-4.01973
MTATP6P1	-0.523581	12.0761	-1.99286	0.0580894	0.783954	-4.23543
NDUFA3	0.628525	4.71931	1.99263	0.0581158	0.783954	-4.16213
ARFGAP3	-0.618446	3.70096	-1.99258	0.0581218	0.783954	-4.11169
WASHC3	-0.665646	3.73237	-1.99167	0.0582284	0.783954	-4.12358
TE_L1ME3F	-0.540175	2.97654	-1.99135	0.0582658	0.783954	-4.0691
UBE3B	-0.497301	3.9244	-1.99053	0.0583614	0.783954	-4.13106
EIF4E	-0.591962	5.35715	-1.99025	0.0583941	0.783954	-4.19878
ROMO1	0.778351	6.42541	1.99019	0.0584015	0.783954	-4.22123
PDE8A	-0.473335	4.03182	-1.98929	0.0585071	0.783954	-4.14012
SLC44A1	-0.512852	3.85762	-1.98905	0.058535	0.783954	-4.13151
TMEM87B	-0.605776	2.86816	-1.98898	0.0585435	0.783954	-4.06349
NIT2	-0.576635	5.6925	-1.98892	0.0585499	0.783954	-4.21123
GRIP2	-1.18041	0.482251	-1.98832	0.058621	0.783954	-3.89974
INSIG1	-1.0262	4.58731	-1.98819	0.0586362	0.783954	-4.17175
POMGNT1	0.680293	3.3056	1.98805	0.0586519	0.783954	-4.07594
AMPD2	0.660732	3.97747	1.98527	0.0589794	0.783954	-4.12263
AC133555.4	1.08624	1.03179	1.98477	0.0590395	0.783954	-3.92104
MYO19	-0.450702	5.96527	-1.98467	0.0590505	0.783954	-4.22266
TMOD3	-0.538531	4.55557	-1.98398	0.0591331	0.783954	-4.17758
ZNF671	1.0268	1.32176	1.98388	0.0591449	0.783954	-3.93248
TRMT44	0.516317	3.51111	1.98365	0.0591712	0.783954	-4.10065
RPL18A	0.560096	10.7294	1.98319	0.0592267	0.783954	-4.25079
AADAT	-0.793642	1.60551	-1.98291	0.0592597	0.783954	-3.97442
SATB2	-0.702732	3.47485	-1.98285	0.059267	0.783954	-4.11915
PROSER2	0.770584	3.73573	1.98274	0.0592801	0.783954	-4.11904
TM2D3	-0.51327	4.58076	-1.98177	0.0593949	0.783954	-4.18338
KRT8P45	1.1223	1.89029	1.98155	0.0594213	0.783954	-3.97188
INIP	-0.63349	2.59884	-1.98118	0.0594654	0.783954	-4.06004
ACTG1P14	-0.862622	0.822202	-1.98065	0.0595283	0.783954	-3.92359
FTSJ3	0.45263	6.94196	1.98045	0.0595519	0.783954	-4.2468
RNF181	0.72019	6.13696	1.9804	0.059558	0.783954	-4.23175
JADE2	-0.740741	3.2694	-1.9799	0.0596179	0.783954	-4.09761
FRAS1	-0.752876	3.23422	-1.97944	0.0596721	0.783954	-4.08774
WASH7P	0.831006	1.48132	1.97942	0.0596751	0.783954	-3.95373
IFFO2	1.74937	-1.45133	1.97824	0.0598156	0.783954	-3.94563
DPRXP4	1.5497	-1.13974	1.97816	0.0598255	0.783954	-3.93355
PLAC8	-0.840411	4.50493	-1.97804	0.0598396	0.783954	-4.18808
TUBGCP5	-0.548923	3.37573	-1.9777	0.0598806	0.783954	-4.11602
CSF1R	1.38558	0.00744876	1.97702	0.0599616	0.783954	-3.90296
SASS6	-0.685853	2.42755	-1.9766	0.0600124	0.783954	-4.0516
EAF1	-0.86207	3.41951	-1.97471	0.0602402	0.783954	-4.13184
CPSF1	0.586929	6.56001	1.97256	0.0604995	0.783954	-4.24869
SPRED1	-0.747338	1.91746	-1.97204	0.0605622	0.783954	-4.01861
LTBP2	1.67547	-0.372544	1.97165	0.0606092	0.783954	-3.91214
BEND3	-0.526162	5.02589	-1.97087	0.0607044	0.783954	-4.21934
CCDC59	-0.773224	4.86415	-1.97058	0.0607385	0.783954	-4.21553
PIP4P1	0.543061	4.74266	1.97027	0.0607767	0.783954	-4.19224
C6orf203	-0.734182	3.30891	-1.96994	0.0608161	0.783954	-4.13064
PRKCQ	1.35763	1.70367	1.96993	0.0608178	0.783954	-3.97729
AHNAK	0.625674	7.19197	1.96986	0.0608267	0.783954	-4.26133
TRAIP	0.593218	4.50764	1.9698	0.0608332	0.783954	-4.17602
RHNO1	-0.438081	4.43302	-1.96969	0.0608473	0.783954	-4.1918
AIF1L	0.494734	7.45954	1.96875	0.0609617	0.783954	-4.26893
CTSA	0.826054	5.43408	1.96845	0.0609981	0.783954	-4.21425
FKBP6	1.64351	-0.927383	1.96818	0.0610304	0.783954	-3.93054
ST8SIA1	-1.42268	-1.27995	-1.96797	0.0610563	0.783954	-3.92285
CTDNEP1	0.465974	5.93236	1.96786	0.0610699	0.783954	-4.2459
GOLM1	0.565298	3.53814	1.96773	0.0610856	0.783954	-4.13572
RCN2	-0.801477	4.40594	-1.96732	0.0611354	0.783954	-4.20052
RMI1	-0.703675	2.44974	-1.96721	0.0611491	0.783954	-4.06264
ZNF12	-0.708017	2.77447	-1.96633	0.061257	0.783954	-4.0866
SPPL2A	-0.482473	5.55988	-1.96591	0.0613077	0.783954	-4.24483
UPF3A	-0.601014	5.57801	-1.96561	0.0613449	0.783954	-4.24591
RNASEH2C	0.667145	7.01895	1.96484	0.0614382	0.783954	-4.27173
HSF1	0.677715	4.33397	1.96457	0.0614723	0.783954	-4.17397
PRRC1	-0.474524	4.12374	-1.96454	0.0614758	0.783954	-4.18726
SLC12A7	0.691264	5.47051	1.96446	0.0614859	0.783954	-4.21347
UBL5	0.796576	7.2358	1.96394	0.0615496	0.783954	-4.27622
AL078621.1	-0.629916	1.66508	-1.96357	0.0615947	0.783954	-4.01411
CHST14	-0.614316	3.76723	-1.96307	0.0616563	0.783954	-4.16456
MED14	-0.5546	4.68581	-1.96261	0.0617127	0.783954	-4.21647
DNAJB2	0.708639	5.45772	1.96236	0.0617432	0.783954	-4.24129
TMEM220	1.62932	1.47606	1.96227	0.0617549	0.783954	-3.96744
TGFB3	1.08671	1.55443	1.96216	0.0617681	0.783954	-3.99709
MUT	-0.549989	3.31684	-1.96206	0.0617808	0.783954	-4.13574
TEX13D	-1.44399	0.319448	-1.96188	0.0618018	0.783954	-3.93748
TMEM165	-0.699281	5.18089	-1.96186	0.0618054	0.783954	-4.24062
OVOL1	0.750089	5.2033	1.96184	0.0618069	0.783954	-4.22578
SLC25A5	-0.622942	10.5715	-1.96153	0.0618451	0.783954	-4.28654
TE_L1M7	-0.523683	2.14975	-1.96148	0.0618519	0.783954	-4.04597
sept-02	-0.461885	7.35427	-1.96145	0.0618556	0.783954	-4.283
SLC25A26	0.474816	5.00208	1.96123	0.0618831	0.783954	-4.22585
SNX30	-0.669789	3.421	-1.96062	0.0619581	0.783954	-4.14547
KATNBL1	-0.768843	2.30269	-1.96001	0.0620328	0.783954	-4.06896
KIAA0232	-0.456196	5.58536	-1.95986	0.062052	0.783954	-4.25378
NECTIN1	0.637615	3.83139	1.95921	0.0621318	0.783954	-4.15952
LRRC8D	-0.520489	3.59432	-1.95921	0.0621319	0.783954	-4.15857
CNPY4	1.3102	0.463018	1.95865	0.0622012	0.783954	-3.93752
HYAL4	-0.718166	2.82678	-1.9584	0.0622318	0.783954	-4.09947
EEA1	-0.631011	3.15105	-1.95824	0.0622524	0.783954	-4.13271
PRMT5	0.655268	6.20311	1.95757	0.0623353	0.783954	-4.2621
AC125807.2	1.03582	-0.222584	1.95687	0.0624227	0.783954	-3.92862
TE_LTR89B	-0.799517	0.499192	-1.95682	0.0624288	0.783954	-3.95047
BTG3	-0.831958	4.24702	-1.95563	0.0625766	0.783954	-4.21167
SLC25A12	-0.679267	3.88947	-1.95548	0.0625946	0.783954	-4.19091
CAPZA1	-0.740889	5.3744	-1.95541	0.0626038	0.783954	-4.25762
TRMT112	0.537502	7.34244	1.95522	0.062628	0.783954	-4.29216
TE_L1MC3	-0.479672	5.66459	-1.95375	0.0628104	0.783954	-4.26803
ST5	1.08875	2.47197	1.95371	0.0628158	0.783954	-4.05191
PLIN2	0.494578	7.58169	1.95254	0.0629626	0.783954	-4.29679
NEIL3	-0.632249	2.1354	-1.95253	0.062963	0.783954	-4.0612
FAM182B	-1.40041	-1.29803	-1.95208	0.0630196	0.783954	-3.94292
CYB5B	-0.535662	5.65698	-1.95204	0.0630255	0.783954	-4.27015
RBM24	1.83749	0.747518	1.95144	0.0631	0.783954	-3.95023
MOB3B	-0.790044	5.5901	-1.95078	0.0631828	0.783954	-4.27086
RNF144A	-1.03875	-0.482441	-1.94978	0.0633082	0.783954	-3.93848
SPHK1	1.0042	5.00021	1.94916	0.0633867	0.783954	-4.23314
C19orf48	0.831638	6.86331	1.94871	0.0634437	0.783954	-4.29239
SEC14L1	0.688317	3.81324	1.9487	0.0634447	0.783954	-4.17802
FAM151A	1.55219	6.7882	1.94813	0.063517	0.783954	-4.25706
NEK11	-1.18781	-0.360257	-1.94744	0.0636033	0.783954	-3.94115
GON7	-0.739264	4.10433	-1.94731	0.0636201	0.783954	-4.21716
OPTN	0.669831	4.92609	1.94728	0.0636245	0.783954	-4.23722
RETREG2	0.507451	5.62411	1.9465	0.0637229	0.783954	-4.26937
MRPL13	-0.815971	5.83011	-1.94637	0.0637385	0.783954	-4.28449
TE_L1MD	-0.503578	4.11181	-1.94381	0.0640642	0.783954	-4.21906
NDUFB2-AS1	-1.07149	0.308532	-1.94334	0.0641235	0.783954	-3.95915
NPEPPS	-0.495024	5.98161	-1.94299	0.0641686	0.783954	-4.29101
SNRNP70	0.683858	6.20819	1.94258	0.0642206	0.783954	-4.29415
NHLRC2	-0.509251	3.72075	-1.94257	0.0642213	0.783954	-4.19939
KLHL7	-0.545578	4.90757	-1.94247	0.0642337	0.783954	-4.26182
USP42	-0.747462	2.47544	-1.94231	0.0642543	0.783954	-4.1102
NCL	0.357129	7.89919	1.94214	0.0642758	0.783954	-4.31572
MEIOC	1.5407	-1.33672	1.94208	0.0642835	0.783954	-3.98121
TE_L1MA3	-0.45978	4.83633	-1.94169	0.0643335	0.783954	-4.25964
MDN1	-0.466614	6.11099	-1.93975	0.0645812	0.783954	-4.29936
SLC26A8	0.680778	2.26455	1.93962	0.0645982	0.783954	-4.06313
CHFR	-0.545087	4.92369	-1.93943	0.0646225	0.783954	-4.26189
PAPOLA	-0.436979	8.0443	-1.9385	0.0647418	0.783954	-4.32158
TRIM61	0.586374	5.25162	1.93743	0.064879	0.783954	-4.2763
SFR1	-0.787945	1.65927	-1.93724	0.0649039	0.783954	-4.05001
ATP5PBP3	-1.25358	-0.959542	-1.93689	0.0649484	0.783954	-3.95592
METAP1D	0.687428	3.20931	1.93679	0.0649613	0.783954	-4.15212
MCU	-0.50824	3.15759	-1.93557	0.0651193	0.783954	-4.17025
ZNF638	-0.551696	5.39134	-1.93556	0.0651205	0.783954	-4.28846
ZNF217	-0.640126	3.54489	-1.93541	0.0651394	0.783954	-4.20048
STRN	-0.675359	3.05774	-1.93524	0.065161	0.783954	-4.16197
SLAIN1	-1.17367	-0.642235	-1.9351	0.0651801	0.783954	-3.95586
TTLL11	-1.31217	-0.294804	-1.93503	0.065188	0.783954	-3.96023
TMEM234	0.639531	2.08715	1.93428	0.0652854	0.783954	-4.06687
TSPY7P	2.32515	-2.06851	1.93375	0.0653541	0.783954	-4.01771
TE_AluYi6	0.86215	2.58174	1.93368	0.0653631	0.783954	-4.11482
PSMG2	-0.495941	6.56994	-1.93357	0.0653775	0.783954	-4.32004
OCIAD1	-0.712538	6.21676	-1.93353	0.0653826	0.783954	-4.31386
WASH8P	0.878945	2.01965	1.93314	0.0654329	0.783954	-4.04952
KDM6A	-0.601507	3.77827	-1.93309	0.0654395	0.783954	-4.21352
AQP7	1.54132	-0.392288	1.93308	0.0654403	0.783954	-3.95846
TBRG4	0.599923	7.13465	1.93308	0.0654407	0.783954	-4.32295
BIN3	0.96635	2.00955	1.93232	0.0655397	0.783954	-4.04446
AL080243.1	-1.06372	-0.692161	-1.93228	0.0655442	0.783954	-3.96137
PSORS1C2	1.20936	3.75974	1.93095	0.0657177	0.783954	-4.18977
DDX41	0.556497	5.20662	1.93078	0.0657395	0.783954	-4.27926
RIDA	-0.994841	4.47814	-1.93025	0.0658075	0.783954	-4.26271
MAP1LC3A	1.56986	0.0211742	1.93018	0.0658171	0.783954	-3.96145
SGTA	0.651366	7.16817	1.92975	0.0658726	0.783954	-4.32722
USP8	-0.602318	4.44503	-1.92906	0.0659636	0.783954	-4.25733
USP45	-0.59851	2.25704	-1.92838	0.0660523	0.783954	-4.1103
PRKCSH	0.682234	2.53818	1.92826	0.066068	0.783954	-4.11004
WBP11	-0.455101	6.41452	-1.92826	0.0660681	0.783954	-4.32539
ARRDC3	-0.558685	3.58779	-1.92749	0.0661682	0.783954	-4.20995
EEF1AKMT4	0.585278	3.91093	1.92748	0.0661698	0.783954	-4.21885
WLS	1.51545	1.88873	1.9273	0.0661928	0.783954	-4.05705
AC004069.1	-1.26893	-0.748518	-1.92633	0.0663203	0.783954	-3.96563
SLC30A8	1.46076	-0.0184856	1.9262	0.0663376	0.783954	-3.96585
POLR2K	-1.09826	4.7155	-1.92579	0.0663914	0.783954	-4.28079
AC092809.3	-0.802733	1.34635	-1.92578	0.0663923	0.783954	-4.04893
FLVCR1	-0.595792	5.30395	-1.92562	0.066413	0.783954	-4.30193
PPM1J	0.834968	2.08344	1.92554	0.0664243	0.783954	-4.06216
PDZD11	-0.754525	5.24647	-1.92544	0.0664362	0.783954	-4.30102
UBQLN2	-0.873728	3.59987	-1.9252	0.0664689	0.783954	-4.21686
KIAA1841	-1.08227	-0.545612	-1.92374	0.0666599	0.783954	-3.96892
HNRNPR	-0.444693	7.38582	-1.92371	0.0666637	0.783954	-4.34446
AKT2	0.523194	4.70812	1.9237	0.0666654	0.783954	-4.26369
HNRNPDL	-0.500422	8.88179	-1.92286	0.0667764	0.783954	-4.34692
DAPK3	1.25594	1.59786	1.92034	0.0671095	0.783954	-4.04
EMC1	0.505573	5.75162	1.9203	0.0671142	0.783954	-4.31902
AGGF1	-0.584751	3.17064	-1.92027	0.067119	0.783954	-4.18989
PRSS3	1.29739	1.6469	1.92018	0.0671303	0.783954	-4.03197
LAMP1	0.558876	6.33783	1.91985	0.0671747	0.783954	-4.33509
ZNF570	1.12287	0.17001	1.91937	0.0672383	0.783954	-3.97714
MAD2L1	-0.688337	6.61377	-1.91917	0.0672646	0.783954	-4.34419
FMNL2	0.739985	2.71167	1.91884	0.0673076	0.783954	-4.13457
MAK16	-0.518168	4.59439	-1.91834	0.0673745	0.783954	-4.28668
UQCC3	0.631627	6.17883	1.91818	0.0673953	0.783954	-4.33386
AC006333.2	-0.816281	1.99469	-1.91813	0.0674026	0.783954	-4.10399
RBM45	-0.645337	3.23778	-1.91808	0.0674094	0.783954	-4.19972
TRIM53AP	-1.83198	2.63826	-1.91802	0.0674166	0.783954	-4.16172
SPESP1	-0.740647	3.47092	-1.91785	0.0674397	0.783954	-4.22058
WBP1LP2	1.59624	-0.923395	1.91706	0.0675451	0.783954	-3.98808
SLC25A4	-0.689017	3.94742	-1.91701	0.0675521	0.783954	-4.25385
EIF4EBP1	0.761653	7.89622	1.91695	0.0675589	0.783954	-4.35659
SSX2	-1.505	3.9721	-1.91614	0.0676678	0.783954	-4.2609
TLE4	-0.559489	2.99182	-1.91482	0.067843	0.783954	-4.18472
ZPR1	0.393888	6.7223	1.91433	0.0679093	0.783954	-4.35047
SDCCAG8	-0.461857	3.50426	-1.91423	0.0679223	0.783954	-4.22187
AC115618.1	-1.54356	-1.51302	-1.914	0.067953	0.783954	-3.98876
PNLDC1	0.840019	2.71985	1.91328	0.0680499	0.783954	-4.14472
AGL	-0.500549	7.3839	-1.91272	0.0681244	0.783954	-4.36249
AC018738.1	0.805092	5.22191	1.91225	0.0681882	0.783954	-4.31472
AATF	0.516411	5.78419	1.91134	0.0683101	0.783954	-4.3264
AL022721.1	1.11703	3.02704	1.91101	0.0683546	0.783954	-4.16121
TE_LTR10D	0.831158	0.843163	1.91095	0.0683629	0.783954	-4.02021
ELMO2	-0.645737	3.76526	-1.91093	0.0683651	0.783954	-4.24419
AL596223.2	1.62954	0.210872	1.91086	0.0683754	0.783954	-3.98881
PSMA3	-0.65918	7.59254	-1.90956	0.0685499	0.783954	-4.36725
PNKP	0.644914	4.8073	1.90942	0.0685691	0.783954	-4.28714
FIP1L1	-0.510464	6.75975	-1.9089	0.0686397	0.783954	-4.36254
INF2	0.647512	5.70997	1.90772	0.0687988	0.783954	-4.33164
HEY2	0.615246	3.37549	1.90766	0.068807	0.783954	-4.20551
CRK	-0.474257	6.06502	-1.90737	0.0688461	0.783954	-4.35181
TRIM53BP	-2.20975	1.13016	-1.90733	0.0688509	0.783954	-4.06711
CDKN3	-0.721273	4.84343	-1.90718	0.0688711	0.783954	-4.31679
SPRYD7	-0.556035	4.69938	-1.90704	0.0688912	0.783954	-4.31009
NT5DC3	-0.667753	2.57069	-1.90683	0.0689196	0.783954	-4.15867
HDGFL3	-0.650599	2.84073	-1.90633	0.0689873	0.783954	-4.183
CYFIP1	-0.461688	5.71037	-1.90579	0.0690607	0.783954	-4.34416
FTL	0.676312	7.75156	1.90573	0.069069	0.783954	-4.37453
TNRC18	-1.18676	-0.597433	-1.9057	0.0690732	0.783954	-3.99097
RBM27	-0.59334	2.9839	-1.90566	0.0690784	0.783954	-4.20401
AL080317.1	0.943771	-0.178969	1.90507	0.0691581	0.783954	-3.9918
ANKRD13A	-0.547883	4.31957	-1.90482	0.0691925	0.783954	-4.28574
PPP1CB	-0.757593	4.54745	-1.90467	0.069212	0.783954	-4.30634
RPL24P7	1.0503	-0.53715	1.90375	0.0693382	0.783954	-3.99392
TE_L1M1	-0.472055	4.92266	-1.90348	0.0693744	0.783954	-4.32263
SIGMAR1	0.721553	4.88988	1.90346	0.0693769	0.783954	-4.30977
OVGP1	1.45293	0.757183	1.90322	0.0694103	0.783954	-4.00939
GPAT3	0.759688	4.82985	1.90267	0.0694852	0.783954	-4.30354
RAB3GAP2	-0.517732	3.91112	-1.90212	0.0695598	0.783954	-4.2719
RPS28	0.807329	9.86647	1.90168	0.0696199	0.783954	-4.38202
PIWIL3	1.3674	-0.606728	1.89991	0.0698632	0.783954	-3.99896
PHF6	-0.692629	2.85182	-1.89963	0.069901	0.783954	-4.2024
ZSCAN5A	0.466338	4.09761	1.89939	0.0699344	0.783954	-4.27653
SPTBN1	-0.559059	6.25432	-1.89934	0.0699409	0.783954	-4.36836
PPP1R21	-0.506568	4.58159	-1.89922	0.0699573	0.783954	-4.31467
ACSS2	-0.953441	3.34371	-1.89872	0.0700261	0.783954	-4.23675
CDS1	-0.590203	4.62864	-1.89856	0.0700486	0.783954	-4.31511
NPL	0.897254	1.84082	1.89789	0.0701408	0.783954	-4.10684
OSGIN2	-0.746548	1.76967	-1.89782	0.0701495	0.783954	-4.12071
IMPDH2	0.469809	9.13347	1.89772	0.0701634	0.783954	-4.38733
PHF3	-0.479813	5.43181	-1.89759	0.070181	0.783954	-4.3512
ZNF418	1.0663	0.146867	1.89749	0.070195	0.783954	-4.00539
TMEM158	1.28544	0.437936	1.89749	0.0701959	0.783954	-4.0222
INTS6L	-1.39902	1.57185	-1.89746	0.0701999	0.783954	-4.09099
PPP2R5C	-0.50809	5.30578	-1.89668	0.070307	0.783954	-4.3485
HERC2P2	-0.597357	3.09337	-1.89655	0.0703245	0.783954	-4.21986
RPP21	1.22672	-0.645544	1.89628	0.0703629	0.783954	-4.00546
ZNRF3	-0.594314	4.34429	-1.89604	0.0703953	0.783954	-4.30483
EPG5	-0.511167	3.57188	-1.89597	0.0704056	0.783954	-4.25404
GDF15	1.40502	4.09767	1.89596	0.0704069	0.783954	-4.27772
TE_L1ME2	-0.431923	5.59278	-1.89589	0.0704156	0.783954	-4.35919
TRIM59	-0.824515	3.44033	-1.89426	0.0706409	0.783954	-4.25974
KIF24	-0.774402	1.64742	-1.89387	0.0706952	0.783954	-4.10891
ABLIM1	0.829476	2.30094	1.89353	0.0707423	0.783954	-4.14543
DNAAF5	-0.640628	5.94525	-1.89233	0.0709087	0.783954	-4.37262
TMUB2	0.511832	4.59579	1.89229	0.0709142	0.783954	-4.31803
TP53	-1.16998	-0.0510282	-1.89188	0.0709715	0.783954	-4.01591
C5orf22	-0.690369	3.96	-1.89185	0.070976	0.783954	-4.29261
TAC3	1.94185	-2.58999	1.89173	0.0709926	0.783954	-4.06104
RMDN1	-0.584091	5.54535	-1.89138	0.0710413	0.783954	-4.36559
INSIG2	-0.670703	2.90116	-1.89138	0.0710416	0.783954	-4.22394
COQ6	-0.525059	2.39387	-1.89097	0.0710985	0.783954	-4.16808
ZFP62	-0.555174	2.9632	-1.89065	0.0711435	0.783954	-4.22828
TIMM21	-0.632874	5.90484	-1.89036	0.0711829	0.783954	-4.3763
TXLNG	-0.564414	5.38522	-1.89025	0.0711991	0.783954	-4.3615
MFSD12	1.08114	2.03542	1.89007	0.0712239	0.783954	-4.10349
EIF3CL	0.751858	9.42524	1.88996	0.0712392	0.783954	-4.40023
GIN1	-0.63218	2.01352	-1.88982	0.071258	0.783954	-4.1493
CTSL	-0.620125	8.74767	-1.88958	0.0712916	0.783954	-4.40034
SLC8A2	1.2397	-0.141676	1.88839	0.0714591	0.783954	-4.01823
C12orf4	-0.509043	3.81659	-1.88745	0.0715901	0.783954	-4.28901
RWDD3	-0.749966	1.20881	-1.88664	0.0717041	0.783954	-4.09687
NT5DC2	0.764068	2.93744	1.8864	0.0717373	0.783954	-4.2134
ARSI	1.37069	0.317975	1.88627	0.0717559	0.783954	-4.02515
TE_L1MC5	-0.434598	4.72274	-1.88593	0.0718032	0.783954	-4.34349
SHLD3	-0.854333	1.75039	-1.88592	0.0718049	0.783954	-4.13014
ADGRV1	-0.776795	1.01961	-1.88576	0.0718275	0.783954	-4.07756
DERA	-0.684271	5.16653	-1.88556	0.071856	0.783954	-4.36026
DONSON	-0.501456	4.24439	-1.88553	0.0718598	0.783954	-4.32002
ARFIP2	0.559914	5.73706	1.88552	0.071861	0.783954	-4.36986
KLF16	0.554239	4.56462	1.88549	0.0718654	0.783954	-4.31858
TMIGD3	1.02845	1.22704	1.88525	0.0718991	0.783954	-4.06583
MT-CYB	-0.512267	12.7388	-1.88506	0.0719262	0.783954	-4.41046
RCAN3	-0.550303	3.94487	-1.88497	0.071939	0.783954	-4.30235
TE_L1MA7	-0.569054	3.84835	-1.88475	0.0719688	0.783954	-4.29812
ETAA1	-0.732209	2.03451	-1.88434	0.0720274	0.783954	-4.15026
RAD51B	-0.739922	1.32173	-1.88419	0.0720475	0.783954	-4.09269
HLA-E	0.707811	5.57602	1.88418	0.0720497	0.783954	-4.36303
LGMN	0.478187	5.58965	1.88401	0.0720729	0.783954	-4.36758
DDX11L2	1.65504	-1.13347	1.88381	0.0721019	0.783954	-4.03001
CRLS1	-0.677194	4.97434	-1.88379	0.0721048	0.783954	-4.35828
TE_L1PA15	-0.47516	4.57371	-1.88367	0.0721218	0.783954	-4.3377
MAGEB2	-1.01205	4.62638	-1.88359	0.0721323	0.783954	-4.34549
C1orf52	-0.798381	5.33197	-1.88354	0.0721401	0.783954	-4.37184
ATP6AP2	-0.608635	5.59131	-1.88336	0.072165	0.783954	-4.37786
SYK	0.581851	4.63768	1.88322	0.0721853	0.783954	-4.33004
C2orf68	0.752419	2.94368	1.8822	0.0723294	0.783954	-4.21743
PTHLH	-1.16722	0.818555	-1.88127	0.072461	0.783954	-4.07654
AC020915.3	1.19616	-0.186833	1.88083	0.0725233	0.783954	-4.02063
OSBPL1A	-0.806724	0.602019	-1.88041	0.0725829	0.783954	-4.05979
VIL1	-1.54404	0.152562	-1.88039	0.0725853	0.783954	-4.04344
TMEM51	0.629395	4.28542	1.88029	0.0725992	0.783954	-4.31458
NPIPA2	-0.87837	1.21984	-1.87978	0.0726725	0.783954	-4.11146
MYCN	-0.653897	7.36656	-1.87916	0.0727604	0.783954	-4.41546
LINC01535	1.47003	-0.99598	1.87885	0.0728041	0.783954	-4.02514
CRIP1	0.986601	1.94268	1.87869	0.0728261	0.783954	-4.12679
COASY	0.481138	6.85094	1.87868	0.0728285	0.783954	-4.40744
HPD	-1.56799	-1.23439	-1.87851	0.0728519	0.783954	-4.02639
AC010894.3	-1.16909	-0.590081	-1.87811	0.072909	0.783954	-4.02512
PI4K2B	-0.844462	1.45666	-1.87801	0.0729236	0.783954	-4.12919
LMBR1	-0.545882	3.95686	-1.87784	0.0729477	0.783954	-4.3117
ZHX2	1.44542	-0.778319	1.87779	0.0729556	0.783954	-4.02608
RPL36	0.649857	10.1005	1.87774	0.072962	0.783954	-4.42071
MAD2L2	0.572603	5.25979	1.87764	0.0729769	0.783954	-4.36973
FBL	0.54449	8.18953	1.87737	0.0730153	0.783954	-4.42002
TMEM255B	1.48122	-0.453828	1.87631	0.0731657	0.78433	-4.02553
AC007849.2	-0.944602	0.854303	-1.87629	0.0731682	0.78433	-4.07787
GPAA1	0.70814	5.94061	1.87567	0.0732581	0.78433	-4.38047
C6orf136	-0.45804	4.80033	-1.87565	0.073261	0.78433	-4.35912
DDX4	1.67211	-1.002	1.87479	0.0733835	0.7849	-4.03449
TYW5	-0.667668	2.61175	-1.87435	0.0734466	0.7849	-4.2225
TRIM54	1.73165	-0.520818	1.87417	0.0734724	0.7849	-4.0279
LDHD	1.43783	1.48089	1.87303	0.0736352	0.785322	-4.10298
TMCO3	-0.673381	2.30987	-1.87292	0.0736519	0.785322	-4.19586
TE_L1ME3E	-0.449236	4.53543	-1.87225	0.073748	0.785322	-4.35606
EMSY	-0.588801	2.57722	-1.87198	0.0737868	0.785322	-4.2185
TCEANC2	-0.497698	3.22991	-1.87182	0.073809	0.785322	-4.26807
LHX6	1.56621	-1.6375	1.86827	0.0743218	0.785322	-4.06289
PTOV1	0.639577	5.20158	1.86792	0.0743722	0.785322	-4.37671
NAT14	0.708265	2.61387	1.86762	0.0744163	0.785322	-4.20776
CTTNBP2NL	-0.509249	3.62222	-1.86675	0.0745423	0.785322	-4.30596
AC011195.2	-1.38391	-1.23269	-1.86668	0.0745532	0.785322	-4.03739
TNS1	-1.60163	-0.724918	-1.86637	0.0745969	0.785322	-4.03676
EFNA1	0.807017	6.96102	1.86625	0.0746142	0.785322	-4.42599
ACPP	-0.847756	0.178157	-1.86578	0.0746837	0.785322	-4.05437
TE_L1ME4a	-0.485321	5.87808	-1.86573	0.0746911	0.785322	-4.41467
PHF13	0.415481	4.16572	1.86569	0.0746967	0.785322	-4.33949
TP53BP2	-0.556278	5.13058	-1.86511	0.0747813	0.785322	-4.39164
AXIN2	-0.720999	2.57892	-1.86504	0.0747915	0.785322	-4.23151
SUCO	-0.497611	3.71974	-1.86484	0.0748198	0.785322	-4.31883
TCF15	1.06831	1.63617	1.86482	0.074823	0.785322	-4.15053
BIRC6	-0.733688	4.17231	-1.86468	0.0748435	0.785322	-4.34401
PTGES	0.596987	8.203	1.86374	0.0749807	0.785322	-4.43993
SNX3	-0.740514	6.29452	-1.86302	0.0750854	0.785322	-4.4283
MRPS28	-0.705428	3.39777	-1.86289	0.0751051	0.785322	-4.30537
ATP11B	-0.504434	5.41496	-1.86261	0.0751453	0.785322	-4.40556
ENPP1	-0.897856	1.46796	-1.86224	0.0751994	0.785322	-4.1448
MRPS31	-0.661073	5.81869	-1.86199	0.0752353	0.785322	-4.41925
ANKFY1	-0.529167	4.35564	-1.86191	0.0752471	0.785322	-4.3568
RNF167	0.495397	7.09024	1.86166	0.0752837	0.785322	-4.43651
NDUFB5	-0.718314	6.37078	-1.86142	0.0753193	0.785322	-4.43184
HKR1	0.540351	4.56326	1.86129	0.0753384	0.785322	-4.35782
FTH1P12	1.33956	0.000427339	1.86124	0.075346	0.785322	-4.04629
MAPKAPK5	-0.635486	5.35446	-1.86092	0.0753933	0.785322	-4.40778
LYPLAL1	-0.773226	2.90516	-1.86069	0.0754269	0.785322	-4.27388
ABCB1	1.79126	-0.589304	1.85951	0.0755992	0.785322	-4.04494
AC083899.1	-0.422781	4.78347	-1.85911	0.0756588	0.785322	-4.38614
CHCHD2	-0.496373	9.50608	-1.85879	0.0757059	0.785322	-4.45001
RRBP1	0.633117	6.68378	1.858	0.0758216	0.785322	-4.43735
UTP20	-0.745101	2.72529	-1.8577	0.0758656	0.785322	-4.24773
FAM78A	0.861644	1.39778	1.85739	0.0759124	0.785322	-4.11924
CYP27B1	-1.02707	0.0519382	-1.85722	0.0759362	0.785322	-4.06333
MLH1	-0.605083	3.64961	-1.8567	0.0760141	0.785322	-4.32583
AMHR2	-1.12057	1.59271	-1.85657	0.0760322	0.785322	-4.16944
APOBEC3G	-1.7604	-1.68944	-1.85635	0.0760655	0.785322	-4.05923
GPLD1	1.14053	0.635295	1.85579	0.0761476	0.785322	-4.07541
SDC2	1.19606	2.38643	1.85305	0.0765538	0.785322	-4.20577
FES	-1.30408	2.00341	-1.85303	0.0765573	0.785322	-4.19822
DDX3X	-0.50002	7.15238	-1.8525	0.0766358	0.785322	-4.45576
GTF2H3	-0.675792	1.89691	-1.85166	0.076761	0.785322	-4.19363
FADS3	0.599218	4.45866	1.85112	0.0768414	0.785322	-4.37435
SYF2	-0.568612	6.43867	-1.85109	0.0768457	0.785322	-4.44956
STARD7	-0.395729	7.64232	-1.85097	0.0768637	0.785322	-4.46171
DDX56	0.576208	6.82074	1.85059	0.0769198	0.785322	-4.44727
MYRF	-1.32501	-0.0806192	-1.85008	0.0769955	0.785322	-4.06374
TNIP1	0.641164	3.92391	1.85005	0.0770014	0.785322	-4.32799
MAN2C1	1.5602	0.116524	1.84892	0.0771691	0.785322	-4.06699
POMZP3	0.936321	4.20515	1.84853	0.0772279	0.785322	-4.35338
THOC5	0.604032	5.79049	1.84807	0.0772974	0.785322	-4.4296
PDRG1	0.480278	5.79805	1.84671	0.0775007	0.785322	-4.43581
ING5	-0.390874	3.68884	-1.84663	0.0775129	0.785322	-4.34446
ZCCHC10	-0.576848	4.17007	-1.84652	0.07753	0.785322	-4.37824
GIGYF1	0.942164	1.81721	1.84608	0.0775948	0.785322	-4.15225
PIK3R4	-0.539049	4.68751	-1.84558	0.0776709	0.785322	-4.40435
AC002056.1	-0.68058	1.39286	-1.84547	0.0776874	0.785322	-4.16684
ZNF33A	-0.503155	2.8633	-1.8449	0.0777736	0.785322	-4.28358
TCEAL9	-0.87766	4.26891	-1.84399	0.0779103	0.785322	-4.38695
TSPY6P	2.5179	-1.46177	1.84347	0.0779879	0.785322	-4.07653
AC093227.1	-1.10574	-0.942406	-1.84337	0.0780039	0.785322	-4.06315
SCAND1	1.37212	2.76394	1.84227	0.0781693	0.785322	-4.26838
AC133435.1	-0.641529	1.2572	-1.84182	0.0782386	0.785322	-4.15516
SYT13	-1.25792	-1.19347	-1.84167	0.0782608	0.785322	-4.06732
ZNF358	1.10689	0.820944	1.84164	0.078265	0.785322	-4.0985
IL32	1.91944	0.227728	1.84078	0.0783951	0.785322	-4.08491
POLR2J	0.548131	6.6812	1.84063	0.0784184	0.785322	-4.46609
LGALS1	0.829629	2.66107	1.8404	0.0784526	0.785322	-4.255
SKA1	-0.781033	0.297808	-1.84011	0.0784969	0.785322	-4.10013
EPHB6	1.89203	-2.06729	1.83994	0.0785224	0.785322	-4.09922
PIGA	-0.588696	3.03752	-1.83985	0.0785367	0.785322	-4.2972
MT-ATP6	-0.471074	14.0073	-1.83934	0.0786138	0.785322	-4.48113
LHFPL4	0.971375	1.53272	1.83925	0.0786283	0.785322	-4.14755
PAIP1	-0.600997	7.40602	-1.83924	0.0786299	0.785322	-4.47933
WASHC2A	-0.356431	5.24966	-1.83923	0.0786307	0.785322	-4.43674
ZNF695	0.748009	1.72829	1.83914	0.0786441	0.785322	-4.17751
DHX35	-0.601073	3.37824	-1.83913	0.0786455	0.785322	-4.33117
PCDH15	-0.930372	1.68069	-1.83912	0.0786474	0.785322	-4.18363
CLNS1A	-0.4475	7.56364	-1.83906	0.0786566	0.785322	-4.48033
BOP1	0.732235	6.6598	1.83889	0.0786828	0.785322	-4.465
CSTF1	0.499206	6.22359	1.8387	0.0787121	0.785322	-4.45749
PSMF1	0.422064	6.34197	1.83754	0.0788881	0.785322	-4.46523
USP11	0.87117	1.91886	1.83739	0.0789108	0.785322	-4.1914
NIPBL-DT	-1.42768	-0.819724	-1.8372	0.0789397	0.785322	-4.07021
MFAP2	1.15167	2.12804	1.83698	0.078973	0.785322	-4.17919
LPCAT3	1.61402	3.16445	1.83695	0.0789785	0.785322	-4.2625
UBE2E3	-0.499536	6.07087	-1.83659	0.0790328	0.785322	-4.46483
C19orf70	0.565486	5.89662	1.83618	0.0790951	0.785322	-4.45364
PUM1	-0.491341	5.00079	-1.83536	0.0792217	0.785322	-4.43477
RARRES1	-2.13874	-1.79294	-1.83503	0.079271	0.785322	-4.0808
GATA3	-0.571753	8.56395	-1.83451	0.0793509	0.785322	-4.48729
NUDCD2	-0.641381	6.03283	-1.83429	0.0793845	0.785322	-4.46787
PLTP	0.746203	5.52029	1.83396	0.0794357	0.785322	-4.44068
GRK2	0.762216	4.3686	1.83217	0.0797107	0.785322	-4.37885
CGREF1	1.01033	1.17006	1.83192	0.0797492	0.785322	-4.14408
PCAT1	0.923644	-0.502624	1.83152	0.0798108	0.785322	-4.07799
HACD1	-1.12272	1.36376	-1.83133	0.0798394	0.785322	-4.18823
CHGA	0.930606	4.33094	1.8312	0.0798598	0.785322	-4.39645
TMEM259	0.613187	5.25255	1.83111	0.0798744	0.785322	-4.43288
CD47	-0.75716	3.71133	-1.83053	0.079963	0.785322	-4.37557
HDHD3	0.604761	5.22707	1.83019	0.0800152	0.785322	-4.43585
NOP56P3	-1.20195	-0.750436	-1.83016	0.0800196	0.785322	-4.07811
ITM2B	-0.633671	6.33434	-1.83	0.0800447	0.785322	-4.48059
EXOC2	-0.506889	3.8258	-1.82992	0.0800574	0.785322	-4.37433
TE_HERVIP10F-int	-0.591774	1.0792	-1.82931	0.0801512	0.785322	-4.15151
ZNF532	-0.620661	4.17057	-1.82927	0.080157	0.785322	-4.40034
AP3S1	-0.545445	5.96595	-1.82776	0.0803916	0.785322	-4.47572
AC025678.3	-0.967793	-0.128716	-1.82772	0.080398	0.785322	-4.09869
NECAB1	-1.02377	-1.08034	-1.82721	0.0804768	0.785322	-4.08149
PUF60	0.512125	7.66949	1.82715	0.0804866	0.785322	-4.49816
DDX27	0.423991	4.96224	1.82711	0.0804923	0.785322	-4.43797
CERS4	0.814122	4.40138	1.82634	0.0806122	0.785322	-4.39211
GBA2	0.540147	4.69927	1.82632	0.0806149	0.785322	-4.41071
HLA-DPB1	1.41891	-0.596039	1.82627	0.0806231	0.785322	-4.08423
LIPT1	-0.621848	2.71674	-1.82621	0.0806324	0.785322	-4.30319
CPSF4	0.578979	5.88304	1.82564	0.080721	0.785322	-4.47125
VAMP1	0.6649	4.36839	1.82497	0.0808249	0.785322	-4.40676
PRUNE2	-0.674657	2.63479	-1.82455	0.0808903	0.785322	-4.29302
SF3B1	-0.491719	7.08019	-1.82434	0.0809228	0.785322	-4.49953
XPC	-0.637479	2.2074	-1.82277	0.0811675	0.785322	-4.25713
RNF17	-0.613251	2.40238	-1.82272	0.0811764	0.785322	-4.27802
PIWIL4	-1.22801	-0.609418	-1.82268	0.0811823	0.785322	-4.08819
CLTRN	-1.38919	-0.828951	-1.82264	0.081188	0.785322	-4.08692
PDPK1	-0.499833	4.97183	-1.82247	0.0812155	0.785322	-4.45347
TTC39B	-0.471076	2.736	-1.82246	0.0812157	0.785322	-4.3039
CTR9	-0.493719	5.50983	-1.82179	0.0813207	0.785322	-4.47229
PLPP2	1.76859	5.16385	1.82161	0.08135	0.785322	-4.40704
SLC25A39	0.470224	8.41014	1.82155	0.0813584	0.785322	-4.50683
PWAR6	-1.14711	-0.285304	-1.82141	0.0813802	0.785322	-4.09399
PAMR1	1.38327	1.86053	1.82103	0.0814404	0.785322	-4.19185
LINC02446	1.81489	-1.48521	1.82077	0.0814814	0.785322	-4.10549
CSRP1	0.849061	1.52155	1.82069	0.0814928	0.785322	-4.18403
SURF4	0.389445	7.41431	1.82007	0.0815903	0.785322	-4.50648
TE_L1MA5A	-0.567027	2.53884	-1.81978	0.0816361	0.785322	-4.29539
HIST2H2BF	0.749448	0.897871	1.81914	0.081737	0.785322	-4.14461
RPL35	0.648489	10.0577	1.8189	0.0817754	0.785322	-4.51319
TM7SF3	-0.645114	3.99186	-1.81877	0.0817953	0.785322	-4.40833
AC008429.2	-0.736805	0.826441	-1.81839	0.0818557	0.785322	-4.1569
ACTG1P15	-0.817922	0.490485	-1.81829	0.0818708	0.785322	-4.12432
MTND4P35	-0.640545	2.20195	-1.81775	0.0819552	0.785322	-4.26385
OR7E14P	1.53175	0.0828332	1.81704	0.0820681	0.785322	-4.10019
PACSIN1	-1.04176	0.192396	-1.81515	0.0823667	0.785322	-4.12017
EIF3J	-0.443013	7.08614	-1.81478	0.0824255	0.785322	-4.51481
OSBPL3	-0.502086	3.93675	-1.81457	0.0824585	0.785322	-4.405
GALM	0.550701	4.07973	1.81451	0.082467	0.785322	-4.40043
TNK1	0.738648	1.61976	1.81446	0.0824754	0.785322	-4.20786
BCAR3	-0.967723	0.912219	-1.81389	0.0825653	0.785322	-4.18951
FUNDC2	-1.5551	6.95359	-1.81372	0.0825927	0.785322	-4.50887
CXXC1	0.641811	5.15172	1.8136	0.082612	0.785322	-4.45775
SECISBP2	-0.495235	3.96482	-1.81355	0.0826196	0.785322	-4.41447
UBE2J1	-1.35414	0.919471	-1.81324	0.0826689	0.785322	-4.18788
SSX4B	-1.20472	1.47593	-1.81316	0.0826821	0.785322	-4.22006
URGCP	0.820826	3.45182	1.81307	0.0826959	0.785322	-4.33452
COMMD10	-0.576042	3.39684	-1.8124	0.0828024	0.785322	-4.37217
TE_MLT1A-int	1.46301	-1.09465	1.81201	0.0828645	0.785322	-4.10161
IRF2BP2	-0.737171	3.74495	-1.81191	0.0828808	0.785322	-4.40281
LINC01003	-0.955637	1.25748	-1.81176	0.0829038	0.785322	-4.21077
FDX1	-0.867196	3.67369	-1.81149	0.0829466	0.785322	-4.40356
MAGEC2	-2.86555	-1.33984	-1.81074	0.0830664	0.785322	-4.10018
EIF3C	0.68446	10.1537	1.81011	0.0831671	0.785322	-4.52688
RCN3	2.07449	-1.42246	1.80987	0.0832059	0.785322	-4.11453
B4GALT2	0.896851	2.64527	1.80984	0.0832101	0.785322	-4.2804
ANKEF1	-1.01466	0.502777	-1.80967	0.0832372	0.785322	-4.14805
RPS4XP22	-0.78921	1.58949	-1.80874	0.0833869	0.785322	-4.2282
ERCC1	0.450261	4.2473	1.80813	0.0834835	0.785322	-4.42826
H3F3C	-0.447153	4.24207	-1.80789	0.0835219	0.785322	-4.43987
FUOM	0.562615	5.12373	1.80762	0.0835657	0.785322	-4.46821
CSNK2A2	-0.406153	6.30952	-1.80712	0.083646	0.785322	-4.51515
AC127024.5	-0.924758	-0.535665	-1.8068	0.083697	0.785322	-4.10732
TE_LTR43	-0.723568	1.10891	-1.80656	0.0837351	0.785322	-4.19618
PQLC3	-0.619912	6.38349	-1.806	0.0838249	0.785322	-4.51727
CALR	0.916179	4.26132	1.80593	0.0838367	0.785322	-4.40728
SORBS2	1.88408	-1.48341	1.80501	0.0839846	0.785322	-4.11965
VCY	2.22276	-0.434573	1.80424	0.084109	0.785322	-4.10914
ADH5	-0.485115	6.22824	-1.80417	0.084119	0.785322	-4.51832
FGD5-AS1	-0.56668	4.94154	-1.80416	0.0841216	0.785322	-4.48008
LEMD2	0.810541	2.71663	1.80415	0.0841238	0.785322	-4.31703
SLC16A14	1.53606	-0.969236	1.80379	0.0841805	0.785322	-4.11006
KCNK12	1.26174	-1.00238	1.80072	0.0846773	0.785322	-4.11344
PFDN6	0.589389	3.81744	1.80019	0.0847638	0.785322	-4.41062
FAIM	-0.855432	2.4413	-1.80016	0.0847687	0.785322	-4.32665
SLC43A1	1.85133	-1.24689	1.80013	0.0847737	0.785322	-4.11815
NCDN	0.677467	3.45507	1.79999	0.0847951	0.785322	-4.3661
DYNLL2	0.552833	6.18532	1.79983	0.0848218	0.785322	-4.52082
MAP3K11	0.682475	3.80401	1.79971	0.0848418	0.785322	-4.39638
WDYHV1	-0.480598	3.62749	-1.79965	0.0848508	0.785322	-4.41112
TRMT61A	0.685625	5.07641	1.79942	0.0848885	0.785322	-4.47945
MTHFD1	-0.551668	6.11061	-1.79938	0.0848954	0.785322	-4.52248
HAS2	-1.84406	-0.10753	-1.79915	0.0849321	0.785322	-4.13154
GSDMD	-1.42318	-0.674766	-1.79911	0.0849392	0.785322	-4.11803
YAP1	-0.561869	5.28331	-1.79841	0.085053	0.785322	-4.50227
ART5	1.40856	-0.933373	1.79791	0.0851341	0.785322	-4.11449
APH1A	0.736175	3.43822	1.7978	0.0851524	0.785322	-4.37424
SYT17	0.857365	3.34197	1.79767	0.0851737	0.785322	-4.3535
GPBP1L1	-0.436826	5.92429	-1.79761	0.0851829	0.785322	-4.52107
AP001505.1	1.01272	0.136327	1.79689	0.0853007	0.785322	-4.13046
BTBD6	0.567072	5.42001	1.79599	0.0854473	0.785322	-4.50211
MTX1	0.58033	6.03458	1.79585	0.0854693	0.785322	-4.51846
METTL9	-0.652583	5.21963	-1.79549	0.0855288	0.785322	-4.50496
PDCD10	-0.615795	5.12728	-1.79542	0.0855407	0.785322	-4.50156
TE_L1MC4	-0.373243	6.35207	-1.79481	0.0856392	0.785322	-4.53481
ZC3H10	0.840461	1.43807	1.79463	0.0856699	0.785322	-4.20115
EBAG9	-0.517828	5.03959	-1.79427	0.0857283	0.785322	-4.49924
ZBTB17	0.547842	4.59124	1.79399	0.0857741	0.785322	-4.45725
RPS9	0.532647	10.9851	1.79396	0.0857797	0.785322	-4.55352
BMP4	0.828269	2.9351	1.79356	0.0858443	0.785322	-4.34665
SSX7	-1.61007	-1.79979	-1.79352	0.0858518	0.785322	-4.12221
LINC00680	-0.607867	2.57984	-1.79314	0.0859132	0.785322	-4.33939
MRTFB	-0.695955	2.1622	-1.79298	0.0859406	0.785322	-4.30142
NIPSNAP2	-0.737943	2.58962	-1.79274	0.0859795	0.785322	-4.33482
SLC1A5	1.44516	5.26296	1.7921	0.0860853	0.785322	-4.48734
TMEM183B	-0.482875	5.25926	-1.79171	0.0861489	0.785322	-4.50937
PAX6	1.90016	-0.0604506	1.79169	0.0861526	0.785322	-4.12672
TMEM245	-0.531807	4.20085	-1.79143	0.0861953	0.785322	-4.46306
HMOX1	0.898722	4.35252	1.79122	0.0862294	0.785322	-4.43572
RAB4A	-0.545565	4.35665	-1.79122	0.0862296	0.785322	-4.47229
OLA1	-0.546489	5.27667	-1.79081	0.0862975	0.785322	-4.51215
IQSEC1	-0.479811	4.75859	-1.78984	0.0864563	0.785322	-4.49091
CFL1	0.401699	9.80738	1.78943	0.086525	0.785322	-4.55822
C11orf1	-0.815936	1.49889	-1.7892	0.0865629	0.785322	-4.25441
TE_L1PA17	-0.433611	4.13446	-1.78906	0.0865856	0.785322	-4.46047
C1orf174	-0.659759	4.11317	-1.78828	0.0867139	0.785322	-4.46293
PRAMEF25	1.79331	0.603306	1.78779	0.0867957	0.785322	-4.156
RTF2	0.406475	5.9032	1.78749	0.0868452	0.785322	-4.53005
EIF4E2	0.359979	6.55079	1.78745	0.0868522	0.785322	-4.54696
ZBED9	-0.749262	0.886955	-1.78708	0.0869128	0.785322	-4.19853
FAM20B	-0.618253	5.0051	-1.78676	0.0869658	0.785322	-4.50981
TTC21A	1.51974	-0.606706	1.78675	0.086968	0.785322	-4.12598
PPA1	-0.574191	8.15879	-1.78668	0.0869789	0.785322	-4.56149
HTT	-0.508901	5.75893	-1.78633	0.0870369	0.785322	-4.52879
RAB22A	-0.687929	2.97393	-1.78622	0.0870555	0.785322	-4.38662
AC008753.3	1.08092	-0.182105	1.78613	0.0870713	0.785322	-4.13272
THOC2	-0.574131	5.04202	-1.78583	0.0871213	0.785322	-4.51168
GRWD1	0.630654	6.61849	1.78545	0.0871835	0.785322	-4.54482
RPL29	0.450112	10.3504	1.7851	0.087242	0.785322	-4.56606
C12orf29	-0.607139	4.33831	-1.78457	0.0873308	0.785322	-4.4824
ATP6V0A1	0.790734	2.89344	1.78453	0.087337	0.785322	-4.33248
M6PR	0.559989	3.82946	1.78428	0.0873776	0.785322	-4.42626
ZFYVE21	-0.553956	5.96753	-1.78428	0.0873785	0.785322	-4.54164
GNAI1	0.833054	1.57396	1.78316	0.0875653	0.785322	-4.24502
PPP1R37	0.986217	1.54318	1.78294	0.0876014	0.785322	-4.23177
TSSC4	0.551325	6.07387	1.78294	0.0876024	0.785322	-4.53739
EPB41L4A-DT	1.7397	-1.5629	1.78239	0.0876938	0.785322	-4.14382
SH3D19	-0.848299	3.35588	-1.7815	0.0878421	0.785322	-4.4138
PRDX3	-0.698199	7.54206	-1.78094	0.0879352	0.785322	-4.56982
TEX261	0.641526	2.46661	1.78083	0.087955	0.785322	-4.3152
AC098614.1	-1.05663	-0.0238521	-1.78068	0.0879794	0.785322	-4.15864
MSMO1	-1.26428	4.78778	-1.78068	0.0879803	0.785322	-4.50924
DNAJC13	-0.512595	4.38105	-1.78001	0.088092	0.785322	-4.48609
HMGB2	-0.57635	8.51995	-1.77987	0.0881149	0.785322	-4.57205
CARNMT1	-0.720643	2.34326	-1.77851	0.088343	0.785322	-4.33912
FEM1B	-0.476364	4.38016	-1.7781	0.0884133	0.785322	-4.49058
DRG2	0.538526	5.617	1.77728	0.0885506	0.785322	-4.53357
GGCT	-0.675092	4.37662	-1.77721	0.088562	0.785322	-4.49596
WDR46	0.579964	6.58363	1.77674	0.0886408	0.785322	-4.56171
MED30	-0.697171	4.82097	-1.77619	0.088735	0.785322	-4.51877
SDHD	-0.77915	5.81764	-1.77616	0.0887387	0.785322	-4.55243
AC002524.1	-0.549057	1.94293	-1.77615	0.0887418	0.785322	-4.30437
MYCBP2	-0.551886	4.28598	-1.77535	0.088877	0.785322	-4.48621
KRIT1	-0.70676	0.784281	-1.77528	0.0888879	0.785322	-4.20471
BACE1-AS	-1.1616	-0.551653	-1.77425	0.0890623	0.785322	-4.14353
ASNA1	0.551457	5.14035	1.77424	0.0890639	0.785322	-4.51664
POLR2E	0.566045	8.03676	1.77413	0.0890827	0.785322	-4.57725
ATP7A	-0.79303	0.97954	-1.77399	0.089107	0.785322	-4.22183
PRMT2	0.55443	4.50456	1.77385	0.0891296	0.785322	-4.48846
GLUL	0.495152	7.89695	1.77342	0.0892029	0.785322	-4.58217
TNFRSF10D	1.38029	-0.474751	1.77328	0.0892262	0.785322	-4.14686
TE_L1ME1	-0.404968	7.17038	-1.7723	0.0893931	0.785322	-4.58133
KLHDC8B	0.81472	1.24048	1.77219	0.0894122	0.785322	-4.22962
MYBBP1A	0.597705	4.30745	1.77136	0.089553	0.785322	-4.47697
N4BP1	-0.549246	4.11607	-1.77127	0.0895673	0.785322	-4.4828
RAB39A	-0.835705	0.35732	-1.77095	0.0896227	0.785322	-4.18575
ZNF729	1.04751	2.94526	1.77057	0.0896869	0.785322	-4.37619
CRHBP	-1.05468	-0.285989	-1.77028	0.0897362	0.785322	-4.15715
SIDT2	0.682976	3.46495	1.77026	0.0897403	0.785322	-4.41042
TIMM50	0.513127	7.41322	1.77015	0.0897585	0.785322	-4.58484
FOXO4	-0.825681	0.587081	-1.76954	0.0898628	0.785322	-4.18917
CITED4	0.954166	4.29995	1.76951	0.0898673	0.785322	-4.48215
ABI1	-0.500352	4.77775	-1.7693	0.0899028	0.785322	-4.5234
WDSUB1	-0.605363	3.67127	-1.76922	0.0899175	0.785322	-4.46101
TSPAN4	0.626105	3.71361	1.76895	0.0899628	0.785322	-4.43925
AC104257.1	1.45013	-0.522265	1.76859	0.090024	0.785322	-4.14654
DNAJB11	0.488346	5.74848	1.76842	0.0900545	0.785322	-4.55486
TE_LTR25	-1.00125	0.36656	-1.76839	0.0900584	0.785322	-4.19381
C4orf3	0.494819	6.47159	1.76805	0.0901177	0.785322	-4.57548
HELLPAR	-0.793636	-0.1581	-1.76791	0.0901408	0.785322	-4.1626
SF3B2	0.438602	7.30986	1.76744	0.0902213	0.785322	-4.58725
TE_L1M3a	-0.55034	2.74815	-1.76732	0.0902416	0.785322	-4.39344
IDH3A	-0.53267	5.2239	-1.76688	0.0903171	0.785322	-4.54282
L1TD1	-0.553138	4.88657	-1.76682	0.0903283	0.785322	-4.53264
DOHH	0.889546	1.80281	1.76642	0.0903953	0.785322	-4.28883
AGAP10P	-0.668238	0.844699	-1.76622	0.09043	0.785322	-4.21536
FAAH	0.796052	2.88264	1.7656	0.0905375	0.785322	-4.38094
TE_LTR35	0.942318	-0.793345	1.76518	0.0906088	0.785322	-4.14907
MGA	-0.516545	3.74108	-1.76491	0.0906557	0.785322	-4.46874
GDAP1	1.00389	0.866271	1.76468	0.0906953	0.785322	-4.20389
GGCX	0.473924	3.65805	1.76385	0.0908375	0.785322	-4.45754
ZNF589	0.569668	5.94984	1.76381	0.0908444	0.785322	-4.56025
NLN	-0.534621	4.5118	-1.76379	0.0908482	0.785322	-4.52087
SLC25A38	0.598024	7.50725	1.76339	0.0909162	0.785322	-4.59106
FLJ45513	-1.2729	-1.05633	-1.7631	0.0909675	0.785322	-4.15182
CDC37	0.551459	6.49895	1.76238	0.0910911	0.785322	-4.57938
FMR1	-0.695858	4.21431	-1.76228	0.0911088	0.785322	-4.50817
RHOU	-0.635871	5.15802	-1.76218	0.0911263	0.785322	-4.55163
RNF114	0.338964	7.48991	1.76212	0.0911366	0.785322	-4.59872
CEBPB	1.32281	1.40576	1.76173	0.0912029	0.785322	-4.27411
SMIM12	0.418147	7.06933	1.76159	0.0912266	0.785322	-4.59481
IARS	-0.546998	7.13506	-1.76156	0.0912324	0.785322	-4.59713
ZNF555	0.694124	2.21247	1.76136	0.0912666	0.785322	-4.33693
SBF2-AS1	-0.588158	3.26937	-1.76128	0.091281	0.785322	-4.42606
PSMD6	-0.421401	7.46966	-1.76118	0.0912988	0.785322	-4.60011
PSMD10	-0.602504	5.87924	-1.76115	0.0913032	0.785322	-4.57499
CTAG2	1.54125	2.12413	1.76087	0.0913523	0.785322	-4.2995
FRAT2	0.572589	8.12528	1.76075	0.0913719	0.785322	-4.60115
NSL1	-0.603756	4.63856	-1.76038	0.0914372	0.785322	-4.53279
ILVBL	0.741763	4.19743	1.75936	0.0916139	0.785322	-4.47976
NAV1	-0.624094	2.4015	-1.75899	0.0916784	0.785322	-4.37346
TTLL1	1.70518	-1.48518	1.7589	0.0916928	0.785322	-4.16491
ID4	-1.1394	1.3469	-1.75886	0.0917006	0.785322	-4.28367
THSD4	1.64291	-1.40935	1.75875	0.0917191	0.785322	-4.16309
LSM7	0.676558	6.23177	1.75795	0.0918589	0.785322	-4.58514
ARHGEF26	-0.560585	4.15355	-1.75777	0.0918896	0.785322	-4.50527
LRRC8C	1.17448	-0.160428	1.75703	0.0920176	0.785322	-4.18385
SPRY2	-1.22812	2.92465	-1.757	0.0920226	0.785322	-4.42618
ESPL1	-0.420528	6.60503	-1.75645	0.0921199	0.785322	-4.59691
NECAP1	-0.532423	4.20625	-1.75581	0.0922299	0.785322	-4.51335
MRPL54	0.57258	5.53526	1.75569	0.0922516	0.785322	-4.57004
CRYGEP	1.84109	-1.85355	1.75565	0.0922593	0.785322	-4.16683
STOX1	-1.12649	-0.304272	-1.75562	0.0922638	0.785322	-4.18162
CDC37L1	-0.501845	3.91765	-1.75521	0.092336	0.785322	-4.49252
AC022075.2	0.941347	-0.785379	1.75499	0.0923733	0.785322	-4.16377
SCRIB	0.517222	5.56259	1.75455	0.0924499	0.785322	-4.56329
ZCCHC9	-0.669023	4.49845	-1.75435	0.0924859	0.785322	-4.53621
ZNF644	-0.570671	2.29119	-1.75411	0.0925276	0.785322	-4.3614
HAT1	-0.524232	6.29603	-1.75347	0.0926396	0.785322	-4.59697
GFPT1	0.668695	5.22569	1.75328	0.0926727	0.785322	-4.55834
LZTFL1	-0.767173	1.63037	-1.75321	0.0926846	0.785322	-4.31004
NOP56P1	-0.87453	3.75659	-1.75289	0.0927412	0.785322	-4.49064
MLEC	0.422579	5.74979	1.75272	0.0927702	0.785322	-4.57986
CCDC14	-0.501531	4.28784	-1.75262	0.0927892	0.785322	-4.52178
PTK2	-0.499932	4.85274	-1.75222	0.0928592	0.785322	-4.5537
PPIC	-0.634402	4.62312	-1.75205	0.092888	0.785322	-4.54573
DYNC1I2	-0.460956	5.95003	-1.75202	0.0928936	0.785322	-4.59102
AC090498.1	0.644246	5.67707	1.75164	0.0929599	0.785322	-4.58032
DHFR	-0.55335	4.86638	-1.75161	0.0929661	0.785322	-4.55723
EEF1AKMT2	-0.662979	2.41057	-1.75143	0.0929968	0.785322	-4.38171
C8orf37-AS1	1.53718	-1.53648	1.75131	0.0930182	0.785322	-4.17187
SRRT	0.529709	6.60074	1.75054	0.0931541	0.785322	-4.59967
FKBP2	0.524601	6.22325	1.75042	0.0931748	0.785322	-4.59575
SLC34A2	0.885421	3.93204	1.74987	0.093271	0.785322	-4.47094
sept-08	-0.534872	5.63128	-1.74971	0.0933002	0.785322	-4.58495
FTSJ1	-0.534581	5.22224	-1.74966	0.0933085	0.785322	-4.56957
FAM156B	-0.531169	4.48213	-1.7496	0.0933191	0.785322	-4.53984
GPHN	-0.570702	3.25574	-1.74945	0.0933462	0.785322	-4.45762
IER3IP1	-0.661432	3.39281	-1.74936	0.0933611	0.785322	-4.47317
PNO1	-0.631826	4.972	-1.74858	0.0935	0.785322	-4.56619
FUS	0.576855	5.52198	1.74842	0.093528	0.785322	-4.58128
LMX1B	1.18552	2.55575	1.74839	0.0935324	0.785322	-4.35316
APOC1P1	0.808283	4.14381	1.74833	0.0935438	0.785322	-4.50991
ANO6	-0.538497	4.53435	-1.74798	0.0936046	0.785322	-4.54606
ZNF627	-0.687111	2.33679	-1.74757	0.093677	0.785322	-4.37743
ZNF169	0.981571	-0.0925973	1.74691	0.0937934	0.785322	-4.17933
HACD2	-0.488337	4.88457	-1.74688	0.0938	0.785322	-4.56294
EIF4E1B	1.52254	-0.664256	1.74633	0.0938973	0.785322	-4.16932
PTDSS2	0.71793	5.93288	1.74604	0.0939487	0.785322	-4.57937
OGFRL1	-0.596045	4.4	-1.74603	0.0939501	0.785322	-4.54182
DAAM1	-0.686831	3.52065	-1.74581	0.0939892	0.785322	-4.4811
APOC1	0.650722	7.35063	1.7456	0.0940256	0.785322	-4.6193
TAB3	-0.510453	2.70855	-1.74554	0.0940361	0.785322	-4.41303
CREBL2	-0.505893	5.47457	-1.74541	0.0940606	0.785322	-4.5865
TMEM181	-0.530509	4.54178	-1.74523	0.0940914	0.785322	-4.54951
RNF123	1.07358	2.28649	1.74516	0.0941038	0.785322	-4.32757
PHB	0.391721	7.47952	1.74515	0.0941054	0.785322	-4.62337
RYR2	-0.916203	-0.0521317	-1.74515	0.0941064	0.785322	-4.20052
MPDU1	0.555464	4.83197	1.74514	0.0941081	0.785322	-4.54466
SSBP4	0.624589	2.98437	1.74513	0.0941102	0.785322	-4.41484
HS6ST2	-1.47366	-1.35829	-1.74402	0.0943062	0.785322	-4.17125
ELP4	-0.569124	3.4658	-1.74354	0.0943924	0.785322	-4.47702
XPNPEP3	-0.417998	3.96358	-1.74307	0.0944766	0.785322	-4.51558
RPUSD3	0.484542	7.04175	1.74251	0.0945752	0.785322	-4.62171
MAPT	1.10265	-0.11109	1.74244	0.0945872	0.785322	-4.18346
PRRT1	1.07411	1.36614	1.74154	0.094749	0.785322	-4.2584
RPS6KA2	-1.31692	0.0814328	-1.7409	0.094863	0.785322	-4.20913
LHFPL2	0.747233	2.23985	1.74073	0.0948927	0.785322	-4.36272
STEAP3	-0.905799	3.03047	-1.74071	0.0948969	0.785322	-4.45253
FDX1P1	-0.970457	-0.692341	-1.74053	0.0949295	0.785322	-4.18965
ING3	-0.628315	2.65425	-1.73991	0.0950394	0.785322	-4.42843
FOXH1	0.735835	4.17808	1.73982	0.0950564	0.785322	-4.50221
POFUT2	0.795293	1.64634	1.73975	0.0950676	0.785322	-4.30544
TE_L1PA2	-0.3461	5.13887	-1.73972	0.095074	0.785322	-4.58348
RALGAPA2	-0.684624	4.34815	-1.73956	0.0951031	0.785322	-4.54848
ATP12A	-1.31261	-0.608504	-1.73914	0.095177	0.785322	-4.18847
CDC20P1	1.5546	0.774072	1.7387	0.0952563	0.785322	-4.2164
ZNF559	-0.564583	2.59704	-1.73849	0.0952949	0.785322	-4.41673
RUVBL2	0.580603	6.98328	1.73822	0.0953432	0.785322	-4.62696
SDHAF3	-0.644406	4.73553	-1.73809	0.095366	0.785322	-4.57202
TSPY10	2.58776	-1.25835	1.73775	0.0954276	0.785322	-4.1785
CYB5A	-0.76381	4.10008	-1.73724	0.0955185	0.785322	-4.54007
R3HDM2	-0.665215	2.03601	-1.73709	0.0955463	0.785322	-4.36804
PIN1	0.492858	6.33417	1.73694	0.0955719	0.785322	-4.61702
TSPY9P	2.68496	-0.944742	1.73642	0.0956666	0.785322	-4.17897
COL4A3BP	-0.512087	4.82496	-1.73629	0.0956891	0.785322	-4.57653
GOLGA6L10	-1.17948	-0.757237	-1.73612	0.0957209	0.785322	-4.18909
TLCD2	0.829537	0.807067	1.73575	0.0957865	0.785322	-4.25019
TPRXL	0.976252	0.724498	1.73564	0.0958063	0.785322	-4.24116
MRPL36	0.52154	6.6736	1.73529	0.0958692	0.785322	-4.62925
APOBEC2	1.49019	-0.963101	1.73524	0.0958782	0.785322	-4.18023
PDCL3P4	-0.786931	4.34979	-1.73489	0.0959411	0.785322	-4.54983
CEACAM1	-1.46298	2.08724	-1.73475	0.0959667	0.785322	-4.38104
EPCAM	-0.767432	7.33006	-1.73447	0.0960179	0.785322	-4.63933
RAD51C	-0.589952	5.31729	-1.73436	0.0960366	0.785322	-4.5997
POMT2	0.449865	3.9433	1.73412	0.0960808	0.785322	-4.50943
TMEM161A	0.701416	5.16295	1.7328	0.09632	0.785322	-4.57899
ZYG11B	-0.514749	2.88509	-1.73269	0.0963392	0.785322	-4.45099
PRPF3	0.37294	5.77947	1.73248	0.0963782	0.785322	-4.61058
EIF1AX	-0.500819	7.35366	-1.73241	0.0963894	0.785322	-4.6424
AC016757.1	-1.44652	-1.85293	-1.73235	0.0964008	0.785322	-4.1856
KCMF1	-0.57915	6.18777	-1.73218	0.0964324	0.785322	-4.62639
ACTR10	-0.445159	4.7633	-1.73186	0.0964902	0.785322	-4.58044
ABHD10	-0.707791	3.47131	-1.73154	0.0965469	0.785322	-4.50731
CD320	0.61627	7.84294	1.73143	0.0965675	0.785322	-4.64188
ABHD2	0.607775	2.91114	1.73085	0.0966721	0.785322	-4.43772
EXOSC3	-0.383295	6.68221	-1.73082	0.0966776	0.785322	-4.638
TDRD3	-0.514884	3.65367	-1.73072	0.0966963	0.785322	-4.51314
TMEM258	0.731932	5.88215	1.73051	0.0967345	0.785322	-4.61762
PSMD11	0.345855	6.9313	1.73027	0.0967779	0.785322	-4.64095
AC007207.2	0.549515	3.16602	1.73005	0.0968184	0.785322	-4.45423
YTHDF1	-0.326389	7.25211	-1.72943	0.0969303	0.785322	-4.6466
BIN2	-0.862849	3.75147	-1.72892	0.0970236	0.785322	-4.52286
ATP5F1C	-0.58753	8.45595	-1.72866	0.0970719	0.785322	-4.64938
PITX1	0.900154	4.42101	1.7285	0.0971012	0.785322	-4.52916
SPC25	-0.587799	4.15044	-1.72818	0.0971586	0.785322	-4.55552
CHCHD2P9	-0.523496	4.56495	-1.72791	0.097207	0.785322	-4.57642
PET117	-0.557666	3.16489	-1.7279	0.0972093	0.785322	-4.48212
EIF2S2P3	-0.680238	0.796792	-1.7276	0.0972648	0.785322	-4.27034
TRIM33	-0.525531	6.03023	-1.72736	0.0973078	0.785322	-4.62905
TMEM14B	-0.692005	5.45797	-1.72702	0.0973696	0.785322	-4.61622
NPM1P27	-0.464619	6.00875	-1.72695	0.0973835	0.785322	-4.62997
CHCHD2P6	-0.661681	1.48644	-1.72695	0.0973838	0.785322	-4.33096
CERS1	1.30851	1.04968	1.72662	0.0974429	0.785322	-4.26721
MAP6	1.65946	-0.661048	1.72661	0.097446	0.785322	-4.19207
RAB2B	-0.73173	2.64387	-1.72617	0.0975248	0.785322	-4.44247
LGALS12	-1.30508	0.65551	-1.7253	0.0976843	0.785322	-4.26801
ABTB1	1.15219	1.21812	1.72517	0.0977095	0.785322	-4.26929
C2CD5	-0.657989	2.36684	-1.72441	0.0978488	0.785322	-4.41855
ANKRD36B	-0.909202	0.137388	-1.72355	0.0980053	0.785322	-4.2355
SCAF11	-0.468334	5.53319	-1.72349	0.0980164	0.785322	-4.62211
ATP7B	-0.514799	3.46599	-1.72314	0.0980818	0.785322	-4.51108
BCL11A	0.901525	3.7766	1.72279	0.0981461	0.785322	-4.5189
HOXC13	-0.781645	2.89101	-1.72248	0.0982031	0.785322	-4.4653
PTPRS	1.46524	-1.73887	1.72233	0.0982309	0.785322	-4.19989
TOM1L1	0.815936	2.36045	1.7223	0.0982353	0.785322	-4.3903
GHITM	-0.436912	8.13023	-1.72211	0.0982709	0.785322	-4.65927
L1CAM	-1.32261	-0.401553	-1.72207	0.098278	0.785322	-4.2181
DOK3	1.41888	-0.339743	1.72154	0.0983765	0.785322	-4.20036
TE_L1MA5	-0.587276	3.52355	-1.72128	0.0984233	0.785322	-4.51707
MYCBP	-0.528205	4.2783	-1.72128	0.0984246	0.785322	-4.56617
HAP1	1.48514	0.333852	1.72097	0.0984811	0.785322	-4.22413
ELOVL1	0.55573	4.73954	1.72063	0.098544	0.785322	-4.57454
FAM71E1	0.516614	4.41037	1.72035	0.0985954	0.785322	-4.5596
SDC4	0.414637	5.79698	1.71985	0.0986875	0.785322	-4.62747
AC008957.3	-1.66405	-1.63753	-1.71976	0.0987038	0.785322	-4.19899
CDH24	1.33773	0.598734	1.71949	0.0987548	0.785322	-4.23957
REV1	-0.472041	3.49996	-1.71929	0.0987907	0.785322	-4.51328
AL031284.1	-0.921669	0.803163	-1.71872	0.0988962	0.785322	-4.28776
TP53TG3D	-1.16776	-1.17287	-1.71872	0.0988963	0.785322	-4.19866
MRPL41	0.653676	5.7544	1.7187	0.0988997	0.785322	-4.63111
IDI1	-0.892848	5.64146	-1.71866	0.0989076	0.785322	-4.63277
MAP1LC3C	-0.942638	0.828579	-1.71804	0.0990233	0.785322	-4.2934
ZFP69	-0.576827	2.17522	-1.718	0.0990291	0.785322	-4.40174
TGM2	-1.5184	0.0918801	-1.71764	0.0990968	0.785322	-4.23291
PDE5A	-0.762572	0.42432	-1.7173	0.0991596	0.785322	-4.26044
KCNK1	-0.683614	6.23219	-1.71725	0.0991687	0.785322	-4.64893
CMTM6	-0.564169	5.51667	-1.717	0.0992148	0.785322	-4.63194
AL353692.2	-1.06523	-0.147284	-1.71622	0.0993603	0.785322	-4.23058
PIGT	0.517047	5.77975	1.71615	0.0993724	0.785322	-4.62337
MAN1B1	0.725601	4.35237	1.71599	0.0994023	0.785322	-4.56119
MAOA	-1.19623	1.60225	-1.71595	0.0994106	0.785322	-4.3642
IPO7	-0.568	5.64223	-1.71595	0.099411	0.785322	-4.63744
ERAL1	0.557959	6.96429	1.71584	0.0994301	0.785322	-4.65877
TCF12	-0.569144	3.63095	-1.71561	0.0994739	0.785322	-4.53263
SCAF4	-0.651976	4.00229	-1.71451	0.0996791	0.785322	-4.56469
HMGXB4	-0.445741	3.74926	-1.71402	0.0997696	0.785322	-4.54715
PRKDC	-0.531497	6.98866	-1.71398	0.0997771	0.785322	-4.66584
RARA	0.875826	0.736316	1.71381	0.0998091	0.785322	-4.2642
DSCR4-IT1	1.16319	-1.14541	1.71368	0.0998336	0.785322	-4.20314
XPA	-0.635981	3.27335	-1.71334	0.099896	0.785322	-4.51707
APIP	-0.917387	4.21119	-1.71137	0.100264	0.785322	-4.58591
MTND5P11	-0.795552	2.04035	-1.71092	0.100349	0.785322	-4.39417
ERN1	-0.707247	0.803579	-1.71028	0.100469	0.785322	-4.29643
ZMAT2	0.38951	5.39978	1.71019	0.100486	0.785322	-4.63244
MCEE	-1.02922	2.20942	-1.71017	0.10049	0.785322	-4.44009
TE_MLT1I-int	0.769128	-0.0756865	1.71016	0.100491	0.785322	-4.22728
CASP9	-0.627444	2.61066	-1.70927	0.100659	0.785322	-4.45504
PSTPIP1	1.5813	-1.51496	1.70918	0.100675	0.785322	-4.21182
MMD	-0.659888	1.05163	-1.7089	0.10073	0.785322	-4.328
DAP	-0.404158	4.46933	-1.70889	0.10073	0.785322	-4.59473
RPL28	0.635023	10.6029	1.70857	0.10079	0.785322	-4.68193
PNRC1	-0.752843	4.30724	-1.70817	0.100867	0.785322	-4.59478
PELI2	1.05627	0.895752	1.70746	0.100999	0.785322	-4.288
SH3GLB1	-0.555385	4.62941	-1.70692	0.101102	0.785322	-4.61235
CABLES1	0.606382	2.85969	1.70669	0.101146	0.785322	-4.47055
MYL6B	0.474305	4.63416	1.70668	0.101146	0.785322	-4.60233
RPL13AP20	0.636357	3.08628	1.70594	0.101286	0.785322	-4.48835
STAM	-0.474434	4.7471	-1.70535	0.101397	0.785322	-4.6181
NDUFS1	-0.508221	6.23372	-1.70531	0.101406	0.785322	-4.66712
ZNF79	0.605585	3.17429	1.7051	0.101445	0.785322	-4.48468
CHD2	-0.739424	2.86805	-1.70477	0.101507	0.785322	-4.47969
ZNF419	0.480007	3.05693	1.70455	0.10155	0.785322	-4.48579
HNRNPKP2	-0.849396	-0.676642	-1.70388	0.101676	0.785322	-4.21867
CHMP1B	-0.556673	5.22696	-1.70361	0.101727	0.785322	-4.64122
AC026356.1	-0.685988	1.17992	-1.70342	0.101764	0.785322	-4.33099
MTND1P23	-0.447044	9.77561	-1.70318	0.101808	0.785322	-4.68851
NRBP1	0.680815	5.1138	1.70314	0.101817	0.785322	-4.598
CSTF3	-0.368765	4.63025	-1.70282	0.101877	0.785322	-4.61539
FTO	-0.542681	2.59601	-1.70267	0.101905	0.785322	-4.46717
VASP	0.890612	2.56178	1.70239	0.101959	0.785322	-4.43477
TE_L1MD2	-0.391967	5.24738	-1.70223	0.101989	0.785322	-4.64404
AC068631.3	1.05003	-0.600239	1.70215	0.102005	0.785322	-4.22165
NUDT9	-0.499826	4.75152	-1.70206	0.102021	0.785322	-4.62492
DPRX	0.921499	4.64182	1.7018	0.102071	0.785322	-4.60697
SBDS	-0.65371	6.17821	-1.70175	0.102081	0.785322	-4.67127
C6orf62	-0.658545	5.65025	-1.70156	0.102117	0.785322	-4.65908
SSX2B	-1.38825	3.9132	-1.70136	0.102155	0.785322	-4.58223
SSX1	-1.74635	-0.855983	-1.70131	0.102165	0.785322	-4.24187
MON1A	0.582609	4.44303	1.70108	0.102208	0.785322	-4.60076
AC083799.1	-0.655035	1.50954	-1.70105	0.102214	0.785322	-4.37555
TE_L1M	-0.910988	-0.318736	-1.70027	0.102362	0.785322	-4.23284
AP005019.1	1.22915	-0.452103	1.69981	0.10245	0.785322	-4.22051
SNAP47	0.504762	6.20643	1.69972	0.102466	0.785322	-4.66261
PGS1	-0.46273	4.90244	-1.69889	0.102626	0.785322	-4.63166
AC123912.4	0.916125	0.842831	1.69874	0.102654	0.785322	-4.28997
ZNF394	0.463035	5.5314	1.6985	0.1027	0.785322	-4.64689
MARK2	0.863458	0.900505	1.69789	0.102816	0.785322	-4.29679
CSF3R	1.57926	-2.23459	1.69786	0.102822	0.785322	-4.23211
PDCD2L	-0.488147	4.92956	-1.69785	0.102825	0.785322	-4.63913
AC106795.1	-0.502176	5.83607	-1.69779	0.102836	0.785322	-4.66892
MYD88	-0.781965	3.30214	-1.69766	0.102862	0.785322	-4.52771
COPS6	0.488943	6.62702	1.69728	0.102934	0.785322	-4.68391
COMTD1	0.782758	3.76889	1.69727	0.102936	0.785322	-4.55369
PLEKHJ1	0.527722	6.97285	1.69721	0.102947	0.785322	-4.68806
COG6	-0.711724	2.49685	-1.69666	0.103052	0.785322	-4.46898
SCN2A	-0.828646	0.36118	-1.6966	0.103063	0.785322	-4.28129
HNRNPH2	-0.523959	5.33612	-1.69643	0.103096	0.785322	-4.65656
TPTEP1	-0.477855	2.93675	-1.69562	0.103253	0.785322	-4.5037
ANLN	-0.567274	5.26627	-1.69508	0.103356	0.785322	-4.64916
MRPL42	-0.502081	5.41074	-1.69478	0.103413	0.785322	-4.66162
LSM14A	-0.501425	6.15989	-1.69464	0.103439	0.785322	-4.68159
GLUD2	0.947827	2.14104	1.69455	0.103458	0.785322	-4.40193
KIAA1551	-0.512219	6.51339	-1.69451	0.103464	0.785322	-4.68824
NCAPH	-0.593984	4.24235	-1.69347	0.103665	0.785322	-4.60241
TFDP3	-1.36842	-1.45785	-1.69319	0.103718	0.785322	-4.22288
SDK2	1.2322	-0.724911	1.69293	0.103769	0.785322	-4.22551
CTNS	0.622778	5.52155	1.69247	0.103857	0.785322	-4.65524
TE_MamGypLTR2b	-0.849723	-0.262816	-1.69239	0.103874	0.785322	-4.24345
GTF2H2C	-0.484023	3.8272	-1.69237	0.103877	0.785322	-4.58389
MAP1S	0.508953	5.41521	1.69229	0.103894	0.785322	-4.65637
AC007218.1	-1.25238	-1.15797	-1.69217	0.103917	0.785322	-4.23326
UBE2T	-0.582478	6.74652	-1.69216	0.103919	0.785322	-4.69613
TBC1D14	0.651729	2.21792	1.69164	0.104018	0.785322	-4.41739
RHOQ	-0.643561	1.59095	-1.69148	0.10405	0.785322	-4.38867
CTSF	0.877432	3.92006	1.69114	0.104115	0.785322	-4.56364
IDE	-0.438639	5.03552	-1.69109	0.104125	0.785322	-4.65198
MRPL57	0.502911	7.62263	1.69061	0.104217	0.785322	-4.70546
MTCO3P12	-0.516218	8.49705	-1.69025	0.104286	0.785322	-4.70625
DEGS2	1.18766	2.08914	1.69024	0.10429	0.785322	-4.39243
SEZ6L2	0.834129	2.54301	1.69004	0.104328	0.785322	-4.45529
MISP	1.06739	4.61778	1.68995	0.104345	0.785322	-4.55953
ICA1L	-0.58939	2.71078	-1.68983	0.104368	0.785322	-4.50045
GLB1L3	-1.18055	-0.395221	-1.68978	0.104378	0.785322	-4.24449
TMED5	-0.487381	5.0371	-1.6894	0.104452	0.785322	-4.65533
TE_L1MC1	-0.367008	5.51472	-1.6893	0.104471	0.785322	-4.67199
PTPRJ	0.752319	3.83624	1.68842	0.104642	0.785322	-4.57067
CLPP	0.427937	8.16731	1.68735	0.104851	0.785322	-4.71059
FKBP11	0.63334	5.49519	1.6861	0.105094	0.785322	-4.663
AMZ2	-0.409458	4.97042	-1.68604	0.105105	0.785322	-4.65662
CLDN3	1.34165	2.47732	1.68593	0.105126	0.785322	-4.44176
ZFP28	1.03809	-0.0203826	1.68582	0.105147	0.785322	-4.24943
ZNF114	0.743865	5.09093	1.68578	0.105156	0.785322	-4.63744
MMADHC	-0.528434	6.86997	-1.68575	0.105162	0.785322	-4.70744
DGCR6	0.839677	3.69437	1.6856	0.105192	0.785322	-4.55717
TSPY4	2.87835	-0.468944	1.68555	0.105201	0.785322	-4.2433
TE_HAL1M8	-0.481634	2.64312	-1.68512	0.105284	0.785322	-4.48911
YEATS4	-0.589881	5.41088	-1.68503	0.105302	0.785322	-4.67547
PPM1K	1.02168	-0.0515403	1.68499	0.10531	0.785322	-4.25658
TSPY8	2.37156	-1.25864	1.68497	0.105313	0.785322	-4.2304
ANPEP	0.836647	7.02643	1.68493	0.105322	0.785322	-4.69785
MAP3K1	-0.602621	1.59643	-1.68435	0.105435	0.785322	-4.40769
HADHAP2	1.23943	-1.08778	1.6838	0.105542	0.785322	-4.23157
SEL1L3	-1.32587	-0.489465	-1.68375	0.105553	0.785322	-4.24753
RBBP4	-0.539211	4.90389	-1.68345	0.105611	0.785322	-4.65636
DDB2	0.646639	5.71935	1.68327	0.105646	0.785322	-4.67288
GLUD1	0.485975	7.39934	1.68308	0.105684	0.785322	-4.71323
UBA52	0.609651	10.1443	1.68275	0.105749	0.785322	-4.71909
RPUSD4	0.48588	6.0537	1.68255	0.105787	0.785322	-4.68915
FUBP1	-0.562236	5.39303	-1.68232	0.105832	0.785322	-4.67772
PRDM14	1.69718	-0.394116	1.68203	0.105888	0.785322	-4.24027
APOBR	1.2591	1.91491	1.68195	0.105905	0.785322	-4.39139
[truncated: 12,894 more rows]

## Sheet: Age adjusted Methionine
Supplementary Table S7. Differential expression analysis of all genes at day-5 after adjustment for maternal age (Global-Global+methionine comparison)
genes	logFC	AveExpr	t	P.Value	adj.P.Val	B
OBSCN	-4.19321	-1.18042	-5.43001	1.53667e-05	0.114828	0.775664
SEC24C	-4.90036	-0.186051	-5.42857	1.54214e-05	0.114828	1.35561
POLM	-2.44351	2.07959	-5.17842	2.86807e-05	0.142371	2.12551
PHLDB1	-2.12034	2.91007	-4.78151	7.73359e-05	0.268509	1.47052
VPS37B	-2.57589	2.45008	-4.70873	9.28264e-05	0.268509	1.23409
DHRS11	-3.29794	0.980418	-4.59595	0.000123207	0.268509	0.625321
ITPR3	-3.89938	3.37325	-4.56407	0.000133476	0.268509	1.03234
TUBA1B	-3.07374	7.90156	-4.4993	0.000157063	0.268509	0.990409
EEF1A1P4	-2.38557	5.47946	-4.36783	0.000218525	0.268509	0.685623
GAS1	2.93853	-0.859999	4.30939	0.000253066	0.268509	-0.237788
MIGA2	-1.37696	4.66964	-4.29078	0.000265167	0.268509	0.510363
AK4P1	-3.06882	3.6394	-4.29	0.00026569	0.268509	0.463292
MTCO1P2	-2.42199	0.975422	-4.28582	0.000268489	0.268509	0.0956095
TGFBI	-3.01061	0.0983855	-4.25959	0.000286765	0.268509	-0.23018
YAE1	1.6001	3.36742	4.2244	0.000313235	0.268509	0.34537
LAD1	-2.66777	2.9803	-4.22287	0.00031444	0.268509	0.287182
MAN2A2	-2.23486	1.96066	-4.17343	0.000355943	0.268509	0.0952471
ESS2	-2.79301	4.29156	-4.14808	0.000379298	0.268509	0.177712
POLE3	-1.45542	5.43882	-4.1126	0.000414554	0.268509	0.113876
GSDMD	-4.08785	-0.674766	-4.0973	0.000430746	0.268509	-0.752405
CHERP	-2.03218	4.21998	-4.08107	0.000448617	0.268509	0.0382779
TXLNA	-1.81078	4.24169	-4.03321	0.000505682	0.268509	-0.0674187
CAP1	-2.94939	4.56841	-4.02002	0.000522632	0.268509	-0.0969947
C1QTNF6	-2.94155	1.87119	-3.96897	0.000593732	0.268509	-0.340668
PAXIP1	-1.72315	4.36491	-3.95512	0.000614626	0.268509	-0.237748
TRPV4	-3.99215	0.506146	-3.93774	0.000641872	0.268509	-0.630473
EEF1A1P16	-2.13419	2.43226	-3.9366	0.000643701	0.268509	-0.35389
SNAPC2	-2.45976	2.29167	-3.93291	0.000649652	0.268509	-0.366681
CLPTM1	-1.78765	6.27367	-3.92948	0.00065524	0.268509	-0.299995
DBN1	-2.31496	3.25623	-3.92933	0.000655484	0.268509	-0.317479
NRBP1	-1.87785	5.1138	-3.92923	0.000655639	0.268509	-0.294991
TPRXL	-2.83988	0.724498	-3.91696	0.000676009	0.268509	-0.726642
CBLC	-2.29871	0.943559	-3.87035	0.00075928	0.268509	-0.654788
TEX261	-1.70564	2.46661	-3.86817	0.000763404	0.268509	-0.488722
ZNF649	-2.192	1.8048	-3.86584	0.000767848	0.268509	-0.553086
ACOT11	-2.35648	1.50774	-3.86347	0.000772389	0.268509	-0.609172
COL7A1	-3.16952	1.61536	-3.86199	0.000775237	0.268509	-0.624877
PPP5C	-1.94137	4.26627	-3.85897	0.000781098	0.268509	-0.450239
CYP27B1	-2.62103	0.0519382	-3.85184	0.000795083	0.268509	-0.904158
WDR13	-1.5997	4.71759	-3.8511	0.000796537	0.268509	-0.467577
DEGS1	-1.57163	6.07339	-3.84114	0.000816536	0.268509	-0.498017
ZSCAN21	-1.98547	1.81631	-3.83209	0.00083512	0.268509	-0.621072
VPS52	-1.55793	3.87836	-3.81616	0.000868867	0.268509	-0.544297
PLEC	-1.97453	6.69875	-3.80187	0.000900257	0.268509	-0.588922
MLST8	-2.26631	5.49744	-3.79082	0.00092532	0.268509	-0.603521
CLN6	-2.43303	3.09255	-3.79074	0.000925501	0.268509	-0.619279
FBXO48	1.74517	0.746164	3.79026	0.000926601	0.268509	-0.797221
CSNK2A3	-2.65346	-0.422914	-3.76409	0.000988784	0.268509	-1.30284
MCM2	-2.64824	4.60241	-3.76113	0.000996076	0.268509	-0.663931
CSNK1G2	-1.36334	4.25673	-3.75687	0.00100666	0.268509	-0.673564
ZNF692	-1.86181	2.87274	-3.75042	0.0010229	0.268509	-0.711577
RAC2	-2.98752	1.67438	-3.75001	0.00102393	0.268509	-0.793046
AKT2	-1.22958	4.70812	-3.74695	0.00103172	0.268509	-0.697618
NBPF10	-2.74178	-0.382057	-3.74211	0.00104418	0.268509	-1.35251
C2orf72	2.19578	-0.0401587	3.73188	0.001071	0.268509	-1.12692
NGRN	-2.16078	4.0392	-3.73164	0.00107163	0.268509	-0.728097
GCDH	-1.42479	4.78584	-3.70863	0.00113447	0.268509	-0.782399
WASHC3	1.47971	3.73237	3.70695	0.00113922	0.268509	-0.782372
PIAS3	-2.09229	2.03181	-3.70612	0.00114155	0.268509	-0.858268
ATXN7L3	-2.91489	1.54392	-3.70404	0.00114744	0.268509	-0.941142
ERVH48-1	-3.64185	0.89828	-3.69239	0.001181	0.268509	-1.06695
SLC25A23	-1.14698	5.1374	-3.68294	0.00120893	0.268509	-0.843169
MADD	-1.946	3.43845	-3.66991	0.00124849	0.268509	-0.864659
NBPF8	-2.01301	2.32387	-3.66529	0.00126285	0.268509	-0.913276
PCBP3	-3.39126	-1.02289	-3.66104	0.00127618	0.268509	-1.52793
NR1H2	-1.42558	5.61604	-3.65972	0.00128032	0.268509	-0.89864
FP565260.1	-1.80967	3.24866	-3.6552	0.00129472	0.268509	-0.896918
ACE2	-3.33815	1.85204	-3.65311	0.00130141	0.268509	-0.981851
PDIA6	-1.99793	3.51322	-3.65158	0.00130634	0.268509	-0.902544
PIGT	-1.32246	5.77975	-3.65075	0.00130903	0.268509	-0.919956
AK4P3	-2.81484	2.17077	-3.64199	0.00133763	0.268509	-0.980825
FZD5	2.36628	4.06356	3.63441	0.00136289	0.268509	-0.942083
KCNAB2	3.00941	-0.763112	3.63004	0.00137766	0.268509	-1.49798
TE_MER76-int	-2.22296	0.139362	-3.62192	0.00140553	0.268509	-1.28967
PPP4R2	1.71452	3.75906	3.6212	0.00140803	0.268509	-0.968546
EIF3L	-1.91877	7.66424	-3.60833	0.00145343	0.268509	-1.02563
RAB23	-3.05364	1.33241	-3.60823	0.00145377	0.268509	-1.15937
KLHDC3	-1.39952	5.94315	-3.60822	0.00145383	0.268509	-1.01599
PMM2	-3.25022	1.74235	-3.60494	0.0014656	0.268509	-1.10611
KLK11	2.92412	-0.975079	3.60009	0.00148322	0.268509	-1.5388
SLC25A44	-1.37313	6.72296	-3.5945	0.0015038	0.268509	-1.05382
AC011447.7	-2.25851	1.75831	-3.5889	0.00152466	0.268509	-1.09155
DGCR8	-1.56302	3.86701	-3.58681	0.00153253	0.268509	-1.04069
EEF1A1P8	-1.92934	3.93419	-3.58042	0.00155683	0.268509	-1.05349
CHIC1	2.8621	-0.94369	3.57754	0.00156789	0.268509	-1.50911
DNPEP	-1.69396	4.18445	-3.57409	0.00158125	0.268509	-1.06965
OS9	-1.94535	3.12417	-3.57199	0.00158946	0.268509	-1.07773
NAP1L4	-1.04781	5.37464	-3.5655	0.00161505	0.268509	-1.10652
NFATC3	-1.69464	3.84284	-3.56425	0.00162001	0.268509	-1.0883
NFKBIE	-1.26766	3.15579	-3.55319	0.00166463	0.268509	-1.11162
SGCE	2.68867	-0.522045	3.54984	0.00167841	0.268509	-1.38913
TBX19	-2.22586	0.298651	-3.54713	0.00168962	0.268509	-1.44711
MYL7	-3.3222	1.04981	-3.54235	0.00170956	0.268509	-1.30836
MAT2A	-1.46317	6.8575	-3.53374	0.00174612	0.268509	-1.18919
MED17	-2.555	0.658222	-3.52666	0.00177671	0.268509	-1.38852
C9orf40	1.75628	3.3739	3.52208	0.00179677	0.268509	-1.17895
UBE2K	0.981048	7.21877	3.51961	0.0018077	0.268509	-1.22525
STK36	-1.85599	2.40641	-3.51809	0.00181448	0.268509	-1.20049
ESRRA	-1.43709	5.84737	-3.51429	0.00183145	0.268509	-1.22208
CAMSAP3	-2.32235	3.15733	-3.51401	0.00183273	0.268509	-1.19845
PGAM4	-2.18788	5.16399	-3.50728	0.00186319	0.268509	-1.22565
GINS4	-2.04325	-0.0371509	-3.50321	0.00188189	0.268509	-1.57853
AP1B1	-1.03047	6.36889	-3.5022	0.00188657	0.268509	-1.25692
SLC6A19	-1.40657	8.37876	-3.49675	0.00191193	0.268509	-1.27599
ECSIT	-1.42356	6.35384	-3.49601	0.00191539	0.268509	-1.26729
FOXF2	2.91743	-1.91797	3.49499	0.00192016	0.268509	-1.87818
TXNL4B	1.13524	3.77224	3.49306	0.00192925	0.268509	-1.24483
NAPA	-2.24185	3.36301	-3.48737	0.00195633	0.269756	-1.25112
AP2M1	-1.38833	8.75942	-3.48012	0.0019914	0.272073	-1.31328
ALDOA	-2.19212	3.10624	-3.47633	0.00200994	0.27211	-1.2756
NSMF	-2.09264	3.47191	-3.46461	0.00206838	0.27345	-1.29812
TBC1D22A	-1.46642	3.04432	-3.45709	0.00210678	0.27345	-1.31393
YY1AP1	-2.53507	4.59292	-3.45612	0.00211176	0.27345	-1.32419
STRIP1	-1.36559	3.33618	-3.4529	0.00212847	0.27345	-1.32287
CBR4	1.36022	4.6625	3.45125	0.00213704	0.27345	-1.35012
DCTN1	-2.0112	3.50522	-3.44962	0.00214557	0.27345	-1.32944
AC078819.1	-2.20436	3.39821	-3.44222	0.00218471	0.27345	-1.34502
OGDH	-1.57013	5.4669	-3.44055	0.00219364	0.27345	-1.37854
RPS6KB2	-2.90926	3.13982	-3.43749	0.00221012	0.27345	-1.35829
PTDSS2	-1.70096	5.93288	-3.43538	0.0022215	0.27345	-1.39335
AL162151.2	-1.24701	5.88971	-3.43311	0.00223388	0.27345	-1.40114
SLC2A1	-1.11858	9.2887	-3.43195	0.00224019	0.27345	-1.41998
IFT122	-1.78754	2.76485	-3.42242	0.0022929	0.274658	-1.39088
KBTBD4	-3.51754	-0.725747	-3.40829	0.00237328	0.274658	-1.95499
STK24	-1.47953	4.49101	-3.40687	0.00238148	0.274658	-1.43424
UBTF	-1.38278	5.48025	-3.40342	0.00240157	0.274658	-1.46
SND1	-1.58959	5.72249	-3.40307	0.00240361	0.274658	-1.4627
TE_L1MEg1	-2.00258	-0.132978	-3.40179	0.00241113	0.274658	-1.74015
MCUB	1.70994	5.32489	3.39851	0.00243048	0.274658	-1.47494
MRTFA	-1.6286	3.73956	-3.391	0.00247532	0.274658	-1.45706
PTBP1	-1.02398	8.04145	-3.38101	0.00253622	0.274658	-1.53117
CRLS1	1.45637	4.97434	3.38032	0.00254049	0.274658	-1.5107
LINC00392	2.85785	-0.84488	3.37928	0.00254693	0.274658	-1.78612
AL136298.3	1.942	1.01499	3.37826	0.00255325	0.274658	-1.52078
UBAP1L	-2.80916	-0.841376	-3.3708	0.00259998	0.274658	-1.94819
AAAS	-1.54806	5.34772	-3.36812	0.00261698	0.274658	-1.531
MAST3	-2.24217	0.233578	-3.36657	0.00262687	0.274658	-1.76795
DDX12P	-2.92106	-0.832967	-3.3656	0.00263309	0.274658	-2.03587
EEF1A1P10	-1.3977	2.65623	-3.35789	0.00268284	0.274658	-1.52204
MVK	-2.50364	3.59296	-3.3563	0.00269326	0.274658	-1.52731
XRRA1	-2.46793	1.1262	-3.34375	0.00277658	0.274658	-1.63241
UNC13D	-3.55153	0.753868	-3.33981	0.00280324	0.274658	-1.6798
TRPM4	-1.79704	2.61886	-3.33779	0.00281701	0.274658	-1.5641
YWHAZP3	-2.88749	1.42433	-3.33353	0.00284627	0.274658	-1.65127
MLF2	-1.37251	6.21715	-3.33045	0.00286761	0.274658	-1.62801
KRT8P9	-2.46066	-0.0606339	-3.33027	0.00286887	0.274658	-1.90061
NUMA1	-2.33033	3.52621	-3.32875	0.00287943	0.274658	-1.58298
RAPH1	1.67906	1.37408	3.32841	0.00288184	0.274658	-1.61165
TUBBP1	-1.31751	3.25996	-3.32789	0.00288547	0.274658	-1.5847
GGA1	-1.85991	3.06981	-3.32667	0.00289397	0.274658	-1.58436
AC209007.1	-1.88028	0.689757	-3.3263	0.00289658	0.274658	-1.73312
ALDH5A1	2.07459	1.44057	3.32376	0.0029145	0.274658	-1.61357
CTDSP1	-1.18824	5.42401	-3.31915	0.00294718	0.274658	-1.6417
CDC26	1.32114	4.0657	3.31797	0.00295567	0.274658	-1.6241
TSACC	1.61822	1.8846	3.31325	0.00298963	0.274658	-1.62157
INPPL1	-1.44423	3.74128	-3.31262	0.00299419	0.274658	-1.62254
CBX3	2.0642	6.59175	3.30758	0.00303097	0.274658	-1.68595
AC022149.1	-2.21241	1.72401	-3.30741	0.00303221	0.274658	-1.6585
MIIP	-1.67779	6.06045	-3.30289	0.00306554	0.274658	-1.68274
NBPF15	-1.54973	2.87763	-3.30289	0.00306556	0.274658	-1.63307
GOLM1	1.13588	3.53814	3.3019	0.0030729	0.274658	-1.64547
TUBA1C	-1.48097	10.7033	-3.29963	0.00308984	0.274658	-1.7107
BNIP3P17	-3.22436	-0.397379	-3.2975	0.00310577	0.274658	-2.01956
AC010677.1	2.00801	2.8641	3.29494	0.00312508	0.274658	-1.65129
MRPL35	0.928974	6.6597	3.29089	0.00315585	0.274658	-1.72422
IFRD2	-1.31155	6.40087	-3.28636	0.00319057	0.274658	-1.7259
TE_THE1A-int	-1.44013	3.56102	-3.28592	0.00319394	0.274658	-1.67429
KRT8P14	-3.01193	-0.0190769	-3.28467	0.00320365	0.274658	-1.97427
VILL	-2.60515	0.52681	-3.28361	0.0032118	0.274658	-1.84275
AC068282.1	2.08572	-0.958574	3.28082	0.00323357	0.274658	-2.04542
IRS2	2.3149	-0.0599122	3.28076	0.00323401	0.274658	-1.8565
POMT2	-1.02646	3.9433	-3.2762	0.00326985	0.274658	-1.70284
SLC10A3	-2.27688	2.36432	-3.27548	0.00327558	0.274658	-1.6933
PER2	1.95652	1.26087	3.27188	0.00330416	0.274658	-1.73002
TE_HERV15-int	2.44778	-1.4995	3.26837	0.00333226	0.274658	-2.12719
ZMIZ2	-1.55708	3.14155	-3.26785	0.00333644	0.274658	-1.70646
SRRM5	-3.04584	-0.570185	-3.26679	0.00334497	0.274658	-2.08813
CAP1P2	-2.21933	-0.0386026	-3.26437	0.0033646	0.274658	-1.97445
CMTM8	1.741	2.2938	3.26422	0.00336579	0.274658	-1.71188
KIAA1143	1.6445	3.95635	3.26312	0.00337469	0.274658	-1.74204
GBA2	-1.15747	4.69927	-3.26044	0.00339659	0.274658	-1.75186
EAF2	2.01033	1.14668	3.25882	0.00340994	0.274658	-1.74597
MT-ND4L	-1.53667	11.2833	-3.25548	0.00343752	0.274658	-1.80693
SLC12A7	-1.36548	5.47051	-3.25438	0.00344663	0.274658	-1.77628
RELA	-1.06227	4.06669	-3.25194	0.00346696	0.274658	-1.75665
AL627402.1	-2.94786	0.351127	-3.24743	0.00350485	0.274658	-1.96888
DIABLO	-1.55529	2.42286	-3.24558	0.0035205	0.274658	-1.75194
TBC1D9B	-0.98526	4.74348	-3.242	0.00355096	0.274658	-1.7972
RNH1	-1.54731	6.4155	-3.23729	0.00359149	0.274658	-1.83279
EEF1A1P6	-1.03162	9.6554	-3.23619	0.003601	0.274658	-1.84735
ACTN4	-1.68231	5.8521	-3.22952	0.00365935	0.274658	-1.84053
CBX3P9	2.41173	0.091989	3.22466	0.00370235	0.274658	-1.91054
TEX30	1.7718	2.65017	3.22426	0.00370595	0.274658	-1.79666
PRMT5	-1.30046	6.20311	-3.22333	0.00371419	0.274658	-1.85863
AC106795.2	-2.2064	-0.829355	-3.22108	0.0037344	0.274658	-2.19677
NISCH	-1.11519	5.61573	-3.2201	0.00374319	0.274658	-1.85986
KRI1	-1.56142	4.34928	-3.22007	0.00374341	0.274658	-1.82675
AC092299.1	-1.65588	1.73103	-3.21993	0.00374469	0.274658	-1.81653
BMPR1AP2	-3.43812	-0.912571	-3.21677	0.00377322	0.274658	-2.27758
THOP1	-1.66177	5.36854	-3.2115	0.00382137	0.274658	-1.86917
LGALSL	1.45255	1.94925	3.21085	0.00382731	0.274658	-1.82359
CCNYL1	0.974992	3.6633	3.21036	0.00383183	0.274658	-1.84246
BRF2	-2.0878	2.05457	-3.20795	0.00385411	0.274658	-1.8394
AL158801.5	0.984626	4.93613	3.20611	0.00387119	0.274658	-1.88321
TMED1	-1.65821	2.80526	-3.20331	0.00389725	0.274658	-1.83498
MIPEP	-1.03738	4.32239	-3.20249	0.00390499	0.274658	-1.87052
TAGLN2P1	-2.31068	0.117309	-3.2024	0.00390583	0.274658	-2.05471
RNASEH1	0.871781	6.86821	3.20084	0.00392049	0.274658	-1.92031
NRBF2P3	-2.87522	0.727785	-3.19957	0.00393247	0.274658	-1.96472
MATK	-3.36268	0.904469	-3.19849	0.00394262	0.274658	-1.92583
BCL3	-1.8227	1.48011	-3.19805	0.00394683	0.274658	-1.88486
MRPS2	-1.14586	6.93752	-3.19605	0.00396583	0.274658	-1.9273
ZNF738	1.44792	3.33906	3.18714	0.00405144	0.274658	-1.884
DENR	1.40057	5.82639	3.18674	0.00405536	0.274658	-1.94005
NBPF9	-1.15047	3.28271	-3.18524	0.00406997	0.274658	-1.87971
FBXO34	-1.05581	3.89603	-3.18501	0.00407222	0.274658	-1.89817
TUBB4A	-1.4953	10.0883	-3.18361	0.0040859	0.274658	-1.96125
TCP1P1	-2.77139	0.917411	-3.18226	0.00409913	0.274658	-1.96549
TOM1L2	-1.50273	2.34355	-3.182	0.00410171	0.274658	-1.87851
TTLL3	-2.02285	-0.162001	-3.1703	0.00421834	0.274658	-2.13904
RAB5B	-1.67876	3.3335	-3.16428	0.00427961	0.274658	-1.92209
AFAP1L1	1.40039	2.67861	3.16181	0.00430495	0.274658	-1.92059
AATF	-1.02733	5.78419	-3.16126	0.00431064	0.274658	-1.98631
ZNF28	-2.22842	2.54752	-3.16071	0.00431631	0.274658	-1.92024
DGKZP1	-3.07303	-1.38826	-3.15336	0.00439288	0.274658	-2.45059
RBM18	0.747234	5.2923	3.15276	0.00439918	0.274658	-2.00317
AC009244.1	1.28875	3.86141	3.15239	0.00440312	0.274658	-1.969
HSPA8P11	-3.04566	-0.736399	-3.15235	0.00440349	0.274658	-2.33714
HBP1	-1.58362	3.43213	-3.15086	0.0044192	0.274658	-1.94981
PDCD11	-1.04477	6.35306	-3.14872	0.00444184	0.274658	-2.02188
LZIC	0.936594	4.9018	3.14856	0.00444354	0.274658	-2.00559
TRIM26	-1.25475	3.40849	-3.14478	0.00448392	0.274658	-1.96262
UBR4	-1.61091	4.98908	-3.14114	0.00452309	0.274658	-2.00698
TMEM94	-1.67051	3.76663	-3.14091	0.00452554	0.274658	-1.98112
MRPS28	1.4174	3.39777	3.14057	0.00452924	0.274658	-1.98533
PLK1	-1.25426	8.76084	-3.14024	0.00453276	0.274658	-2.05293
NR2E1	1.93117	0.35821	3.13988	0.00453666	0.274658	-2.04929
GPAT4	-1.13709	4.8948	-3.13903	0.00454589	0.274658	-2.01325
SGPP1	1.45726	2.99507	3.13806	0.00455648	0.274658	-1.97552
IPPK	-4.09113	0.148823	-3.13768	0.00456065	0.274658	-2.18983
NUP188	-1.08135	6.96279	-3.13608	0.00457803	0.274658	-2.05747
AL450998.1	1.59215	1.94462	3.13005	0.00464447	0.274658	-1.98245
THSD1	1.75748	2.27269	3.12926	0.00465316	0.274658	-1.98445
TRMU	-1.27486	6.12656	-3.12601	0.00468939	0.274658	-2.06616
AC022075.2	2.03184	-0.785379	3.12577	0.00469207	0.274658	-2.27646
LGMN	-0.957441	5.58965	-3.12551	0.00469497	0.274658	-2.05948
HSPA8	-0.98138	11.6294	-3.123	0.00472325	0.274658	-2.09225
TMEM14A	1.1893	4.16055	3.12171	0.00473776	0.274658	-2.04392
AZIN1-AS1	1.96192	0.684069	3.12064	0.00474983	0.274658	-2.05358
SIRT7	-1.0337	4.09321	-3.12036	0.00475309	0.274658	-2.03156
FOXM1	-1.19215	5.28702	-3.11874	0.00477144	0.274658	-2.0684
NSMCE3	1.29209	3.63814	3.11791	0.00478091	0.274658	-2.03631
ADIPOR1	-1.09021	6.18472	-3.11774	0.00478281	0.274658	-2.08767
POLR2E	-1.19742	8.03676	-3.1166	0.00479582	0.274658	-2.10235
SLC25A19	-1.46459	4.12693	-3.11473	0.0048173	0.274658	-2.04322
DCAF5	-1.05571	3.6464	-3.11401	0.00482559	0.274658	-2.03393
GDI2P2	-2.10047	2.07891	-3.11201	0.00484864	0.274658	-2.02101
BECN1	-1.25864	4.10008	-3.11191	0.0048498	0.274658	-2.05094
ERICH5	1.34388	2.78876	3.11	0.00487188	0.274658	-2.03065
PIGA	-1.20593	3.03752	-3.1098	0.00487418	0.274658	-2.03038
IRS1	1.73973	-0.246533	3.10941	0.00487869	0.274658	-2.16881
ABHD10	1.51819	3.47131	3.10878	0.00488609	0.274658	-2.05277
POLR1E	-1.58389	4.23033	-3.10809	0.00489412	0.274658	-2.0578
CNPY3	-1.11063	4.8209	-3.1073	0.00490332	0.274658	-2.08016
ZDHHC11B	1.66231	0.625567	3.10377	0.00494471	0.274658	-2.09106
KLHL29	1.88784	0.675005	3.10311	0.00495251	0.274658	-2.07543
GAR1	1.4655	3.72851	3.10127	0.00497424	0.274658	-2.07039
PM20D2	1.56605	0.555922	3.10102	0.00497719	0.274658	-2.09653
DIAPH1	-1.33896	4.90374	-3.10001	0.00498918	0.274658	-2.09649
NPIPB4	-1.30237	4.25535	-3.0988	0.00500351	0.274658	-2.08355
DOCK6	-1.05345	5.21378	-3.09592	0.00503801	0.274658	-2.1144
EEF1A1P13	-0.968139	8.85068	-3.0933	0.00506947	0.274658	-2.15337
ENTPD6	-1.34918	5.16909	-3.09272	0.00507644	0.274658	-2.11597
GPAA1	-1.40172	5.94061	-3.09263	0.00507752	0.274658	-2.13103
GCSHP5	1.92079	3.29052	3.09152	0.00509101	0.274658	-2.08476
VSIR	-2.95244	-0.226558	-3.0905	0.00510334	0.274658	-2.28325
RGS3	-3.01837	-0.428146	-3.08256	0.00520065	0.274658	-2.30576
TTC28-AS1	1.05553	2.54926	3.08118	0.00521771	0.274658	-2.08136
LARGE2	-1.15524	7.02188	-3.07918	0.0052425	0.274658	-2.17737
DYNLT1	1.25555	5.67967	3.07841	0.0052521	0.274658	-2.16876
BHMG1	-1.55297	2.47459	-3.07701	0.0052696	0.274658	-2.08549
FAM53B	-1.54544	2.97494	-3.07211	0.00533135	0.274658	-2.10242
MYDGF	0.986197	5.65961	3.07187	0.00533432	0.274658	-2.18016
DPH6	1.08349	4.22015	3.07149	0.00533918	0.274658	-2.15042
MITD1	1.43381	3.64914	3.07078	0.00534819	0.274658	-2.13587
DHFR	1.16364	4.86638	3.07076	0.0053484	0.274658	-2.16945
TRAPPC9	-1.49384	1.59342	-3.07048	0.00535199	0.274658	-2.11123
CCDC130	-1.3383	3.79482	-3.06967	0.00536228	0.274658	-2.12516
SDR39U1	-2.43621	0.38691	-3.06687	0.00539798	0.274658	-2.23113
TBC1D25	-1.41559	4.49151	-3.06638	0.00540425	0.274658	-2.1552
[truncated: 14,602 more rows]
